# Supplementary material for: Identification of therapeutic targets for neonatal respiratory distress: A systematic druggable genome-wide Mendelian randomization
Source: Medicine (Baltimore). 2025 May 16;104(20):e42411. doi: 10.1097/MD.0000000000042411 (PMC12091608; doi:10.1097/MD.0000000000042411)
Supplement: Supplementary file 1 [file medi-104-e42411-s001.xlsx]

## Sheet: Content
Content
Table 1	Druggable genes from the Drug-Gene Interaction Database (DGIdb).
Table 2	Druggable genes from the study by Finan et al.
Table 3	Overlapping druggable genes used in this study
Table 4	Summary findings

## Sheet: Table 1
Druggable genes from the Drug-Gene Interaction Database (DGIdb).
gene_name	gene_claim_name	entrez_id	interaction_claim_source	interaction_types	drug_claim_name	drug_claim_primary_name	drug_name	drug_concept_id	interaction_group_score	PMIDs
CDK7	CDK7	1022	CancerCommons	inhibitor	SNS-032	SNS-032	BMS-387032	chembl:CHEMBL296468	0.82
VDR	VDR	7421	DTC		NIFEKALANT	NIFEKALANT	NIFEKALANT	chembl:CHEMBL360861	0.14
GPR55	GPR55	9290	DTC		BISACODYL	BISACODYL	BISACODYL	chembl:CHEMBL942	0.94
NR1H4	NR1H4	9971	DTC		PENTACHLOROPHENOL	PENTACHLOROPHENOL	PENTACHLOROPHENOL	chembl:CHEMBL75967	0.07
FGFR2	FGFR2	2263	JAX-CKB		AZ6089	AZ6089				22869148
APOE	APOE	348	NCI		PREDNISONE	PREDNISONE	PREDNISONE	chembl:CHEMBL635	0.23	3185288
BLM	BLM	641	DTC		9,10-PHENANTHRENEQUINONE	9,10-PHENANTHRENEQUINONE	9,10-PHENANTHRENEQUINONE	chembl:CHEMBL51931	0.02
P2RX7	P2X purinoceptor 7	5027	TTD		Pyridazinone derivative 1	Pyridazinone derivative 1
TRPC6	7225	7225	GuideToPharmacology	blocker	135649885	ACAA
CYP2E1	CYP2E1	1571	NCI		ISOFLAVONE	ISOFLAVONE	ISOFLAVONE	chembl:CHEMBL366460	1.84	15056880
PDGFRB	PDGFR	5159	ChemblInteractions	inhibitor	CHEMBL576982	QUIZARTINIB	QUIZARTINIB	chembl:CHEMBL576982	0.18
MMP2	4313	4313	GuideToPharmacology	inhibitor	178101832	ARP100
MAPT	MAPT	4137	DTC		DIHYDROXANTHOHUMOL	DIHYDROXANTHOHUMOL	DIHYDROXANTHOHUMOL	chembl:CHEMBL510279	0.02
NR2E3	NR2E3	10002	DTC		GNF-PF-3037	GNF-PF-3037	CHEMBL600336	chembl:CHEMBL600336	0.39
DNTT	DNTT	1791	NCI		HYDROXYUREA	HYDROXYUREA	HYDROXYUREA	chembl:CHEMBL467	2.27	291471
ARAF	ARAF	369	PharmGKB		sorafenib	sorafenib	SORAFENIB	chembl:CHEMBL1336	0.68	24569458
PIK3R2	PIK3R2	5296	MyCancerGenome	inhibitor	PF-4691502	PF-4691502	PF-04691502	chembl:CHEMBL1234354	0.21
MAPK8	MAPK8	5599	DTC		JNJ-7706621	JNJ-7706621	JNJ-7706621	chembl:CHEMBL191003	0.03
POLH	POLH	5429	DTC		AG-538	AG-538	CHEMBL56393	chembl:CHEMBL56393	0.01
CBX1	CBX1	10951	DTC		BENSERAZIDE	BENSERAZIDE	BENSERAZIDE	chembl:CHEMBL1096979	0.07
ICAM1	Intercellular adhesion molecule ICAM-1	3383	TTD		BI-505	BI-505	BI-505	chembl:CHEMBL2109482	19.1
ATP4A	P20648	495	TEND		PANTOPRAZOLE	PANTOPRAZOLE	PANTOPRAZOLE	chembl:CHEMBL1502	4.55
CHRM5	1133	1133	GuideToPharmacology	agonist	135650728	NNC 11-1607
IDH1	IDH1	3417	JAX-CKB		BPTES	BPTES				21045145
SPHK1	Sphingosine kinase 1	8877	TTD		PMID27539678-Compound-11	PMID27539678-Compound-11
CYP3A4	CYP3A4	1576	PharmGKB		oxazepam	oxazepam	OXAZEPAM	chembl:CHEMBL568	0
APOBEC3G	APOBEC3G	60489	DTC		NSC-50690	NSC-50690	CHEMBL1388703	chembl:CHEMBL1388703	0.18
F2R	CF2R	2149	ChemblInteractions	inhibitor	CHEMBL2013119	RIGOSERTIB SODIUM	RIGOSERTIB SODIUM	chembl:CHEMBL2013119	3.98
TRPV1	Transient receptor potential cation channel V1	7442	TTD		PMID25666693-Compound-23	PMID25666693-Compound-23
ATP1A1	P05023	476	TdgClinicalTrial		ISTAROXIME	ISTAROXIME	ISTAROXIME	chembl:CHEMBL2093999	5.3
EZH2	Enhancer of zeste homolog 2	2146	TTD		GSK2816126	GSK2816126
HTR1A	3350	3350	GuideToPharmacology	agonist	135650536	LYSERGIDE	LYSERGIDE	chembl:CHEMBL263881	0.24
USP1	USP1	7398	DTC		GNF-PF-5510	GNF-PF-5510	CHEMBL578741	chembl:CHEMBL578741	0.01
KDM4E	KDM4E	390245	DTC		NSC-50654	NSC-50654	CHEMBL1372046	chembl:CHEMBL1372046	0.05
	Platelet-derived growth factor receptor		TTD		PMID25623274-Compound-WO2014132220C2	PMID25623274-Compound-WO2014132220C2
NFKB1	NFKB1	4790	DTC		SJ000113257	SJ000113257	CHEMBL528694	chembl:CHEMBL528694	0.05
PI4KB	5298	5298	GuideToPharmacology	inhibitor	178102683	PIK-93
CD2	914	914	GuideToPharmacology	inhibitor	178103393	ALEFACEPT	ALEFACEPT	chembl:CHEMBL1201571	106.09
ADRB2	P07550	154	TdgClinicalTrial		ALPRENOLOL	ALPRENOLOL	ALPRENOLOL	chembl:CHEMBL266195	1.84
CACNA1F	CACNAF1	778	ChemblInteractions	modulator	CHEMBL2103836	IMAGABALIN	IMAGABALIN	chembl:CHEMBL2103836	0.11
NFE2L2	NFE2L2	4780	DTC		ALDICARB	ALDICARB	ALDICARB	chembl:CHEMBL91732	0.03
GABRA6	2559	2559	GuideToPharmacology	allosteric modulator	178100967	BRETAZENIL	BRETAZENIL	chembl:CHEMBL366947	0.14
SMARCA4	6597	6597	GuideToPharmacology	inhibitor	249565598	PFI-3
IL10	IL10	3586	NCI		FLUTICASONE PROPIONATE	FLUTICASONE PROPIONATE				12372131
CA2	Carbonic anhydrase II	760	TTD		PARABEN	PARABEN	PARABEN	chembl:CHEMBL441343	0.4
CSF1R	1436	1436	GuideToPharmacology	inhibitor	178102292	CEDIRANIB	CEDIRANIB	chembl:CHEMBL491473	0.05
TLR8	51311	51311	GuideToPharmacology	agonist	315661111	MOTOLIMOD	MOTOLIMOD	chembl:CHEMBL3301618	38.19
JAK3	Janus kinase 3	3718	TTD		Pyrazolopyridine derivative 2	Pyrazolopyridine derivative 2
PDK1	Pyruvate dehydrogenase kinase 1	5163	TTD		Heterocyclic derivative 13	Heterocyclic derivative 13
ALDH1A1	ALDH1A1	216	DTC		ROTTLERIN	ROTTLERIN	ROTTLERIN	chembl:CHEMBL34241	0.01
COL6A6	COL6A6	131873	ChemblInteractions		CHEMBL2095222	OCRIPLASMIN	OCRIPLASMIN	chembl:CHEMBL2095222	0.86
RARG	Retinoic acid receptor gamma	5916	TTD		PMID27336223-Compound-12	PMID27336223-Compound-12
NR1I2	NR1I2	8856	PharmGKB		diethylstilbestrol	diethylstilbestrol	DIETHYLSTILBESTROL	chembl:CHEMBL411	0.08
SCN11A	SCN12A	11280	ChemblInteractions	blocker	CHEMBL3545209	NKTR-171	NKTR-171	chembl:CHEMBL3545209	0.11
FMO3	FMO3	2328	PharmGKB		tacrolimus	tacrolimus	TACROLIMUS	chembl:CHEMBL269732	0.47	28084894
GADD45A	GADD45A	1647	NCI		DOXORUBICIN	DOXORUBICIN	DOXORUBICIN	chembl:CHEMBL53463	0.27	7729953
POLK	POLK	51426	DTC		RESVERATROL	RESVERATROL	RESVERATROL	chembl:CHEMBL165	0.01
DRD4	DRD4	1815	ChemblInteractions	antagonist	CHEMBL1201155	LOXAPINE SUCCINATE	LOXAPINE SUCCINATE	chembl:CHEMBL1201155	0.17
IL2RA	P42701	3559	TdgClinicalTrial		INCELL-1001+ AD-1001	INCELL-1001+ AD-1001
KDR	P35968	3791	TdgClinicalTrial		LENVATINIB	LENVATINIB	LENVATINIB	chembl:CHEMBL1289601	0.23
GMNN	GMNN	51053	DTC		IDAZOXAN	IDAZOXAN	IDAZOXAN	chembl:CHEMBL10316	0.02
NR3C1	Glucocorticoid receptor	2908	TTD		Mifepristone	Mifepristone	MIFEPRISTONE	chembl:CHEMBL1276308	0.24
	Steroid hormone receptor ERR		TTD		Flumethasone Pivalate	Flumethasone Pivalate
KRAS	KRAS	3845	JAX-CKB		lenalidomide	lenalidomide	LENALIDOMIDE	chembl:CHEMBL848	0.07	27458141
MAPK12	MAPK12	6300	DTC		SB-202190	SB-202190	SB-202190	chembl:CHEMBL278041	0.14	22951114
RACGAP1	RACGAP1	29127	DTC		TCMDC-124522	TCMDC-124522	CHEMBL526776	chembl:CHEMBL526776	0.23
MGMT	MGMT	4255	NCI		CHLORAMBUCIL	CHLORAMBUCIL	CHLORAMBUCIL	chembl:CHEMBL515	0.56	8621235
BAX	BAX	581	NCI		PREDNISOLONE	PREDNISOLONE	PREDNISOLONE	chembl:CHEMBL131	0.1	12730678
ATAD5	ATAD5	79915	DTC		DOMPERIDONE	DOMPERIDONE	DOMPERIDONE	chembl:CHEMBL219916	0.04
CACNB4	O00305	785	TEND		VERAPAMIL	VERAPAMIL	VERAPAMIL	chembl:CHEMBL6966	0.53
ALDH1A1	ALDH1A1	216	DTC		PIRINIXIC ACID	PIRINIXIC ACID	PIRINIXIC ACID	chembl:CHEMBL295416	0.03
	Bacterial Botulinum toxin A		TTD		XOMA-3AB	XOMA-3AB
	Hepatitis C virus Core protein messenger RNA		TTD		US8877733, 27	US8877733, 27
RAB9A	RAB9A	9367	DTC		NSC-234945	NSC-234945	CHEMBL260311	chembl:CHEMBL260311	0.04
CYP1A2	CYP1A2	1544	DTC		DEXPROPRANOLOL	DEXPROPRANOLOL	DEXPROPRANOLOL	chembl:CHEMBL275742	0.03
ALK	ALK	238	MyCancerGenome	inhibitor	ASP3026	ASP3026	ASP-3026	chembl:CHEMBL3545360	2.51
CYP2C9	CYP2C9	1559	DTC		CYTARABINE	CYTARABINE	CYTARABINE	chembl:CHEMBL803	0.01	22931300
PDK1	Pyruvate dehydrogenase kinase 1	5163	TTD		PMID25684022-Compound-US20120277229 45(1.5)	PMID25684022-Compound-US20120277229 45(1.5)
VEGFA	VEGFA	7422	NCI		ANTHRACYCLINE	ANTHRACYCLINE				15297400
KDM4A	KDM4A	9682	DTC		CLOFAZIMINE	CLOFAZIMINE	CLOFAZIMINE	chembl:CHEMBL1292	0.03
IRAK4	51135	51135	GuideToPharmacology	inhibitor	249565762	ND-2110
TUBA3E	TUBA3E	112714	ChemblInteractions	inhibitor	CHEMBL107	COLCHICINE	COLCHICINE	chembl:CHEMBL107	0.29
HRH4	59340	59340	GuideToPharmacology	antagonist	178103918	MK-0249	MK-0249	chembl:CHEMBL476323	0.59
PTGER4	P35408	5734	TdgClinicalTrial		DINOPROSTONE	DINOPROSTONE	DINOPROSTONE	chembl:CHEMBL548	2.72
HTR2A	5-HT 2A receptor	3356	TTD		ZOTEPINE	ZOTEPINE	ZOTEPINE	chembl:CHEMBL285802	0.06
HTR2B	3357	3357	GuideToPharmacology	agonist	135650920	RO 60-0175
BCHE	Cholinesterase	590	TTD		RVT-103+RVT-104	RVT-103+RVT-104
CHRM2	P08172	1129	TdgClinicalTrial		DOXACURIUM	DOXACURIUM	DOXACURIUM	chembl:CHEMBL1237123	1.92
RRM1	RRM1	6240	CIViC		VINORELBINE	VINORELBINE	VINORELBINE	chembl:CHEMBL553025	0.52	2303875824647520
GABRE	P78334	2564	TdgClinicalTrial		CHLORDIAZEPOXIDE	CHLORDIAZEPOXIDE	CHLORDIAZEPOXIDE	chembl:CHEMBL451	0.15
TUBB	203068	203068	GuideToPharmacology	inhibitor	135652721	PACLITAXEL	PACLITAXEL	chembl:CHEMBL428647	0.19
GRM2	2912	2912	GuideToPharmacology	allosteric modulator	178102845	COMPOUND 4 [PMID: 21105727]
RET	RET	5979	CIViC		SORAFENIB	SORAFENIB	SORAFENIB	chembl:CHEMBL1336	0.15	20368568
APLNR	Apelin receptor	187	TTD		AMG 986	AMG 986
SLC6A4	P31645	6532	TdgClinicalTrial		DULOXETINE	DULOXETINE	DULOXETINE	chembl:CHEMBL1175	0.92
BRAF	BRAF	673	CIViC		TRAMETINIB DIMETHYL SULFOXIDE	TRAMETINIB DIMETHYL SULFOXIDE				2.54359e+23
VHL	VHL	7428	JAX-CKB		Everolimus	Everolimus	EVEROLIMUS	chembl:CHEMBL1908360	0.33	26951309
ADRB1	ADRB1	153	DTC		SALMETEROL	SALMETEROL	SALMETEROL	chembl:CHEMBL1263	0.35
FLT3	2322	2322	GuideToPharmacology	inhibitor	178102285	LINIFANIB	LINIFANIB	chembl:CHEMBL223360	0.04
CYP2D6	CYP2D6	1565	DTC		FLUNISOLIDE	FLUNISOLIDE	FLUNISOLIDE	chembl:CHEMBL1512	0.02	22931300
DRD2	P14416	1813	TdgClinicalTrial		ASENAPINE	ASENAPINE	ASENAPINE	chembl:CHEMBL3187365	0.11
PRKCB	P05771	5579	TdgClinicalTrial		BRYOSTATIN	BRYOSTATIN	BRYOSTATIN	chembl:CHEMBL449158	1.06
RORC	RORC	6097	DTC		DOMIPHEN BROMIDE	DOMIPHEN BROMIDE	DOMIPHEN BROMIDE	chembl:CHEMBL486696	0.1
TOP2B	DNA topoisomerase II	7155	TTD		Salvicine	Salvicine
BLM	BLM	641	DTC		5,7-DIHYDROXYISOFLAVONE	5,7-DIHYDROXYISOFLAVONE	5,7-DIHYDROXYISOFLAVONE	chembl:CHEMBL1488393	0.06
TP53	TP53	7157	DTC		CAULIBUGULONE D	CAULIBUGULONE D	CAULIBUGULONE D	chembl:CHEMBL447876	0.08
DRD1	DRD1	1812	DTC		PROMAZINE	PROMAZINE	PROMAZINE	chembl:CHEMBL564	0.11
JAK2	JAK2	3717	MyCancerGenome	inhibitor	RUXOLITINIB	RUXOLITINIB	RUXOLITINIB	chembl:CHEMBL1789941	4.01
TH	Tyrosine 3-monooxygenase	7054	TTD		L-Phenylalanine	L-Phenylalanine	PHENYLALANINE	chembl:CHEMBL301523	7.96
HTR2C	5-HT 2C receptor	3358	TTD		PMID26609882-Compound-83	PMID26609882-Compound-83
AGTR1	P30556	185	TdgClinicalTrial		TASOSARTAN	TASOSARTAN	TASOSARTAN	chembl:CHEMBL432162	10.39
	Gamma-secretase		TTD		AMG 386	AMG 386
CYP2D6	CYP2D6	1565	DTC		L-701324	L-701324	CHEMBL31741	chembl:CHEMBL31741	0.05
PDGFRB	PDGFRB	5159	TALC	inhibitor	PAZOPANIB	PAZOPANIB	PAZOPANIB	chembl:CHEMBL477772	0.12
PDE4C	DPDE1	5143	ChemblInteractions	inhibitor	CHEMBL1200434	OXTRIPHYLLINE	OXTRIPHYLLINE	chembl:CHEMBL1200434	0.4
FLT1	FLT1	2321	MyCancerGenomeClinicalTrial	inhibitor	VANDETANIB	VANDETANIB	VANDETANIB	chembl:CHEMBL24828	0.07
GMNN	GMNN	51053	DTC		DNDI1417601	DNDI1417601	CHEMBL1503729	chembl:CHEMBL1503729	0.01
BRCA1	BRCA1	672	DTC		DOXORUBICIN HYDROCHLORIDE	DOXORUBICIN HYDROCHLORIDE	DOXORUBICIN HYDROCHLORIDE	chembl:CHEMBL359744	0.02
HDAC11	Histone deacetylase 11	79885	TTD		PMID29671355-Compound-44	PMID29671355-Compound-44
GFER	GFER	2671	DTC		TRIMEPRAZINE TARTRATE	TRIMEPRAZINE TARTRATE	TRIMEPRAZINE TARTRATE	chembl:CHEMBL1713082	0.49
PTEN	PTEN	5728	CIViC		PI3KBETA INHIBITOR AZD8186	PI3KBETA INHIBITOR AZD8186				25544636
CFTR	CFTR	1080	PharmGKB		ivacaftor / tezacaftor	ivacaftor / tezacaftor
CDKN2A	CDKN2A	1029	JAX-CKB		ON-01910	ON-01910	RIGOSERTIB	chembl:CHEMBL1241855	0.67	25156567
AVPR2	554	554	GuideToPharmacology	antagonist	135652465	SKF-105494
APOA5	APOA5	116519	PharmGKB		simvastatin	simvastatin	SIMVASTATIN	chembl:CHEMBL1064	0.59	19530961
PRKCQ	5588	5588	GuideToPharmacology	inhibitor	329968392	PKC成 INHIBITOR 14
CCR2	1231	729230	GuideToPharmacology	antagonist	178100489	GSK COMPOUND 34
TNF	TNF	7124	NCI		HYDROXYCHLOROQUINE	HYDROXYCHLOROQUINE	HYDROXYCHLOROQUINE	chembl:CHEMBL1535	0.17	9002011
CCR2	1231	729230	GuideToPharmacology	antagonist	328083530	BMS-681
GNB3	GNB3	2784	PharmGKB		Thiazides, plain	Thiazides, plain				19247266
LCK	3932	3932	GuideToPharmacology	inhibitor	315661265	ECF506
ALK	ALK	238	CancerCommons	inhibitor	ASP3026	ASP3026	ASP-3026	chembl:CHEMBL3545360	2.51
HDAC11	HDAC11	79885	ChemblInteractions	inhibitor	CHEMBL3545368	PANOBINOSTAT LACTATE	PANOBINOSTAT LACTATE	chembl:CHEMBL3545368	0.21
OPRD1	OPRD1	4985	DTC		SB-0304	SB-0304	CHEMBL409225	chembl:CHEMBL409225	0.98	21978284
KRAS	KRAS	3845	JAX-CKB		GA201	GA201	IMGATUZUMAB	chembl:CHEMBL2109389	0.48	23209031
PDGFRA	PDGFRA	5156	DoCM		IMATINIB	IMATINIB	IMATINIB	chembl:CHEMBL941	0.59	1.59283e+103
FURIN	5045	5045	GuideToPharmacology	inhibitor	252166802	MI-1148
CDC25B	M-phase inducer phosphatase 2	994	TTD		Avastin+/-Tarceva	Avastin+/-Tarceva
STAT3	STAT3	6774	DTC		NICLOSAMIDE	NICLOSAMIDE	NICLOSAMIDE	chembl:CHEMBL1448	0.1
KDM4E	KDM4E	390245	DTC		PURPUROGALLIN	PURPUROGALLIN	PURPUROGALLIN	chembl:CHEMBL66953	0.01
HTR2C	HTR2C	3358	PharmGKB		escitalopram	escitalopram	ESCITALOPRAM	chembl:CHEMBL1508	0.11	21614492
RGS4	RGS4	5999	DTC		METHYLDOPA	METHYLDOPA	METHYLDOPA	chembl:CHEMBL459	0.02
THPO	THPO	7066	DTC		SB-224289	SB-224289	SB-224289	chembl:CHEMBL281350	0.12
LIPC	LIPC	3990	NCI		ETHANOL	ETHANOL	ALCOHOL	chembl:CHEMBL545	0.21	7163806
NFE2L2	NFE2L2	4780	DTC		3,3'-DIMETHOXYBENZIDINE	3,3'-DIMETHOXYBENZIDINE	CHEMBL398363	chembl:CHEMBL398363	0.02
CSNK2A2	Casein kinase II alpha prime	1459	TTD		US8791257, 17	US8791257, 17
NTRK1	Tropomyosin-related kinase A	4914	TTD		Pyrazolo[1,5-a]pyrimidine derivative 17	Pyrazolo[1,5-a]pyrimidine derivative 17
HDAC2	HDAC2	3066	DTC		2-ENE-VALPROATE	2-ENE-VALPROATE	CHEMBL117487	chembl:CHEMBL117487	0.27	17566732
KDM5A	Lysine-specific demethylase 5A	5927	TTD		BDBM50158803	BDBM50158803
MUC1	Mucin-1	4582	TTD		Anti-MUC1 mab	Anti-MUC1 mab
CYP2C19	CYP2C19	1557	DTC		BIOCHANIN	BIOCHANIN	BIOCHANIN	chembl:CHEMBL131921	0.02
RAD52	RAD52	5893	DTC		R(-)-APOCODEINE HCL	R(-)-APOCODEINE HCL	CHEMBL1256735	chembl:CHEMBL1256735	0.24
HDAC1	3065	3065	GuideToPharmacology	inhibitor	310264675	CUDC-101	CUDC-101	chembl:CHEMBL598797	0.36
ACVR1	ACVR1	90	DTC		OSI-632	OSI-632	OSI-632	chembl:CHEMBL253969	0.08
ADRA2A	P08913	150	TdgClinicalTrial		AGN-214868	AGN-214868	SENREBOTASE	chembl:CHEMBL3137348	0.12
HRH1	3269	3269	GuideToPharmacology	antagonist	135650208	DOXEPIN	DOXEPIN	chembl:CHEMBL1628227	0.34
ABCB1	ABCB1	5243	PharmGKB		antiepileptics	antiepileptics				1.54523e+151
EDNRA	1909	1909	GuideToPharmacology	antagonist	178100518	ZIBOTENTAN	ZIBOTENTAN	chembl:CHEMBL1628688	14.14
TRPC5	7224	7224	GuideToPharmacology	activator	381744970	BTD
CBX1	CBX1	10951	DTC		PURPURIN	PURPURIN	PURPURIN	chembl:CHEMBL294264	0.02
DRD2	Dopamine D2 receptor	1813	TTD		Naphazoline	Naphazoline	NAPHAZOLINE	chembl:CHEMBL761	0.18
GABRR1	P24046	2569	TdgClinicalTrial		TRIAZOLAM	TRIAZOLAM	TRIAZOLAM	chembl:CHEMBL646	0.28
ITGAL	ITGAL	3683	DTC		CASEARINONE B	CASEARINONE B	CASEARINONE B	chembl:CHEMBL459014	7.49	9322361
EGFR	Epidermal growth factor receptor	1956	TTD		AMG 595	AMG 595
HSD17B10	HSD17B10	3028	DTC		PYRENE	PYRENE	PYRENE	chembl:CHEMBL279564	0.15
AR	AR	367	DTC		FLUOCINOLONE ACETONIDE	FLUOCINOLONE ACETONIDE	FLUOCINOLONE ACETONIDE	chembl:CHEMBL989	0.04
TUBA1A	Q71U36	7846	TdgClinicalTrial		MEBENDAZOLE	MEBENDAZOLE	MEBENDAZOLE	chembl:CHEMBL685	2.12
DRD2	Dopamine D2 receptor	1813	TTD		Phenylephrine	Phenylephrine	PHENYLEPHRINE	chembl:CHEMBL1215	0.03
DRD2	1813	1813	GuideToPharmacology	agonist	135650874	QUINPIROLE	QUINPIROLE	chembl:CHEMBL240773	0.25
PDE3A	Phosphodiesterase 3A	5139	TTD		VESNARINONE	VESNARINONE	VESNARINONE	chembl:CHEMBL17423	0.4
PPARD	PPARD	5467	DTC		PROPACHLOR	PROPACHLOR	PROPACHLOR	chembl:CHEMBL1394829	0.07
HDAC6	Histone deacetylase 6	10013	TTD		PMID28092474-Compound-32i	PMID28092474-Compound-32i
WRN	WRN	7486	DTC		NSC-7387	NSC-7387	CHEMBL119878	chembl:CHEMBL119878	0.11
GGCX	P38435	2677	TEND		PHYTONADIONE	PHYTONADIONE	PHYTONADIONE	chembl:CHEMBL1550	143.22
NAT1	NAT1	9	ChemblInteractions	inhibitor	CHEMBL1201023	ORPHENADRINE (CHLORIDE)	ORPHENADRINE HYDROCHLORIDE	chembl:CHEMBL1201023	0.05
CTH	CTH	1491	PharmGKB		busulfan	busulfan	BUSULFAN	chembl:CHEMBL820	2.5	27779248
KDM4E	Lysine-specific demethylase 4E	390245	TTD		Pyridine-2,4-dicarboxylic acid analog 3	Pyridine-2,4-dicarboxylic acid analog 3
HTR2C	3358	3358	GuideToPharmacology	antagonist	135651359	ZIPRASIDONE	ZIPRASIDONE	chembl:CHEMBL708	0.25
LTB4R	BLT	1241	ChemblInteractions	antagonist	CHEMBL1742420	AMELUBANT	AMELUBANT	chembl:CHEMBL1742420	38.19
SCN4A	SCN4A	6329	ChemblInteractions	blocker	CHEMBL315985	ESLICARBAZEPINE	ESLICARBAZEPINE	chembl:CHEMBL315985	0.1
KMO	Kynurenine 3-hydroxylase	8564	TTD		Pyrimidine benzenesulfonamide derivative 2	Pyrimidine benzenesulfonamide derivative 2
ALOX5	Arachidonate 5-lipoxygenase	240	TTD		SKF-105809	SKF-105809
P2RY14	9934	9934	GuideToPharmacology	agonist	135651587	UDP-GLUCURONIC ACID
ALDH1A1	ALDH1A1	216	DTC		SU-4312	SU-4312	CHEMBL328710	chembl:CHEMBL328710	0.01
ROCK2	9475	9475	GuideToPharmacology	inhibitor	178102655	RHO KINASE INHIBITOR IV
MTHFR	MTHFR	4524	PharmGKB		pravastatin	pravastatin	PRAVASTATIN	chembl:CHEMBL1144	0.15	18622257
NFKB1	NFKB1	4790	DTC		SANGUINARIUM	SANGUINARIUM	SANGUINARIUM	chembl:CHEMBL417799	0.03
GPR139	G-protein-coupled receptor PGR3	124274	TTD		TAK-041	TAK-041
MAP2K1	MEK1	5604	ClearityFoundationClinicalTrial		SELUMETINIB	SELUMETINIB	SELUMETINIB	chembl:CHEMBL1614701	0.87
CLCN2	CLCN2	1181	ChemblInteractions		CHEMBL1201134	LUBIPROSTONE	LUBIPROSTONE	chembl:CHEMBL1201134	148.52
CHRM3	1131	1131	GuideToPharmacology	agonist	135652666	ARECOLINE	ARECOLINE	chembl:CHEMBL7303	0.32
PPARG	P37231	5468	TdgClinicalTrial		GTF505	GTF505
FGFR4	2264	2264	GuideToPharmacology	inhibitor	354702260	DEBIO1347	DEBIO-1347	wikidata:Q27285013	0.44
GALR1	2587	2587	GuideToPharmacology	agonist	178102728	GAL-B5	CHEMBL506495	chembl:CHEMBL506495	4.55
CBX1	CBX1	10951	DTC		NICARDIPINE	NICARDIPINE	NICARDIPINE	chembl:CHEMBL1484	0.02
GRIN2A	NMDAR2A	2903	ChemblInteractions	positive modulator	CHEMBL1255840	NEBOGLAMINE	NEBOGLAMINE	chembl:CHEMBL1255840	0.26
PDE4B	Q07343	5142	TdgClinicalTrial		RPL-554	RPL-554
VDR	VDR	7421	DTC		TANSHINONE IIA SULFONATE	TANSHINONE IIA SULFONATE	TANSHINONE IIA SULFONATE	chembl:CHEMBL1473252	0.02
MAPK11	MAPK11	5600	PharmGKB		sorafenib	sorafenib	SORAFENIB	chembl:CHEMBL1336	0.06	20124951
PROC	Vitamin K-dependent protein C	5624	TTD		Sodium Tetradecyl Sulfate	Sodium Tetradecyl Sulfate
HDAC11	Q96DB2	79885	TdgClinicalTrial		CUDC-101	CUDC-101	CUDC-101	chembl:CHEMBL598797	0.29
PIK3CA	5290	5290	GuideToPharmacology	inhibitor	249565638	ALPELISIB	ALPELISIB	chembl:CHEMBL2396661	0.3
CYP2C19	CYP2C19	1557	DTC		MESTRANOL	MESTRANOL	MESTRANOL	chembl:CHEMBL1201151	0.03	22931300
AKR1B1	Adrenergic receptor	231	TTD		Ovine corticotropin-releasing hormone	Ovine corticotropin-releasing hormone
PTEN	PTEN	5728	CIViC		TEMSIROLIMUS	TEMSIROLIMUS	TEMSIROLIMUS	chembl:CHEMBL1201182	0.26	1150490823674490
GFAP	GFAP	2670	NCI		IMMUNOTOXIN	IMMUNOTOXIN				17267125
AR	AR	367	DTC		4-CHLOROMERCURIBENZOIC ACID	4-CHLOROMERCURIBENZOIC ACID	4-CHLOROMERCURIBENZOIC ACID	chembl:CHEMBL575867	0
PIK3R1	PIK3R1	5295	ClearityFoundationBiomarkers		ZSTK474	ZSTK474
PAX8	PAX8	7849	DTC		DOXORUBICIN HYDROCHLORIDE	DOXORUBICIN HYDROCHLORIDE	DOXORUBICIN HYDROCHLORIDE	chembl:CHEMBL359744	0.03
GPBAR1	151306	151306	GuideToPharmacology	agonist	135651505	LITHOCHOLIC ACID
PTGER4	5734	5734	GuideToPharmacology	agonist	178102483	TCS 2510
AR	DHTR	367	ChemblInteractions	agonist	CHEMBL2107067	TESTOSTERONE UNDECANOATE	TESTOSTERONE UNDECANOATE	chembl:CHEMBL2107067	0.07
CYP2C19	CYP2C19	1557	DTC		NSC-348401	NSC-348401	CHEMBL515505	chembl:CHEMBL515505	0.01
IDH1	IDH1	3417	DTC		GNF-PF-67	GNF-PF-67	CHEMBL578512	chembl:CHEMBL578512	0.01
ADAMTS5	11096	11096	GuideToPharmacology	inhibitor	252166754	COMPOUND 15C [PMID: 21536437]
ALPL	ALPL	249	DTC		5,7,3',5'-TETRAHYDROXYFLAVANONE	5,7,3',5'-TETRAHYDROXYFLAVANONE	CHEMBL307893	chembl:CHEMBL307893	0.21
ABL1	P00519	25	TEND		DASATINIB	DASATINIB	DASATINIB	chembl:CHEMBL1421	0.59
HTR1A	3350	3350	GuideToPharmacology	agonist	135650131	CP 93129
EGFR	1956	1956	GuideToPharmacology	inhibitor	249565586	POZIOTINIB	POZIOTINIB	chembl:CHEMBL3545154	0.36
NQO1	P15559	1728	TEND		MENADIONE	MENADIONE	MENADIONE	chembl:CHEMBL590	0.65
BRAF	BRAF	673	CIViC		DUAL IGF-1R/INSR INHIBITOR BMS-754807	DUAL IGF-1R/INSR INHIBITOR BMS-754807				25527633
TSPO	Translocator protein	706	TTD		Quinoline carboxamide derivative 7	Quinoline carboxamide derivative 7
PTGER1	Prostaglandin E2 receptor EP1	5731	TTD		AS-013	AS-013	ECRAPROST	chembl:CHEMBL2104574	3.54
TERT	Telomerase reverse transcriptase	7015	TTD		KML-001	KML-001
KDR	FLK1	3791	ChemblInteractions	agonist	CHEMBL2108557	TELBERMIN	TELBERMIN	chembl:CHEMBL2108557	0.23
CBR1	873	873	GuideToPharmacology	inhibitor	178102193	WEDELOLACTONE	WEDELOLACTONE	chembl:CHEMBL97453	0.96
SRC	SRC	6714	DTC		CEDIRANIB	CEDIRANIB	CEDIRANIB	chembl:CHEMBL491473	0.07
CA1	P00915	759	TEND		DICHLORPHENAMIDE	DICHLORPHENAMIDE	DICHLORPHENAMIDE	chembl:CHEMBL17	5.89
SLC5A1	Sodium/glucose cotransporter 1	6523	TTD		LIK-066	LIK-066	LICOGLIFLOZIN	chembl:CHEMBL4297625	3.26
NFE2L2	NFE2L2	4780	DTC		LOTEPREDNOL ETABONATE	LOTEPREDNOL ETABONATE	LOTEPREDNOL ETABONATE	chembl:CHEMBL1200865	0.03
PLEKHJ1	PLEKHJ1	55111	PharmGKB		candesartan	candesartan	CANDESARTAN	chembl:CHEMBL1016	14.14	31327267
MAOA	Monoamine oxidase type A	4128	TTD		Cyclic peptide derivative 1	Cyclic peptide derivative 1
IGHE	3497	3497	GuideToPharmacology	antibody	310264775	LIGELIZUMAB	LIGELIZUMAB	chembl:CHEMBL2109457	25.46
LHCGR	LCGR	3973	ChemblInteractions	agonist	CHEMBL1201464	CHORIOGONADOTROPIN ALFA	CHORIOGONADOTROPIN ALFA	chembl:CHEMBL1201464	10.61
G6PD	G6PD	2539	FDA		Sulfamethoxazole	Sulfamethoxazole	SULFAMETHOXAZOLE	chembl:CHEMBL443	0.18
EHMT2	EHMT2	10919	DTC		LISINOPRIL HYDRATE	LISINOPRIL HYDRATE	LISINOPRIL HYDRATE	chembl:CHEMBL1729579	0.04
STAT3	Signal transducer and activator of transcription 3	6774	TTD		Gold-complexed thiosaccharide derivative 3	Gold-complexed thiosaccharide derivative 3
PRLHR	2834	2834	GuideToPharmacology	agonist	135651864	PRRP-20
KCNJ1	Inward rectifier potassium channel Kir1.1	3758	TTD		PMID26004420-Compound-WO2014150132B	PMID26004420-Compound-WO2014150132B
HPGD	HPGD	3248	DTC		SJ000019194	SJ000019194	CHEMBL592106	chembl:CHEMBL592106	0.09
CA5A	763	763	GuideToPharmacology	activator	178100344	L-HISTIDINE	HISTIDINE	chembl:CHEMBL17962	3.18
HTR1D	HTR1DA	3352	ChemblInteractions	agonist	CHEMBL2062265	ERGOTAMINE TARTRATE
FLT1	P17948	2321	TdgClinicalTrial		TABERMINOGENE VADENOVEC	TABERMINOGENE VADENOVEC
KDR	FLK1	3791	ChemblInteractions	inhibitor	CHEMBL3545339	Fruquintinib	FRUQUINTINIB	chembl:CHEMBL3545339	0.62
TYR	Tyrosinase	7299	TTD		Resorcinol compound 2	Resorcinol compound 2
TPH2	121278	121278	GuideToPharmacology	inhibitor	178101333	FENFLURAMINE	FENFLURAMINE	chembl:CHEMBL87493	3.98
JUN	JUN	3725	DTC		DIPHENHYDRAMINE HYDROCHLORIDE	DIPHENHYDRAMINE HYDROCHLORIDE	DIPHENHYDRAMINE HYDROCHLORIDE	chembl:CHEMBL1620	0.36
CYP2D6	CYP2D6	1565	DTC		RANITIDINE	RANITIDINE	RANITIDINE	chembl:CHEMBL1790041	0.02	22931300
CYP2D6	CYP2D6	1565	DTC		NS-398	NS-398	NS-398	chembl:CHEMBL7162	0.02
L3MBTL1	L3MBTL1	26013	DTC		NSC-175743	NSC-175743	CHEMBL1609016	chembl:CHEMBL1609016	0.29
CYP2C9	CYP2C9	1559	DTC		CHRYSENE-1,4-DIONE	CHRYSENE-1,4-DIONE	CHEMBL421215	chembl:CHEMBL421215	0.02
GMNN	GMNN	51053	DTC		GNF-PF-3438	GNF-PF-3438	CHEMBL582276	chembl:CHEMBL582276	0.13
PROKR1	10887	10887	GuideToPharmacology	agonist	252166719	IS1
CHEK2	11200	11200	GuideToPharmacology	inhibitor	336446935	PREXASERTIB	PREXASERTIB	chembl:CHEMBL3544911	0.49
KLK4	Kallikrein-related peptidase	9622	TTD		Benzyl amine derivative 1	Benzyl amine derivative 1
AKT1	207	207	GuideToPharmacology	inhibitor	178101884	GSK690693	GSK-690693	chembl:CHEMBL494089	0.08
APH1A	Gamma-secretase subunit APH-1A/1B	51107	TTD		PMID28350212-Compound-15	PMID28350212-Compound-15
CHRM1	P11229	1128	TEND		BENZQUINAMIDE	BENZQUINAMIDE	BENZQUINAMIDE	chembl:CHEMBL1201250	0.25
	Immunoproteasome complex		TTD		PMID29865878-Compound-40	PMID29865878-Compound-40
NTRK1	NTRK1	4914	NCI		GAMMA-INTERFERON	GAMMA-INTERFERON				8144393
DPP4	ADCP2	1803	ChemblInteractions	inhibitor	CHEMBL2105762	OMARIGLIPTIN	OMARIGLIPTIN	chembl:CHEMBL2105762	3.82
FEN1	FEN1	2237	DTC		NSC-106547	NSC-106547	CHEMBL223575	chembl:CHEMBL223575	0.08
KDR	P35968	3791	TEND		SORAFENIB	SORAFENIB	SORAFENIB	chembl:CHEMBL1336	0.15
CCR5	CMKBR5	1234	ChemblInteractions	antagonist	CHEMBL1201187	MARAVIROC	MARAVIROC	chembl:CHEMBL1201187	27.58
HDAC4	HDAC4	9759	TALC	inhibitor	CUDC-101	CUDC-101	CUDC-101	chembl:CHEMBL598797	0.45
KDM4A	KDM4A	9682	DTC		MONTELUKAST SODIUM	MONTELUKAST SODIUM	MONTELUKAST SODIUM	chembl:CHEMBL1200681	0.03
RACGAP1	RACGAP1	29127	DTC		ISOORIENTIN	ISOORIENTIN	ISOORIENTIN	chembl:CHEMBL239559	0.23
FCGR3A	FCGR3A	2214	NCI		PROTEASE INHIBITORS	PROTEASE INHIBITORS				16103765
MAPK11	PRKM11	5600	ChemblInteractions	inhibitor	CHEMBL190333	RWJ-67657	RWJ-67657	chembl:CHEMBL190333	0.79
CDK8	CDK8	1024	DTC		ILORASERTIB	ILORASERTIB	ILORASERTIB	chembl:CHEMBL1980297	0.03
CASP3	CASP3	836	PharmGKB		celecoxib	celecoxib	CELECOXIB	chembl:CHEMBL118	0.06	22336956
KDM4E	KDM4E	390245	DTC		(+)-CATECHIN HYDRATE	(+)-CATECHIN HYDRATE	CHEMBL1256783	chembl:CHEMBL1256783	0.11
CXCR1	3577	3577	GuideToPharmacology	allosteric modulator	252166706	REPARIXIN	REPARIXIN	chembl:CHEMBL191413	19.1
NPR1	4881	4881	GuideToPharmacology	antagonist	178101553	[ASU7,23']弛-ANP-(7-28)
EHMT2	EHMT2	10919	DTC		DYCLONINE	DYCLONINE	DYCLONINE	chembl:CHEMBL1201217	0.01
SMAD3	SMAD3	4088	DTC		GNF-PF-1295	GNF-PF-1295	CHEMBL579837	chembl:CHEMBL579837	0.05
YES1	YES1	7525	DTC		GSK-625137A	GSK-625137A	GSK-625137A	chembl:CHEMBL230911	0.3
IKBKE	9641	9641	GuideToPharmacology	inhibitor	336446965	COMPOUND II [PMID: 21329883]
ADORA2B	136	136	GuideToPharmacology	antagonist	135651364	ZM-241385	ZM-241385	chembl:CHEMBL113142	0.34
EHMT2	EHMT2	10919	DTC		SJ000114950	SJ000114950	CHEMBL606456	chembl:CHEMBL606456	0.02
HLA-A	HLA-A	3105	PharmGKB		peginterferon alfa-2b	peginterferon alfa-2b				23360626
CHRM5	Muscarinic acetylcholine receptor M5	1133	TTD		M4 agonist	M4 agonist
GRM7	2917	2917	GuideToPharmacology	allosteric modulator	252166746	XAP044
P4HTM	PH4	54681	ChemblInteractions	inhibitor	CHEMBL3544988	DAPRODUSTAT	DAPRODUSTAT	chembl:CHEMBL3544988	7.96
VDR	VDR	7421	DTC		ISOLIQUIRITIGENIN	ISOLIQUIRITIGENIN	ISOLIQUIRITIGENIN	chembl:CHEMBL129795	0.01
NPSR1	NPSR1	387129	DTC		GNF-PF-3996	GNF-PF-3996	CHEMBL584458	chembl:CHEMBL584458	0.05
RAB9A	RAB9A	9367	DTC		CID 838877	CID 838877	CHEMBL405317	chembl:CHEMBL405317	0.11
DRD2	P14416	1813	TEND		SERTINDOLE	SERTINDOLE	SERTINDOLE	chembl:CHEMBL12713	0.15
KDM4E	KDM4E	390245	DTC		ETHYLNOREPINEPHRINE HYDROCHLORIDE	ETHYLNOREPINEPHRINE HYDROCHLORIDE	ETHYLNOREPINEPHRINE HYDROCHLORIDE	chembl:CHEMBL1322824	0.22
PPARA	PPARA	5465	DTC		T091317	T091317	T091317	chembl:CHEMBL62136	0.16	20350005
AVPR2	ADHR	554	ChemblInteractions	antagonist	CHEMBL344159	TOLVAPTAN	TOLVAPTAN	chembl:CHEMBL344159	5.94
CYP3A5	CYP3A5	1577	PharmGKB		fluticasone propionate	fluticasone propionate				18695978
FLT1	FLT1	2321	ClearityFoundationClinicalTrial		NINTEDANIB	NINTEDANIB	NINTEDANIB	chembl:CHEMBL502835	0.25
PRKCD	PRKCD	5580	DTC		TAE-684	TAE-684	TAE-684	chembl:CHEMBL509032	0.02
DRD2	P14416	1813	TEND		REMOXIPRIDE	REMOXIPRIDE	REMOXIPRIDE	chembl:CHEMBL22242	0.3
HSD17B10	HSD17B10	3028	DTC		CID 1245272	CID 1245272	CHEMBL408850	chembl:CHEMBL408850	0.01
TLR9	Toll-like receptor 9	54106	TTD		SD-101	SD-101				25620999
HMGCR	3156	3156	GuideToPharmacology	inhibitor	135649749	COMPOUND 41 [PMID: 17574411]
STAT3	Signal transducer and activator of transcription 3	6774	TTD		Platinum IV complexe 1	Platinum IV complexe 1
XIAP	X-linked inhibitor of apoptosis protein	331	TTD		PMID25980951-Compound-7	PMID25980951-Compound-7
MPHOSPH8	MPHOSPH8	54737	DTC		SB-224289	SB-224289	SB-224289	chembl:CHEMBL281350	0.08
ADRB1	Adrenergic receptor beta-1	153	TTD		Oxprenolol	Oxprenolol	OXPRENOLOL	chembl:CHEMBL546	3.11
GRIN3A	Q8TCU5	116443	TdgClinicalTrial		LATREPIRDINE	LATREPIRDINE	LATREPIRDINE	chembl:CHEMBL589390	0.3
PIK3CG	PIK3CG	5294	ChemblInteractions	inhibitor	CHEMBL230011	TG100-115	TG100-115	chembl:CHEMBL230011	0.48
SRPK1	SRPK1	6732	DTC		TAE-684	TAE-684	TAE-684	chembl:CHEMBL509032	0.05
DPP4	P27487	1803	TdgClinicalTrial		VILDAGLIPTIN	VILDAGLIPTIN	VILDAGLIPTIN	chembl:CHEMBL142703	8.91
CPB2	Carboxypeptidase B2	1361	TTD		UK-396082	UK-396082	UK-396,082	chembl:CHEMBL398110	63.65
NR3C1	P04150	2908	TdgClinicalTrial		BUDESONIDE	BUDESONIDE	BUDESONIDE	chembl:CHEMBL1370	0.45
LTK	LTK	4058	DTC		PAZOPANIB	PAZOPANIB	PAZOPANIB	chembl:CHEMBL477772	0.06
CYP1A1	CYP1A1	1543	NCI		POLYPHENOL	POLYPHENOL				16316927
PTEN	PTEN	5728	JAX-CKB		Temsirolimus	Temsirolimus	TEMSIROLIMUS	chembl:CHEMBL1201182	0.26	27016228
ABL1	ABL1	25	DTC		PAZOPANIB	PAZOPANIB	PAZOPANIB	chembl:CHEMBL477772	0.02
CLK2	CLK2	1196	DTC		GATIFLOXACIN	GATIFLOXACIN	GATIFLOXACIN	chembl:CHEMBL31	0.44
TUBB1	Q9H4B7	81027	TEND		PACLITAXEL	PACLITAXEL	PACLITAXEL	chembl:CHEMBL428647	0.25
SMN2	SMN2	6607	DTC		APIGENIN	APIGENIN	APIGENIN	chembl:CHEMBL28	0.02
CYP3A43	CYP3A43	64816	NCI		GINKGO	GINKGO	GINKGO	chembl:CHEMBL2108466	9.09	15901353
CYP1A2	CYP1A2	1544	DTC		FIPEXIDE	FIPEXIDE	FIPEXIDE	chembl:CHEMBL254857	0.03
MAPT	MAPT	4137	DTC		ERGOCRYPTINE	ERGOCRYPTINE	ERGOCRYPTINE	chembl:CHEMBL1403281	0.01
ADRA1A	P35348	148	TdgClinicalTrial		ASENAPINE	ASENAPINE	ASENAPINE	chembl:CHEMBL3187365	0.06
NFKB1	NFKB1	4790	DTC		DYRENE	DYRENE	DYRENE	chembl:CHEMBL464135	0.71
HTR2A	3356	3356	GuideToPharmacology	agonist	135650202	DOI
IDH1	IDH1	3417	JAX-CKB		BAY1436032	BAY1436032				28232670
GRM1	GRM1	2911	NCI		DHPG	DHPG				1.52124e+75
MPHOSPH8	MPHOSPH8	54737	DTC		BAY-11-7085	BAY-11-7085	BAY-11-7085	chembl:CHEMBL270299	0.04
ALDH1A1	ALDH1A1	216	DTC		CHLORAMPHENICOL	CHLORAMPHENICOL	CHLORAMPHENICOL	chembl:CHEMBL130	0.04
HSD17B10	HSD17B10	3028	DTC		MYRICETIN	MYRICETIN	MYRICETIN	chembl:CHEMBL164	0
ALPG	ALPPL2	251	DTC		NSC-353720	NSC-353720	CHEMBL1408276	chembl:CHEMBL1408276	0.28
SCN5A	Q14524	6331	TEND		FOSPHENYTOIN	FOSPHENYTOIN	FOSPHENYTOIN	chembl:CHEMBL1201336	2.5
PIK3R3	PIK3R3	8503	MyCancerGenome	inhibitor	GDC-0941	GDC-0941	PICTILISIB	chembl:CHEMBL521851	0.13
APBB1	Ribonucleotide reductase	322	TTD		Trimidox	Trimidox	TRIMETHOPRIM/SULFADOXINE	wikidata:Q7842230	10.61
VDR	VDR	7421	DTC		ISOPRENALINE	ISOPRENALINE	ISOPROTERENOL	chembl:CHEMBL434	0
	Opioid receptor		TTD		Dihydrocodeine	Dihydrocodeine	DIHYDROCODEINE	chembl:CHEMBL1595
LYN	LYN	4067	DTC		CYC-116	CYC-116	CYC-116	chembl:CHEMBL482967	0.02
GRIN2D	2906	2906	GuideToPharmacology	agonist	178100907	[3H]GLYCINE
GSTP1	GSTP1	2950	NCI		DNR	DNR				10050715
GALR1	2587	2587	GuideToPharmacology	agonist	178102713	GALANIN(3-29) (RAT/MOUSE)
	Integrin alpha-2/beta-1		TTD		Valetizumab	Valetizumab				26171226
GABRQ	GABRQ	55879	ChemblInteractions	positive modulator	CHEMBL526	PROPOFOL	PROPOFOL	chembl:CHEMBL526	0.04
UGCG	Ceramide glucosyltransferase	7357	TTD		Eliglustat tartrate	Eliglustat tartrate
CYP2D6	CYP2D6	1565	FDA		Trimipramine	Trimipramine	TRIMIPRAMINE	chembl:CHEMBL644	0.36
GABRA3	2556	2556	GuideToPharmacology	allosteric modulator	178101144	TPA023	MK-0777	chembl:CHEMBL200177	0.19
	Opioid receptor		TTD		AMG 386	AMG 386
PTGS1	COX1	5742	ChemblInteractions	inhibitor	CHEMBL956	SUPROFEN	SUPROFEN	chembl:CHEMBL956	4.82
GABRA5	GABRA5	2558	ChemblInteractions	positive modulator	CHEMBL451	CHLORDIAZEPOXIDE	CHLORDIAZEPOXIDE	chembl:CHEMBL451	0.11
TH	TH	7054	PharmGKB		methylphenidate	methylphenidate	METHYLPHENIDATE	chembl:CHEMBL796	0.2	26810137
GABRA1	P14867	2554	TdgClinicalTrial		CLONAZEPAM	CLONAZEPAM	CLONAZEPAM	chembl:CHEMBL452	0.23
JAK2	JAK2	3717	JAX-CKB		Pembrolizumab	Pembrolizumab	PEMBROLIZUMAB	chembl:CHEMBL3137343	0.16	27433843
PIK3CA	PIK3CA	5290	MyCancerGenome	inhibitor	INK-1117	INK-1117	INK-1117	chembl:CHEMBL3545055	0.63
MUC1	Mucin-1	4582	TTD		G0-203-2c	G0-203-2c
	PI3KCA		ClearityFoundationClinicalTrial		NVP-BEZ239	NVP-BEZ239
TOP1	TOP1	7150	PharmGKB		SN-38	SN-38	7-ETHYL-10-HYDROXYCAMPTOTHECIN	chembl:CHEMBL837	0.27
CYP2C9	CYP2C9	1559	DTC		GW282974X	GW282974X	GW282974X	chembl:CHEMBL30432	0.02
PIM1	Serine/threonine-protein kinase pim	5292	TTD		INCB53914	INCB53914
	Norepinephrine transporter		TTD		Iobenguane I-123	Iobenguane I-123
HSD17B10	HSD17B10	3028	DTC		BILIRUBIN	BILIRUBIN	BILIRUBIN	chembl:CHEMBL501680	0.04
DRD3	DRD3	1814	PharmGKB		methamphetamine	methamphetamine	METHAMPHETAMINE	chembl:CHEMBL1201201	0.06	21491142
TUBA3E	TUBA3E	112714	ChemblInteractions	inhibitor	CHEMBL501867	VINCRISTINE SULFATE	VINCRISTINE SULFATE	chembl:CHEMBL501867	0.09
IL2	IL2	3558	NCI		GARLIC EXTRACT	GARLIC EXTRACT				8402735
AHR	AHR	196	DTC		1-NAPHTHYLISOTHIOCYANATE	1-NAPHTHYLISOTHIOCYANATE	1-NAPHTHYLISOTHIOCYANATE	chembl:CHEMBL1381098	0.27
HPGD	HPGD	3248	DTC		4-CHLOROMERCURIBENZOIC ACID	4-CHLOROMERCURIBENZOIC ACID	4-CHLOROMERCURIBENZOIC ACID	chembl:CHEMBL575867	0.01
ERBB4	ERBB4	2066	PharmGKB		paliperidone	paliperidone	PALIPERIDONE	chembl:CHEMBL1621	0.37	25714000
FSHR	P23945	2492	TEND		MENOTROPINS	MENOTROPINS	MENOTROPINS	chembl:CHEMBL2108427	79.56
ALOX5AP	P20292	241	TdgClinicalTrial		DG031	DG031
RXRG	NR2B3	6258	ChemblInteractions	agonist	CHEMBL705	ALITRETINOIN	ALITRETINOIN	chembl:CHEMBL705	8.84
PRSS2	P07478	5645	TdgClinicalTrial		DERMOLASTIN	DERMOLASTIN
ADRA1B	P35368	147	TdgClinicalTrial		TAMSULOSIN	TAMSULOSIN	TAMSULOSIN	chembl:CHEMBL836	1.22
HRH1	P35367	3269	TdgClinicalTrial		BROMODIPHENHYDRAMINE	BROMODIPHENHYDRAMINE	BROMODIPHENHYDRAMINE	chembl:CHEMBL1201245	2.45
ITPA	ITPA	3704	PharmGKB		peginterferon alfa-2b	peginterferon alfa-2b				2.64413e+111
CYP1A1	CYP1A1	1543	PharmGKB		dacarbazine	dacarbazine	DACARBAZINE	chembl:CHEMBL476	0.45	27428168
OPRL1	4987	4987	GuideToPharmacology	antagonist	387065582	NIK-21273
AKT3	10000	10000	GuideToPharmacology	inhibitor	249565578	IPATASERTIB	IPATASERTIB	chembl:CHEMBL2177390	1.73
NR3C1	GRL	2908	ChemblInteractions	agonist	CHEMBL1200376	BETAMETHASONE BENZOATE	BETAMETHASONE BENZOATE	chembl:CHEMBL1200376	0.49
NFE2L2	NFE2L2	4780	DTC		BECLOMETHASONE DIPROPIONATE	BECLOMETHASONE DIPROPIONATE	BECLOMETHASONE DIPROPIONATE	chembl:CHEMBL1200500	0.03
RPS6KB1	STK14A	6198	ChemblInteractions	inhibitor	CHEMBL3545134	LY-2780301	LY-2780301	chembl:CHEMBL3545134	0.4
BDNF	BDNF	627	NCI		CAPSAICIN	CAPSAICIN	CAPSAICIN	chembl:CHEMBL294199	0.12	10430952
TLR2	Toll-like receptor 2	7097	TTD		OM-174	OM-174
CYP2C19	CYP2C19	1557	DTC		METARAMINOL	METARAMINOL	METARAMINOL	chembl:CHEMBL1201319	0.04	22931300
PAK1	PAK1	5058	DTC		AZD-1152-HQPA	AZD-1152-HQPA	AZD-1152-HQPA	chembl:CHEMBL215152	0.26
CHRM1	CHRM1	1128	ChemblInteractions	agonist	CHEMBL1200330	PILOCARPINE HYDROCHLORIDE	PILOCARPINE HYDROCHLORIDE	chembl:CHEMBL1200330	0.19
GABRA1	2554	2554	GuideToPharmacology	allosteric modulator	178101182	[11C]FLUMAZENIL
VDR	VDR	7421	DTC		BENSERAZIDE HYDROCHLORIDE	BENSERAZIDE HYDROCHLORIDE	BENSERAZIDE HYDROCHLORIDE	chembl:CHEMBL1255778	0.01
IFNB1	Interferon-beta	3456	TTD		FP-1201	FP-1201
CYP3A4	CYP3A4	1576	DTC		FLUOXETINE HYDROCHLORIDE	FLUOXETINE HYDROCHLORIDE	FLUOXETINE HYDROCHLORIDE	chembl:CHEMBL1201082	0.01
	Bacterial Penicillin binding protein		TTD		Cefuroxime	Cefuroxime	CEFUROXIME	chembl:CHEMBL1436
CCR4	1233	1233	GuideToPharmacology	agonist	178100548	[125I]CCL17 (HUMAN)
TUBB1	TUBB1	81027	ChemblInteractions	inhibitor	CHEMBL1743082	TRASTUZUMAB EMTANSINE	TRASTUZUMAB EMTANSINE	chembl:CHEMBL1743082	0.08
CTNNB1	CTNNB1	1499	JAX-CKB		NVP-TNKS656	NVP-TNKS656				26224873
GABRG3	GABA(A) receptor gamma-3	2567	TTD		Metharbital	Metharbital	METHARBITAL	chembl:CHEMBL450	0.09
PIK3CA	5290	5290	GuideToPharmacology	inhibitor	354702297	GSK1059615	GSK-1059615	chembl:CHEMBL3544966	0.16
KCNJ10	Inward rectifier potassium channel Kir1.2	3766	TTD		Glisoxepide	Glisoxepide	GLISOXEPIDE	chembl:CHEMBL2106618	7.96
MPO	Myeloperoxidase	4353	TTD		AZD-3241	AZD-3241
HMGCR	HMG-CoA reductase	3156	TTD		Sterol derivative 1	Sterol derivative 1
RAB9A	RAB9A	9367	DTC		TDR77585	TDR77585	CHEMBL1333386	chembl:CHEMBL1333386	0.06
CYP2D6	CYP2D6	1565	DTC		TICRYNAFEN	TICRYNAFEN	TICRYNAFEN	chembl:CHEMBL267744	0.07	22931300
HTT	Histone deacetylase	3064	TTD		CUDC-907	CUDC-907	FIMEPINOSTAT	chembl:CHEMBL3622533	0.02
GABRA3	2556	2556	GuideToPharmacology	blocker	178101184	[35S]TBPS
GABRA3	P34903	2556	TEND		MEPROBAMATE	MEPROBAMATE	MEPROBAMATE	chembl:CHEMBL979	0.21
BRD4	Bromodomain-containing protein 4	23476	TTD		Aminocyclopentenone compound 1	Aminocyclopentenone compound 1
ITGB2	ITGB2	3689	NCI		LAK CELL	LAK CELL				7.94746e+20
PAH	P00439	5053	TEND		TETRAHYDROBIOPTERIN	TETRAHYDROBIOPTERIN	SAPROPTERIN	wikidata:Q419808	5.3
PTGDR	Prostaglandin D2 receptor	5729	TTD		PGF2alpha	PGF2alpha
ITGA4	Integrin alpha-4	3676	TTD		Vedolizmab	Vedolizmab
GABRA1	P14867	2554	TEND		CLORAZEPATE	CLORAZEPATE	CLORAZEPIC ACID	chembl:CHEMBL1213252	0.13
DNASE1L3	Lysine-specific histone demethylase 1	1776	TTD		Cyclopropylamine derivative 11	Cyclopropylamine derivative 11
GCK	Glucokinase	2645	TTD		HMS5552	HMS5552	DORZAGLIATIN	chembl:CHEMBL4297508	9.09
GRIN2D	GluN2D	2906	ChemblInteractions		CHEMBL2364609	ESKETAMINE HYDROCHLORIDE	ESKETAMINE HYDROCHLORIDE	chembl:CHEMBL2364609	0.55
ACHE	Acetylcholinesterase	43	TTD		4-PAM derivative 1	4-PAM derivative 1
PMS2	PMS2	5395	CIViC		NIVOLUMAB	NIVOLUMAB	NIVOLUMAB	chembl:CHEMBL2108738	8.49	27001570
RRM2	RR2	6241	ChemblInteractions	inhibitor	CHEMBL467	HYDROXYUREA	HYDROXYUREA	chembl:CHEMBL467	1.05
CSF2RA	CSF2R	1438	ChemblInteractions	agonist	CHEMBL1201670	SARGRAMOSTIM	SARGRAMOSTIM	chembl:CHEMBL1201670	47.74
IL2	Interleukin-2	3558	TTD		IL-2/gene-modified lymphocytes	IL-2/gene-modified lymphocytes				22929977
IFNG	IFNG	3458	NCI		CYCLOPHOSPHAMIDE	CYCLOPHOSPHAMIDE	CYCLOPHOSPHAMIDE	chembl:CHEMBL88	0.09	10823419
CBX1	CBX1	10951	DTC		ROTENONE	ROTENONE	ROTENONE	chembl:CHEMBL429023	0.02
CCKBR	CCKBR	887	PharmGKB		olanzapine	olanzapine	OLANZAPINE	chembl:CHEMBL715	0.09	20732371
APAF1	APAF1	317	DTC		BENZETHONIUM CHLORIDE	BENZETHONIUM CHLORIDE	BENZETHONIUM CHLORIDE	chembl:CHEMBL221753	0.1
LYN	LYN	4067	DTC		ILORASERTIB	ILORASERTIB	ILORASERTIB	chembl:CHEMBL1980297	0.03
EDNRB	EDNRB	1910	NCI		PACLITAXEL	PACLITAXEL	PACLITAXEL	chembl:CHEMBL428647	0.13	16741060
CDK1	Cyclin-dependent kinase 1	983	TTD		RGB-286638	RGB-286638	RGB-286638	chembl:CHEMBL3545083	0.27
CHRM5	1133	1133	GuideToPharmacology	antagonist	135650349	HEXOCYCLIUM	HEXOCYCLIUM	chembl:CHEMBL1201325	0.25
IL2RG	IL2RG	3561	ChemblInteractions		CHEMBL1201550	DENILEUKIN DIFTITOX	DENILEUKIN DIFTITOX	chembl:CHEMBL1201550	12.73
PTGES3	PTGES3	10728	NCI		GENISTEIN	GENISTEIN	GENISTEIN	chembl:CHEMBL44	0.79	15229138
MAGEA3	Melanoma-associated antigen 3	4102	TTD		Astuprotimut-R	Astuprotimut-R	ASTUPROTIMUT-R	chembl:CHEMBL2108705	95.48
PTEN	PTEN	5728	JAX-CKB		PF-04691502	PF-04691502	PF-04691502	chembl:CHEMBL1234354	0.12	21750219
COMT	COMT	1312	PharmGKB		fluvoxamine	fluvoxamine	FLUVOXAMINE	chembl:CHEMBL814	0.31	20619611
F11	P03951	2160	TdgClinicalTrial		ANTITHROMBIN	ANTITHROMBIN
BCL2	BCL2	596	NCI		HYDROQUINONE	HYDROQUINONE	HYDROQUINONE	chembl:CHEMBL537	0.17	10220568
KDR	VEGFR	3791	TALC	inhibitor	ENMD-2076	ENMD-2076	ENMD-2076	chembl:CHEMBL482968	0.1
PRPS1	PRPS1	5631	CIViC		THIOGUANINE	THIOGUANINE	THIOGUANINE	chembl:CHEMBL727	1.63	25962120
GALR1	2587	2587	GuideToPharmacology	agonist	178102736	GAL-B2-C18
NPR1	ANPRA	4881	ChemblInteractions	agonist	CHEMBL1201668	NESIRITIDE	NESIRITIDE	chembl:CHEMBL1201668	13.26
RRM2	RR2	6241	ChemblInteractions	inhibitor	CHEMBL1096882	FLUDARABINE PHOSPHATE	FLUDARABINE PHOSPHATE	chembl:CHEMBL1096882	0.82
	Human immunodeficiency virus Reverse transcriptase		TTD		Didanosine	Didanosine	DIDANOSINE	chembl:CHEMBL1460
MTOR	MTOR	2475	DTC		QUINACRINE	QUINACRINE	QUINACRINE	chembl:CHEMBL7568	0.05
IDH1	IDH1	3417	DTC		CP-55940	CP-55940	CP-55940	chembl:CHEMBL559612	0.02
ALB	Serum albumin	213	TTD		Sodium lauryl sulfate	Sodium lauryl sulfate
ADRB1	P08588	153	TdgClinicalTrial		ACEBUTOLOL	ACEBUTOLOL	ACEBUTOLOL	chembl:CHEMBL642	3.81
OPRD1	4985	4985	GuideToPharmacology	agonist	310264782	ADL5859
CAPN10	CAPN10	11132	PharmGKB		metformin	metformin	METFORMIN	chembl:CHEMBL1431	1.68	25327507
IDO2	Indoleamine 2,3-dioxygenase 2	169355	TTD		2,3-diamino-benzo[b]thiophene derivative 5	2,3-diamino-benzo[b]thiophene derivative 5
NDUFB2	NDUFB2	4708	ChemblInteractions	inhibitor	CHEMBL3545135	NV-128	NV-128	chembl:CHEMBL3545135	0.42
TNFSF13	O75888	8741	TdgClinicalTrial		TACI-IG	TACI-IG	ATACICEPT	chembl:CHEMBL1742986	95.48
KIT	Tyrosine-protein kinase Kit	3815	TTD		Pazopanib HCl	Pazopanib HCl
FLT3	FLT3	2322	MyCancerGenome	inhibitor	PLX3397	PLX3397	PEXIDARTINIB	chembl:CHEMBL3813873	0.54
EHMT2	EHMT2	10919	DTC		WIN-552122	WIN-552122	WIN-552122	chembl:CHEMBL188	0
AVPR1A	552	552	GuideToPharmacology	antagonist	178100705	D(CH2)5[TYR(ME)2,ARG8]VP
PSMB4	PROS26	5692	ChemblInteractions	inhibitor	CHEMBL2103884	OPROZOMIB	OPROZOMIB	chembl:CHEMBL2103884	0.33
PGR	5241	5241	GuideToPharmacology	agonist	178103659	FLUTICASONE PROPIONATE
GLP1R	2740	2740	GuideToPharmacology	antagonist	135652151	EXENDIN-(9-39)
POLB	POLB	5423	DTC		ALPHA,BETA-METHYLENE-DCTP	ALPHA,BETA-METHYLENE-DCTP	CHEMBL1162298	chembl:CHEMBL1162298	0.7	18811136
NQO1	NQO1	1728	PharmGKB		anthracyclines and related substances	anthracyclines and related substances				2.55452e+55
PDCD1	Programmed cell death protein 1	5133	TTD		PDR001	PDR001	SPARTALIZUMAB	chembl:CHEMBL4297831	9.09
SMAD3	SMAD3	4088	DTC		HELENALIN	HELENALIN	HELENALIN	chembl:CHEMBL338474	0.02
POLB	POLB	5423	DTC		ACID BLUE 129	ACID BLUE 129	ACID BLUE 129	chembl:CHEMBL133576	0.02
KCNK10	54207	54207	GuideToPharmacology	activator	135650346	HALOTHANE	HALOTHANE	chembl:CHEMBL931	0.68
NR3C2	MCR	4306	ChemblInteractions	agonist	CHEMBL1200592	DESOXYCORTICOSTERONE PIVALATE	DESOXYCORTICOSTERONE PIVALATE	chembl:CHEMBL1200592	8.3
SI	SI	6476	NCI		DEXAMETHASONE	DEXAMETHASONE	DEXAMETHASONE	chembl:CHEMBL384467	0.3	2295387
VSIR	V-set immunoregulatory receptor	64115	TTD		JNJ-61610588	JNJ-61610588	ONVATILIMAB	chembl:CHEMBL4298000	63.65
RRP7A	RRP7A	27341	PharmGKB		methylphenidate	methylphenidate	METHYLPHENIDATE	chembl:CHEMBL796	2.83	29382897
PAX8	PAX8	7849	DTC		DIGOXIGENIN	DIGOXIGENIN	DIGOXIGENIN	chembl:CHEMBL1153	0.24
ADRA1B	P35368	147	TdgClinicalTrial		DAPIPRAZOLE	DAPIPRAZOLE	DAPIPRAZOLE	chembl:CHEMBL1201216	1.22
DNMT1	DNA [cytosine-5]-methyltransferase 1	1786	TTD		Guadecitabine	Guadecitabine	GUADECITABINE	chembl:CHEMBL3544916	2.36
MAP2K1	Q02750	5604	TdgClinicalTrial		WX-554	WX-554	WX-554	chembl:CHEMBL3545145	0.36
C3AR1	719	719	GuideToPharmacology	agonist	381744906	CASOXIN C
INSR	Insulin receptor	3643	TTD		Metformin glycinate	Metformin glycinate				22974412
BAZ2B	BAZ2B	29994	DTC		ELLIPTECINE	ELLIPTECINE	ELLIPTECINE	chembl:CHEMBL123	0.01
ATAD5	ATAD5	79915	DTC		DNDI1417132	DNDI1417132	CHEMBL1492017	chembl:CHEMBL1492017	0.04
PSMB2	PSMB2	5690	ChemblInteractions	inhibitor	CHEMBL451887	CARFILZOMIB	CARFILZOMIB	chembl:CHEMBL451887	0.84
ABCC1	ABCC1	4363	DTC		NEVIRAPINE	NEVIRAPINE	NEVIRAPINE	chembl:CHEMBL57	0.11	17172311
NR3C1	Glucocorticoid receptor	2908	TTD		ORG 34517/34850	ORG 34517/34850
PGR	PGR	5241	FDA		Exemestane	Exemestane	EXEMESTANE	chembl:CHEMBL1200374	0.16
CDK8	CDK8	1024	ChemblInteractions	inhibitor	CHEMBL3544942	Roniciclib	RONICICLIB	chembl:CHEMBL3544942	0.14
HPSE	HPSE	10855	NCI		TGF	TGF				16320243
CHRM2	1129	1129	GuideToPharmacology	antagonist	135652307	MUSCARINIC TOXIN 7
ROS1	Proto-oncogene c-Ros	6098	TTD		Imidazo[1,2-b]pyridazine derivative 2	Imidazo[1,2-b]pyridazine derivative 2
SLC23A1	Solute carrier family 23 member 1	9963	TTD		Vitamin C	Vitamin C
CYP2C19	CYP2C19	1557	DTC		DUP-697	DUP-697	DUP-697	chembl:CHEMBL42485	0.05
CASP9	MCH6	842	ChemblInteractions	inhibitor	CHEMBL2105721	NIVOCASAN	NIVOCASAN	chembl:CHEMBL2105721	3.54
HTT	HTT	3064	DTC		GNF-PF-4659	GNF-PF-4659	CHEMBL584442	chembl:CHEMBL584442	0.04
SCN1A	SCN1A	6323	PharmGKB		levetiracetam	levetiracetam	LEVETIRACETAM	chembl:CHEMBL1286	0.73	2.38596e+31
MAOA	MAOA	4128	ChemblInteractions	inhibitor	CHEMBL1200895	PHENELZINE SULFATE	PHENELZINE SULFATE	chembl:CHEMBL1200895	0.31
ASIC3	9311	9311	GuideToPharmacology	blocker	135649936	AMILORIDE	AMILORIDE	chembl:CHEMBL945	0.57
CYP3A4	CYP3A4	1576	DTC		ZM-336372	ZM-336372	CHEMBL186526	chembl:CHEMBL186526	0.01
ADRA1B	ADRA1B	147	ChemblInteractions	agonist	CHEMBL2103827	DROXIDOPA	DROXIDOPA	chembl:CHEMBL2103827	0.51
KCNJ11	KCNJ11	3767	ChemblInteractions	blocker	CHEMBL1073	GLIPIZIDE	GLIPIZIDE	chembl:CHEMBL1073	2.19
NR5A2	NR5A2	2494	DTC		TDR79154	TDR79154	CHEMBL597670	chembl:CHEMBL597670	15.91
GRIN3B	GRIN3B	116444	ChemblInteractions	antagonist	CHEMBL3707400	Indantadol	INDANTADOL	chembl:CHEMBL3707400	0.59
GRIA1	GLUH1	2890	ChemblInteractions	antagonist	CHEMBL119625	ZONAMPANEL	ZONAMPANEL	chembl:CHEMBL119625	0.59
BTK	Tyrosine-protein kinase BTK	695	TTD		PRN2246	PRN2246
FAAH	Fatty acid amide hydrolase	2166	TTD		Azetidine urea derivative 3	Azetidine urea derivative 3
SOST	Sclerostin	50964	TTD		LY2541546	LY2541546
KRAS	KRAS	3845	JAX-CKB		3144	3144				28235199
DRD2	DRD2	1813	ChemblInteractions	antagonist	CHEMBL715	OLANZAPINE	OLANZAPINE	chembl:CHEMBL715	0.22
SIK2	23235	23235	GuideToPharmacology	inhibitor	340590212	ARN-3236
SLC2A1	SLC2A1	6513	NCI		TCDD	TCDD				7530807
FGF2	FGF2	2247	NCI		REBAMIPIDE	REBAMIPIDE	REBAMIPIDE	chembl:CHEMBL1697771	2.02	8774986
HPGD	HPGD	3248	DTC		SJ000147993	SJ000147993	CHEMBL601618	chembl:CHEMBL601618	0.07
PDE4B	Q07343	5142	TdgClinicalTrial		DYPHYLLINE	DYPHYLLINE	DYPHYLLINE	chembl:CHEMBL1752	1.93
	Toll-like receptor		TTD		BDB001	BDB001
PPARG	PPARG	5468	DTC		BENSULIDE	BENSULIDE	BENSULIDE	chembl:CHEMBL1895252	0.23
MAPK3	MAPK3	5595	DTC		(+)-ISOBICYCLOGERMACRENAL	(+)-ISOBICYCLOGERMACRENAL	CHEMBL2333548	chembl:CHEMBL2333548	0.8
	Gamma-secretase		TTD		PF-03084014	PF-03084014	NIROGACESTAT	chembl:CHEMBL1770916
HCRTR1	Orexin receptor type 1	3061	TTD		1,2-diamino cyclopentane-based derivative 1	1,2-diamino cyclopentane-based derivative 1
ADK	ADK	132	DTC		DABIGATRAN	DABIGATRAN	DABIGATRAN	chembl:CHEMBL48361	2.36	22494098
FHIT	FHIT	2272	NCI		TRICHOSTATIN A	TRICHOSTATIN A				17019711
GABRB2	P47870	2561	TdgClinicalTrial		CLOBAZAM	CLOBAZAM	CLOBAZAM	chembl:CHEMBL70418	0.13
VDR	VDR	7421	DTC		SANGUINARIUM	SANGUINARIUM	SANGUINARIUM	chembl:CHEMBL417799	0.01
TACR1	Substance-P receptor	6869	TTD		VESTIPITANT MESYLATE	VESTIPITANT MESYLATE
MAP4K5	MAP4K5	11183	DTC		CYC-116	CYC-116	CYC-116	chembl:CHEMBL482967	0.02
NAT2	NAT2	10	NCI		ETHANOL	ETHANOL	ALCOHOL	chembl:CHEMBL545	0.08	12071337
GLP1R	Glucagon-like peptide 1 receptor	2740	TTD		CNTO-3649	CNTO-3649
HTR4	5-HT 4 receptor	3360	TTD		SB-207266A	SB-207266A
HTR1A	3350	3350	GuideToPharmacology	agonist	135650930	ROXINDOLE	ROXINDOLE	chembl:CHEMBL431367	0.04
PIM3	Q86V86	415116	TdgClinicalTrial		VADIMEZAN	VADIMEZAN	VADIMEZAN	chembl:CHEMBL71263	0.75
P2RX7	P2RX7	5027	ChemblInteractions		CHEMBL3545206	GSK1482160	GSK1482160	chembl:CHEMBL3545206	17.36
HTR2A	3356	3356	GuideToPharmacology	antagonist	135650606	MIANSERIN	MIANSERIN	chembl:CHEMBL6437	0.11
TSHR	TSHR	7253	DTC		SIBUTRAMINE HYDROCHLORIDE	SIBUTRAMINE HYDROCHLORIDE	SIBUTRAMINE HYDROCHLORIDE	chembl:CHEMBL1200765	0.12
ABCA1	ABCA1	19	PharmGKB		pravastatin	pravastatin	PRAVASTATIN	chembl:CHEMBL1144	0.91	1967394120031550
CNR2	Cannabinoid receptor 2	1269	TTD		Adamantyl derivative 1	Adamantyl derivative 1
ADRA2C	152	152	GuideToPharmacology	agonist	135650327	GUANFACINE	GUANFACINE	chembl:CHEMBL862	0.11
RAD54L	RAD54L	8438	DTC		ACRIDIN-1-YLAMINE	ACRIDIN-1-YLAMINE	CHEMBL146525	chembl:CHEMBL146525	0.19
AGTR1	185	185	GuideToPharmacology	antagonist	178103498	[SAR1,GLY4,GLY8]ANG-II
SCN4A	SCN4A	6329	ChemblInteractions	blocker	CHEMBL1200654	BENOXINATE HYDROCHLORIDE	BENOXINATE HYDROCHLORIDE	chembl:CHEMBL1200654	0.09
S1PR3	Sphingosine-1-phosphate receptor 3	1903	TTD		US8563594, 152	US8563594, 152
VDR	VDR	7421	DTC		4-METHOXYDALBERGIONE	4-METHOXYDALBERGIONE	4-METHOXYDALBERGIONE	chembl:CHEMBL1554531	0.02
OPRK1	4986	4986	GuideToPharmacology	agonist	135650321	GR 89696
SREBF1	SREBF1	6720	PharmGKB		fluvastatin	fluvastatin	FLUVASTATIN	chembl:CHEMBL2220442	1.52
RYR1	RYR1	6261	FDA		Sevoflurane	Sevoflurane	SEVOFLURANE	chembl:CHEMBL1200694	13.26
KCNH2	KCNH2	3757	DTC		BENZTROPINE MESYLATE	BENZTROPINE MESYLATE	BENZTROPINE MESYLATE	chembl:CHEMBL1200383	0.09
AKT1	AKT1	207	JAX-CKB		AZD4547	AZD4547				26351323
CD19	B-lymphocyte surface antigen B4	930	TTD		CD19.CAR-aNKT cells	CD19.CAR-aNKT cells
PIK3CA	PIK3CA	5290	JAX-CKB		MS417	MS417				26058079
GMNN	GMNN	51053	DTC		SJ000293754	SJ000293754	CHEMBL486706	chembl:CHEMBL486706	0.02
NR3C1	2908	2908	GuideToPharmacology	agonist	178103646	DESOXIMETASONE	DESOXIMETASONE	chembl:CHEMBL1766	0.87
ALK	ALK	238	MyCancerGenome	inhibitor	X-396	X-396	ENSARTINIB	chembl:CHEMBL4113131	4.09
CDK7	Cyclin-dependent kinase 7	1022	TTD		Oxazolyl methylthiothiazole derivative 1	Oxazolyl methylthiothiazole derivative 1
GSK3B	Glycogen synthase kinase-3 beta	2932	TTD		PMID26161698-Compound-18	PMID26161698-Compound-18
GMNN	GMNN	51053	DTC		CINACALCET	CINACALCET	CINACALCET	chembl:CHEMBL1201284	0.07
ATAD5	ATAD5	79915	DTC		EMETINE	EMETINE	EMETINE	chembl:CHEMBL50588	0.04
	Fusion protein Bcr-Abl T315I mutant		TTD		PMID25656651-Compound-36c	PMID25656651-Compound-36c
HTR1A	3350	3350	GuideToPharmacology	agonist	135650525	LISURIDE	LISURIDE	chembl:CHEMBL157138	0.34
GABRB1	P18507	2560	TdgClinicalTrial		HALAZEPAM	HALAZEPAM	HALAZEPAM	chembl:CHEMBL970	0.25
APBA1	APBA1	320	DTC		HESPERIDIN	HESPERIDIN	HESPERIDIN	chembl:CHEMBL449317	1.41
CYP2D6	CYP2D6	1565	DTC		PARAROSANILINE	PARAROSANILINE	PARAROSANILINE	chembl:CHEMBL1368322	0.01
CYP2C19	CYP2C19	1557	DTC		UBP-302	UBP-302	CHEMBL372797	chembl:CHEMBL372797	0.14
EHMT2	EHMT2	10919	DTC		HISTAMINE	HISTAMINE	HISTAMINE	chembl:CHEMBL90	0.01
PLG	P00747	5340	TEND		UROKINASE	UROKINASE	UROKINASE	chembl:CHEMBL1201420	3.29
SCN9A	Voltage-gated sodium channel alpha Nav1.7	6335	TTD		DWJ-208	DWJ-208
IL2RA	IL2RA	3559	ChemblInteractions	inhibitor	CHEMBL1201605	DACLIZUMAB	DACLIZUMAB	chembl:CHEMBL1201605	6.04
NAT2	NAT2	10	PharmGKB		efavirenz	efavirenz	EFAVIRENZ	chembl:CHEMBL223228	0.34	23990572
OPRM1	P35372	4988	TEND		LEVOMETHADYL ACETATE	LEVOMETHADYL ACETATE
NR1H4	9971	9971	GuideToPharmacology	agonist	354702202	TROPIFEXOR	TROPIFEXOR	chembl:CHEMBL4298169	1.87
FTO	FTO	79068	PharmGKB		interferon alfa-2b, recombinant	interferon alfa-2b, recombinant				25367448
OPRM1	P35372	4988	TdgClinicalTrial		AIKO-150	AIKO-150
GNAQ	GNAQ	2776	JAX-CKB		Verteporfin	Verteporfin	VERTEPORFIN	chembl:CHEMBL2218885	4.9	27308390
CD3G	P09693	917	TdgClinicalTrial		OTELIXIZUMAB	OTELIXIZUMAB	OTELIXIZUMAB	chembl:CHEMBL1743053	1.63
TGM2	TGM2	7052	NCI		DEFEROXAMINE	DEFEROXAMINE	DEFEROXAMINE	chembl:CHEMBL556	0.43	9194688
PDE3B	PDE3B	5140	ChemblInteractions	inhibitor	CHEMBL190	THEOPHYLLINE	THEOPHYLLINE	chembl:CHEMBL190	0.24
TSPO	Translocator protein	706	TTD		Quinoline carboxamide derivative 4	Quinoline carboxamide derivative 4
BLM	BLM	641	DTC		BAICALEIN	BAICALEIN	BAICALEIN	chembl:CHEMBL8260	0.03
	Glutathione reductase		TTD		Terpyridineplatinum(II) complexe 4	Terpyridineplatinum(II) complexe 4
CALCR	799	799	GuideToPharmacology	agonist	178100626	[125I]CT (HUMAN)
AURKC	6795	6795	GuideToPharmacology	inhibitor	178102666	SU6656
HRH1	P35367	3269	TdgClinicalTrial		PHENIRAMINE	PHENIRAMINE	PHENIRAMINE	chembl:CHEMBL1193	4.49
ADRB1	P08588	153	TEND		LEVOBUNOLOL	LEVOBUNOLOL	LEVOBUNOLOL	chembl:CHEMBL1201237	2.31
VDR	VDR	7421	DTC		FLUACIZINE	FLUACIZINE	FLUACIZINE	chembl:CHEMBL92281	0.07
NOS2	Nitric-oxide synthase inducible	4843	TTD		GW274150	GW274150	GW-274150	chembl:CHEMBL114551	1.93
USP1	USP1	7398	DTC		CLOFENOXYDE	CLOFENOXYDE	CLOFENOXYDE	chembl:CHEMBL1367746	0.1
NFE2L2	NFE2L2	4780	DTC		PHENOXYCARB	PHENOXYCARB	PHENOXYCARB	chembl:CHEMBL15780	0.04
GCGR	Glucagon receptor	2642	TTD		Aromatic ring compound 4	Aromatic ring compound 4
BRAF	BRAF	673	JAX-CKB		AMG 232	AMG 232				25567130
CYP1A2	CYP1A2	1544	DTC		2-BFI	2-BFI	CHEMBL404505	chembl:CHEMBL404505	0.05
GPR55	9290	9290	GuideToPharmacology	antagonist	135649928	AM281
BTK	Tyrosine-protein kinase BTK	695	TTD		Pyrazolo[4,3-c]pyridine derivative 2	Pyrazolo[4,3-c]pyridine derivative 2
ADRA1D	P25100	146	TEND		DEBRISOQUIN	DEBRISOQUIN	DEBRISOQUIN	chembl:CHEMBL169901	0.45
GABRA4	GABRA4	2557	ChemblInteractions	positive modulator	CHEMBL970	HALAZEPAM	HALAZEPAM	chembl:CHEMBL970	0.04
MPO	MPO	4353	NCI		D-ALPHA-TOCOPHEROL ACETATE	D-ALPHA-TOCOPHEROL ACETATE				15150308
TRPM3	80036	80036	GuideToPharmacology	activator	53801018	SPHINGOSINE	SPHINGOSINE	chembl:CHEMBL67166	1.93
ARAF	ARAF	369	MyCancerGenome	inhibitor	LGX818	LGX818	ENCORAFENIB	chembl:CHEMBL3301612	0.88
GRP	GRP	2922	NCI		NIFEDIPINE	NIFEDIPINE	NIFEDIPINE	chembl:CHEMBL193	0.34	10465509
DNASE1L3	Lysine-specific histone demethylase 1	1776	TTD		Cyclopropylamine derivative 4	Cyclopropylamine derivative 4
MGAM	MGAM	8972	DTC		BAICALEIN	BAICALEIN	BAICALEIN	chembl:CHEMBL8260	0.51	9834167
PLK1	PLK1	5347	DTC		DNDI1417055	DNDI1417055	CHEMBL1486366	chembl:CHEMBL1486366	0.04
AURKB	AURKB	9212	DTC		ZM-447439	ZM-447439	CHEMBL202721	chembl:CHEMBL202721	0.06
DPP4	Dipeptidyl peptidase 4	1803	TTD		Beta-phe compound 2	Beta-phe compound 2
CYP1A2	CYP1A2	1544	DTC		METHOXSALEN	METHOXSALEN	METHOXSALEN	chembl:CHEMBL416	0.01
SLC15A1	6564	6564	GuideToPharmacology	inhibitor	178101226	LYS[Z(NO2)]-PRO
CCL17	CCL17	6361	NCI		FEXOFENADINE HYDROCHLORIDE	FEXOFENADINE HYDROCHLORIDE				14976396
PTH1R	PTH1R	5745	DTC		9-AMINOCAMPTOTHECIN	9-AMINOCAMPTOTHECIN	9-AMINOCAMPTOTHECIN	chembl:CHEMBL274070	0.64
MTOR	MTOR	2475	CancerCommons	inhibitor	BEZ235	BEZ235	DACTOLISIB	chembl:CHEMBL1879463	0.09
CNR1	Cannabinoid receptor 1	1268	TTD		Purine derivative 1	Purine derivative 1
TYRO3	TYRO3 tyrosine kinase receptor	7301	TTD		KRDULPYOVRWKMA-UHFFFAOYSA-N	KRDULPYOVRWKMA-UHFFFAOYSA-N
KDM4A	KDM4A	9682	DTC		CHLOROGENIC ACID	CHLOROGENIC ACID	CHLOROGENIC ACID	chembl:CHEMBL284616	0.07
PSMD14	POH1	10213	ChemblInteractions	inhibitor	CHEMBL451887	CARFILZOMIB	CARFILZOMIB	chembl:CHEMBL451887	0.41
	MUC-1		TALC	vaccine	STIMUVAX	STIMUVAX	EMEPEPIMUT-S	chembl:CHEMBL2108715
OPRD1	4985	4985	GuideToPharmacology	agonist	310264780	BW373U86
GABRA3	2556	2556	GuideToPharmacology	agonist	178100913	[3H]MUSCIMOL
EHMT2	EHMT2	10919	DTC		N-(3-METHOXYPHENYL)ANTHRANILIC ACID	N-(3-METHOXYPHENYL)ANTHRANILIC ACID	CHEMBL1328677	chembl:CHEMBL1328677	0.04
CD19	B-lymphocyte surface antigen B4	930	TTD		CD19 CAR-T cells	CD19 CAR-T cells
MAPK14	MAPK14	1432	DTC		SORAFENIB	SORAFENIB	SORAFENIB	chembl:CHEMBL1336	0.03
	Lysine-specific demethylase 4		TTD		N-oxalylglycine derivative 3	N-oxalylglycine derivative 3
DRD2	DRD2	1813	NCI		CLOZAPINE	CLOZAPINE	CLOZAPINE	chembl:CHEMBL42	0.2	12887421
HSD17B10	HSD17B10	3028	DTC		3-HYDROXY-3',4'-DIMETHOXYFLAVONE	3-HYDROXY-3',4'-DIMETHOXYFLAVONE	3-HYDROXY-3',4'-DIMETHOXYFLAVONE	chembl:CHEMBL77098	0.05
FFAR4	338557	338557	GuideToPharmacology	agonist	252166628	COMPOUND A [PMID 24997608]
TOP1	TOP1	7150	DTC		O-METHYLCALOTHRIXIN A	O-METHYLCALOTHRIXIN A	O-METHYLCALOTHRIXIN A	chembl:CHEMBL549880	1.34	19203291
BTK	Tyrosine-protein kinase BTK	695	TTD		ACP-196	ACP-196	ACALABRUTINIB	chembl:CHEMBL3707348	0.26
FKBP5	FKBP5	2289	PharmGKB		escitalopram	escitalopram	ESCITALOPRAM	chembl:CHEMBL1508	0.29
RGS4	RGS4	5999	DTC		PICEATANNOL	PICEATANNOL	PICEATANNOL	chembl:CHEMBL69863	0.03
MPHOSPH8	MPHOSPH8	54737	DTC		PROCHLORPERAZINE	PROCHLORPERAZINE	PROCHLORPERAZINE	chembl:CHEMBL728	0.02
HTR1E	3354	3354	GuideToPharmacology	antagonist	135650278	FLUSPIRILENE	FLUSPIRILENE	chembl:CHEMBL46516	0.09
FCGR3A	FCGR3A	2214	NCI		LIF	LIF				7686393
RPTOR	RPTOR	57521	PharmGKB		everolimus	everolimus	EVEROLIMUS	chembl:CHEMBL1908360	0.41
PIK3R1	GRB1	5295	ChemblInteractions	inhibitor	CHEMBL3545324	RG-7666	RG-7666	chembl:CHEMBL3545324	0.21
CCL2	Monocyte chemotactic and activating factor	6347	TTD		NOX-E36	NOX-E36
ACHE	Acetylcholinesterase	43	TTD		Edrophonium	Edrophonium	EDROPHONIUM	chembl:CHEMBL1104	17.08
ALAD	Delta-aminolevulinic acid dehydratase	210	TTD		Aminolevulinic acid hci	Aminolevulinic acid hci
CYP19A1	Aromatase	1588	TTD		BGS-649	BGS-649
	Voltage-gated sodium channel		TTD		Tetrodotoxin	Tetrodotoxin	TETRODOTOXIN	chembl:CHEMBL507974
CYP1A2	CYP1A2	1544	DTC		SB-200646	SB-200646	CHEMBL85194	chembl:CHEMBL85194	0.02
	Fusion protein Bcr-Abl		TTD		Radotinib	Radotinib	RADOTINIB	chembl:CHEMBL4297524
PPARD	PPARD	5467	DTC		DICHLOROPHEN	DICHLOROPHEN	DICHLOROPHEN	chembl:CHEMBL33845	0.03
STAT1	P42224	6772	TdgClinicalTrial		AVT-02 UE	AVT-02 UE
VDR	VDR	7421	NCI		ANTIOXIDANT	ANTIOXIDANT				16817236
GPR55	GPR55	9290	DTC		FENDILINE HYDROCHLORIDE	FENDILINE HYDROCHLORIDE	FENDILINE HYDROCHLORIDE	chembl:CHEMBL1405922	0.75
NFE2L2	NFE2L2	4780	DTC		METHIOCARB	METHIOCARB	METHIOCARB	chembl:CHEMBL1076495	0.04
CD19	B-lymphocyte surface antigen B4	930	TTD		CART-19/BCMA	CART-19/BCMA
CYP2C19	CYP2C19	1557	DTC		LABETALOL	LABETALOL	LABETALOL	chembl:CHEMBL429	0.04	22931300
NTRK2	BDNF/NT-3 growth factors receptor	4915	TTD		Macrocycle derivative 13	Macrocycle derivative 13
FEN1	FEN1	2237	DTC		GOSSYPOL	GOSSYPOL	GOSSYPOL	chembl:CHEMBL51483	0.01
PTHLH	PTHLH	5744	NCI		MAGNESIUM SULFATE	MAGNESIUM SULFATE				11384692
PPARG	5468	5468	GuideToPharmacology	agonist	135650496	L-783483
P2RX7	5027	5027	GuideToPharmacology	antagonist	387065584	COMPOUND 16I [PMID: 31525963]
NR1I2	NR1I2	8856	PharmGKB		penicillin v	penicillin v
VDR	VDR	7421	PharmGKB		vitamin d and analogues	vitamin d and analogues				2.16517e+71
BACE1	BACE1	23621	DTC		SOPHORAFLAVANONE G	SOPHORAFLAVANONE G	SOPHORAFLAVANONE G	chembl:CHEMBL243148	7.07	18565755
IL2	IL2	3558	NCI		PHYTOCHEMICALS	PHYTOCHEMICALS				15905551
EGFR	ERBB	1956	ChemblInteractions	inhibitor	CHEMBL1201827	PANITUMUMAB	PANITUMUMAB	chembl:CHEMBL1201827	0.8
NR1H3	Oxysterols receptor LXR-alpha	10062	TTD		US9006244, E2a	US9006244, E2a
SCN5A	SCN5A	6331	ChemblInteractions	blocker	CHEMBL1201729	DRONEDARONE HYDROCHLORIDE	DRONEDARONE HYDROCHLORIDE	chembl:CHEMBL1201729	0.04
ITGB3	ITGB3	3690	PharmGKB		abciximab	abciximab	ABCIXIMAB	chembl:CHEMBL1201584	8.34	20938371
	PI3KCB		ClearityFoundationClinicalTrial		N/A	N/A
ALG10	ALG10	84920	PharmGKB		gemcitabine	gemcitabine	GEMCITABINE	chembl:CHEMBL888	1.57	24225399
TP53	TP53	7157	PharmGKB		fluorouracil	fluorouracil	FLUOROURACIL	chembl:CHEMBL185	0
BRD4	23476	23476	GuideToPharmacology	inhibitor	178102626	LY 294002
TNF	TNF	7124	NCI		MIDAZOLAM	MIDAZOLAM	MIDAZOLAM	chembl:CHEMBL655	0.05	16406030
SYT2	Q8N9I0	127833	TdgClinicalTrial		BOTULINUM TOXIN TYPE B	BOTULINUM TOXIN TYPE B
ATAD5	ATAD5	79915	DTC		GNF-PF-4418	GNF-PF-4418	CHEMBL604321	chembl:CHEMBL604321	0.02
CSF1R	Colony stimulating factor-1 receptor	1436	TTD		AMG 820	AMG 820
RARG	5916	5916	GuideToPharmacology	agonist	135650917	RO 40-6055
SENP7	SENP7	57337	DTC		DIHYDROXANTHOHUMOL	DIHYDROXANTHOHUMOL	DIHYDROXANTHOHUMOL	chembl:CHEMBL510279	0.57
	Target of rapamycin complex 2 MAPKAP1		TTD		VS-5584	VS-5584	VS-5584	chembl:CHEMBL1079593
	Fatty acid-binding protein		TTD		PMID27109571-Compound-5	PMID27109571-Compound-5
ADRA1A	P35348	148	TEND		LISDEXAMFETAMINE	LISDEXAMFETAMINE	LISDEXAMFETAMINE	chembl:CHEMBL1201222	0.29
PTGS1	P23219	5742	TdgClinicalTrial		MESALAZINE	MESALAZINE	MESALAMINE	chembl:CHEMBL704	0.29
PLK1	PLK1	5347	DTC		NSC-7387	NSC-7387	CHEMBL119878	chembl:CHEMBL119878	0.05
CYTH2	CYTH2	9266	DTC		CLOTRIMAZOLE	CLOTRIMAZOLE	CLOTRIMAZOLE	chembl:CHEMBL104	1.82
RET	P07949	5979	TEND		IMATINIB	IMATINIB	IMATINIB	chembl:CHEMBL941	0.04
PTGS2	Prostaglandin G/H synthase 2	5743	TTD		Tolmetin	Tolmetin	TOLMETIN	chembl:CHEMBL1020	2.17
MT-ND4	MTND4	4538	ChemblInteractions	inhibitor	CHEMBL1703	METFORMIN HYDROCHLORIDE	METFORMIN HYDROCHLORIDE	chembl:CHEMBL1703	0.39
SMAD3	SMAD3	4088	DTC		TRICLOCARBAN	TRICLOCARBAN	TRICLOCARBAN	chembl:CHEMBL1076347	0.04
BCL2	BCL2	596	NCI		PENTOXIFYLLINE	PENTOXIFYLLINE	PENTOXIFYLLINE	chembl:CHEMBL628	0.09	11836847
CYP2D6	CYP2D6	1565	PharmGKB		ethanol	ethanol	ALCOHOL	chembl:CHEMBL545	0	24611668
RXFP4	339403	339403	GuideToPharmacology	agonist	252166562	INSL5 AMIDE (HUMAN)
IKZF1	IKZF1	10320	CIViC		FLUDARABINE	FLUDARABINE	FLUDARABINE	chembl:CHEMBL1568	1.06	30044693
KRAS	KRAS	3845	OncoKB		Cobimetinib	Cobimetinib	COBIMETINIB	chembl:CHEMBL2146883	0.17
TTR	TTR	7276	FDA		Tafamidis	Tafamidis	TAFAMIDIS	chembl:CHEMBL2103837	35.36
PTGER3	5733	5733	GuideToPharmacology	agonist	135650113	CLOPROSTENOL	CLOPROSTENOL	chembl:CHEMBL37853	0.8
ADRB2	154	154	GuideToPharmacology	antagonist	135650031	LEVOBUNOLOL	LEVOBUNOLOL	chembl:CHEMBL1201237	1.54
TSHR	TSHR	7253	DTC		(S)-FLUOXETINE	(S)-FLUOXETINE	CHEMBL1169388	chembl:CHEMBL1169388	0.08
IL6R	Interleukin 6 receptor	3570	TTD		ALX-0061	ALX-0061	VOBARILIZUMAB	chembl:CHEMBL3833343	7.07
CYP17A1	1586	1586	GuideToPharmacology	inhibitor	252166838	GALETERONE	GALETERONE	chembl:CHEMBL2105738	13.64
ATP7A	ATP7A	538	NCI		CARBOPLATIN	CARBOPLATIN	CARBOPLATIN	chembl:CHEMBL1351	0.27	14676106
GABRA4	P48169	2557	TdgClinicalTrial		GANAXOLONE	GANAXOLONE	GANAXOLONE	chembl:CHEMBL1568698	0.1
KCNH2	KCNH2	3757	DTC		ORPHENADRINE (CHLORIDE)	ORPHENADRINE (CHLORIDE)	ORPHENADRINE HYDROCHLORIDE	chembl:CHEMBL1201023	0.01
CYP2C19	CYP2C19	1557	DTC		AG-1879	AG-1879	CHEMBL406845	chembl:CHEMBL406845	0
ALK	238	238	GuideToPharmacology	inhibitor	178102340	NVP-TAE684	TAE-684	chembl:CHEMBL509032	0.01
KCNH2	KCNH2	3757	DTC		NORTRIPTYLINE HYDROCHLORIDE	NORTRIPTYLINE HYDROCHLORIDE	NORTRIPTYLINE HYDROCHLORIDE	chembl:CHEMBL1201156	0.03
PDE2A	Phosphodiesterase 2A	5138	TTD		Pyrido[3,2-e][1,2,4]triazolo[4,3-a]pyrazine derivative 2	Pyrido[3,2-e][1,2,4]triazolo[4,3-a]pyrazine derivative 2
NR1I3	NR1I3	9970	DTC		ETHINYL ESTRADIOL	ETHINYL ESTRADIOL	ETHINYL ESTRADIOL	chembl:CHEMBL691	0.76	18973326
CD19	B-lymphocyte surface antigen B4	930	TTD		JCAR014	JCAR014
FGF3	FGF3	2248	CIViC		SORAFENIB	SORAFENIB	SORAFENIB	chembl:CHEMBL1336	1.53	22890726
PTGS2	COX2	5743	ChemblInteractions	inhibitor	CHEMBL599	MELOXICAM	MELOXICAM	chembl:CHEMBL599	2.17
ERBB2	ERBB2	2064	NCI		EMODIN	EMODIN	EMODIN	chembl:CHEMBL289277	0.03	9671406
HDAC3	HDAC3	8841	TALC	inhibitor	CUDC-101	CUDC-101	CUDC-101	chembl:CHEMBL598797	0.43
TUBB2B	TUBB2B	347733	ChemblInteractions	inhibitor	CHEMBL1742994	BRENTUXIMAB VEDOTIN	BRENTUXIMAB VEDOTIN	chembl:CHEMBL1742994	0.1
MAOA	Monoamine oxidase type A	4128	TTD		Tarnylcypromine derivative 3	Tarnylcypromine derivative 3
TNFRSF10A	TRAIL receptor 1	8797	TTD		Mapatumumab	Mapatumumab	MAPATUMUMAB	chembl:CHEMBL2108621	79.56
CHEK1	1111	1111	GuideToPharmacology	inhibitor	223366046	AZD7762	AZD-7762	chembl:CHEMBL2041933	1.77
	PDGFR		TALC	inhibitor	LINIFANIB	LINIFANIB	LINIFANIB	chembl:CHEMBL223360
TSPO	Translocator protein	706	TTD		Imidazopyridine acetamide analog 7	Imidazopyridine acetamide analog 7
GRM5	Metabotropic glutamate receptor 5	2915	TTD		Pyrazolopyrimidine derivative 2	Pyrazolopyrimidine derivative 2
GABRG1	Q8N1C3	2565	TdgClinicalTrial		ALPRAZOLAM	ALPRAZOLAM	ALPRAZOLAM	chembl:CHEMBL661	0.1
CNR1	Cannabinoid receptor 1	1268	TTD		Pyrrole derivative 6	Pyrrole derivative 6
TGFBR1	7046	7046	GuideToPharmacology	inhibitor	249565800	COMPOUND 13D [PMID: 23639540]
PPARD	PPARD	5467	DTC		BISPHENOL A	BISPHENOL A	BISPHENOL A	chembl:CHEMBL418971	0.12
GABRG3	Q99928	2567	TdgClinicalTrial		OXAZEPAM	OXAZEPAM	OXAZEPAM	chembl:CHEMBL568	0.17
ATAD5	ATAD5	79915	DTC		GNF-PF-5159	GNF-PF-5159	CHEMBL1493528	chembl:CHEMBL1493528	0.02
PDGFRB	PDGFRB	5159	DTC		SOTRASTAURIN	SOTRASTAURIN	SOTRASTAURIN	chembl:CHEMBL565612	0.01
TPH1	TPH1	7166	PharmGKB		citalopram	citalopram	CITALOPRAM	chembl:CHEMBL549	0.62	1.95904e+23
CYP2D6	CYP2D6	1565	PharmGKB		ketorolac	ketorolac	KETOROLAC	chembl:CHEMBL469	0.07	17986163
BCL2	BCL2	596	NCI		ENDOTHELIN RECEPTOR ANTAGONIST	ENDOTHELIN RECEPTOR ANTAGONIST				16741044
TYR	Tyrosinase	7299	TTD		P-coumaric acid derivative 2	P-coumaric acid derivative 2
POLK	POLK	51426	DTC		IODOPHTHALEIN	IODOPHTHALEIN	IODOPHTHALEIN	chembl:CHEMBL1160008	0.03
RAPGEF4	RAPGEF4	11069	DTC		CLOTRIMAZOLE	CLOTRIMAZOLE	CLOTRIMAZOLE	chembl:CHEMBL104	0.04
STK11	STK11	6794	DoCM		EVEROLIMUS	EVEROLIMUS	EVEROLIMUS	chembl:CHEMBL1908360	0.28	21189378
PDPK1	5170	5170	GuideToPharmacology	inhibitor	249565687	BX-912
CHRM5	1133	1133	GuideToPharmacology	antagonist	135652751	HEXAHYDROSILADIFENIDOL
	Proteasome beta-8		TTD		Peptide analog 23	Peptide analog 23
DHFR	P00374	1719	TdgClinicalTrial		10-PROPARGYL-10-DEAZAAMINOPTERIN	10-PROPARGYL-10-DEAZAAMINOPTERIN	PRALATREXATE	chembl:CHEMBL1201746	7.96
CYP1A2	CYP1A2	1544	PharmGKB		escitalopram	escitalopram	ESCITALOPRAM	chembl:CHEMBL1508	0.01	23859573
CDK7	CAK	1022	ChemblInteractions	inhibitor	CHEMBL1944698	TG-02	ZOTIRACICLIB	chembl:CHEMBL1944698	0.22
CDKN2A	CDKN2A	1029	ClearityFoundationBiomarkers		LY2835219	LY2835219	ABEMACICLIB	chembl:CHEMBL3301610	1.08
AR	AR	367	DTC		DIDECYLDIMETHYLAMMONIUM CHLORIDE	DIDECYLDIMETHYLAMMONIUM CHLORIDE	DIDECYLDIMETHYLAMMONIUM CHLORIDE	chembl:CHEMBL224987	0.07
CHRM1	P11229	1128	TEND		SUCCINYLCHOLINE	SUCCINYLCHOLINE	SUXAMETHONIUM	chembl:CHEMBL703	0.48
ALK	ALK	238	OncoKB		Crizotinib	Crizotinib	CRIZOTINIB	chembl:CHEMBL601719	5.03
TUBB	Tubulin beta	203068	TTD		Simotaxel	Simotaxel	SIMOTAXEL	chembl:CHEMBL2107372	1.2
CP	CP	1356	NCI		DEXRAZOXANE	DEXRAZOXANE	DEXRAZOXANE	chembl:CHEMBL1738	1.52	8285144
FLT3	2322	2322	GuideToPharmacology	inhibitor	178102318	KW-2449	KW-2449	chembl:CHEMBL1908397	0.4
DRD1	DRD1	1812	DTC		PROTRIPTYLINE	PROTRIPTYLINE	PROTRIPTYLINE	chembl:CHEMBL668	0.06
NFKB1	NFKB1	4790	DTC		ISORHAMNETIN	ISORHAMNETIN	ISORHAMNETIN	chembl:CHEMBL379064	0.47	25190466
RXRA	P19793	6256	TEND		ALITRETINOIN	ALITRETINOIN	ALITRETINOIN	chembl:CHEMBL705	1.45
IDO1	Indoleamine 2,3-dioxygenase 1	3620	TTD		Benzimidazole and imadazopyridine carboximidamide compound 1	Benzimidazole and imadazopyridine carboximidamide compound 1
BAZ2B	BAZ2B	29994	DTC		4-HYDROXYESTRADIOL	4-HYDROXYESTRADIOL	CHEMBL1412489	chembl:CHEMBL1412489	0.03
MCHR1	2847	2847	GuideToPharmacology	agonist	135651969	AC-HMCH-(6-16)-NH2
CYP2D6	CYP2D6	1565	DTC		CLEBOPRIDE	CLEBOPRIDE	CLEBOPRIDE	chembl:CHEMBL325109	0.11
EDNRA	ETA	1909	ChemblInteractions	antagonist	CHEMBL1111	AMBRISENTAN	AMBRISENTAN	chembl:CHEMBL1111	10.61
KRAS	KRAS	3845	JAX-CKB		BKM120	BKM120	BUPARLISIB	chembl:CHEMBL2017974	0.1	2.67151e+31
CYB5R2	CYB5R2	51700	PharmGKB		primaquine	primaquine	PRIMAQUINE	chembl:CHEMBL506	2.65
CD3G	T-cell surface glycoprotein CD3 gamma	917	TTD		Teplizumab	Teplizumab	TEPLIZUMAB	chembl:CHEMBL1743078	2.45
ITGB1	P05556	3688	TdgClinicalTrial		FIRATEGRAST	FIRATEGRAST	FIRATEGRAST	chembl:CHEMBL2104967	4.71
ANXA1	P04083	301	TEND		RIMEXOLONE	RIMEXOLONE	RIMEXOLONE	chembl:CHEMBL1200617	0.64
RACGAP1	RACGAP1	29127	DTC		THUNBERGINOL B	THUNBERGINOL B	THUNBERGINOL B	chembl:CHEMBL70501	0.09
APOE	APOE	348	NCI		BUTHIONINE SULFOXIMINE	BUTHIONINE SULFOXIMINE				12615656
MT-ND2	MTND2	4536	ChemblInteractions	inhibitor	CHEMBL3545135	NV-128	NV-128	chembl:CHEMBL3545135	0.42
SLCO2B1	11309	11309	GuideToPharmacology	inhibitor	178101619	ERLOTINIB	ERLOTINIB	chembl:CHEMBL553	0.06
TUBB2A	TUBB2A	7280	DTC		VINORELBINE BASE	VINORELBINE BASE	VINORELBINE	chembl:CHEMBL553025	0.23	25768699
FAAH	Fatty acid amide hydrolase	2166	TTD		SSR411298	SSR411298
CYP3A4	CYP3A4	1576	DTC		DISULFIRAM	DISULFIRAM	DISULFIRAM	chembl:CHEMBL964	0
CYP1A2	CYP1A2	1544	DTC		[14C]-TACRINE MONOHYDRATE MONOHYDROCHLORIDE	[14C]-TACRINE MONOHYDRATE MONOHYDROCHLORIDE	CHEMBL1337960	chembl:CHEMBL1337960	0.05
MITF	MITF	4286	DTC		CID 1540545	CID 1540545	CHEMBL259784	chembl:CHEMBL259784	0.2
HSP90AB1	HSP90AB1	3326	DTC		ZERANOL	ZERANOL	ZERANOL	chembl:CHEMBL450613	0.24
VCAM1	VCAM1	7412	NCI		TROGLITAZONE	TROGLITAZONE	TROGLITAZONE	chembl:CHEMBL408	1.22	10626906
CYP2C19	CYP2C19	1557	DTC		TCMDC-124479	TCMDC-124479	CHEMBL587259	chembl:CHEMBL587259	0.03
ADRA1B	ADRA1B	147	ChemblInteractions	agonist	CHEMBL2062265	ERGOTAMINE TARTRATE
RUNX1	RUNX1	861	DTC		FUMARPROTOCETRARIC ACID	FUMARPROTOCETRARIC ACID	FUMARPROTOCETRARIC ACID	chembl:CHEMBL366861	0.15
NELFCD	NELFCD	51497	PharmGKB		diuretics	diuretics
HRH1	3269	3269	GuideToPharmacology	antagonist	135650867	MEPYRAMINE	PYRILAMINE	chembl:CHEMBL511	0.58
ERBB2	HER2	2064	ChemblInteractions		CHEMBL2108029	ERTUMAXOMAB	ERTUMAXOMAB	chembl:CHEMBL2108029	0.28
PIK3CG	PIK3CG	5294	NCI		HYDROGEN PEROXIDE	HYDROGEN PEROXIDE				12627965
NR1I2	NR1I2	8856	PharmGKB		dicloxacillin	dicloxacillin	DICLOXACILLIN	chembl:CHEMBL893	0.14
ALDH1A1	ALDH1A1	216	DTC		N- (9-FLUORENYLMETHOXYCARBONYL)-L-LEUCINE	N- (9-FLUORENYLMETHOXYCARBONYL)-L-LEUCINE	N- (9-FLUORENYLMETHOXYCARBONYL)-L-LEUCINE	chembl:CHEMBL152028	0.08
HSD17B10	HSD17B10	3028	DTC		TERAZOSIN HYDROCHLORIDE	TERAZOSIN HYDROCHLORIDE	TERAZOSIN HYDROCHLORIDE	chembl:CHEMBL1256665	0.05
KRAS	GTPase KRas	3845	TTD		AZD4785	AZD4785	AZD-4785	chembl:CHEMBL4297900	1.43
KDM4C	KDM4C	23081	DTC		PYROGALLOL RED	PYROGALLOL RED	PYROGALLOL RED	chembl:CHEMBL210208	0.21
ATM	ATM	472	PharmGKB		metformin	metformin	METFORMIN	chembl:CHEMBL1431	0.06	28834135
DKK1	DKK1	22943	CIViC		FLUOROURACIL	FLUOROURACIL	FLUOROURACIL	chembl:CHEMBL185	0.2	25788273
KIT	3815	3815	GuideToPharmacology	inhibitor	178102337	SORAFENIB	SORAFENIB	chembl:CHEMBL1336	0.3
ADRA1A	ADRA1C	148	ChemblInteractions	agonist	CHEMBL2062264	PHENYLEPHRINE BITARTRATE	PHENYLEPHRINE BITARTRATE	chembl:CHEMBL2062264	0.29
FLT4	FLT4	2324	ClearityFoundationClinicalTrial		CEDIRANIB	CEDIRANIB	CEDIRANIB	chembl:CHEMBL491473	0.09
SGK2	10110	10110	GuideToPharmacology	inhibitor	328083523	COMPOUND 14N [PMID: 25589934]
ABL1	ABL1	25	NCI		GENISTEIN	GENISTEIN	GENISTEIN	chembl:CHEMBL44	0.04	9349317
GLS	GLS	2744	DTC		CEFATRIZINE	CEFATRIZINE	CEFATRIZINE	chembl:CHEMBL1095284	0.94
ABCC5	10057	10057	GuideToPharmacology	inhibitor	178101454	SILDENAFIL	SILDENAFIL	chembl:CHEMBL192	0.72
CDKN1A	CDKN1A	1026	NCI		ANTIMETABOLITE	ANTIMETABOLITE				10997587
CDK2	Cyclin-dependent kinase 2	1017	TTD		INOC-005	INOC-005
ADRB2	154	154	GuideToPharmacology	agonist	187051758	INDACATEROL	INDACATEROL	chembl:CHEMBL1095777	0.58
GSTA1	GSTA1	2938	PharmGKB		vincristine	vincristine	VINCRISTINE	chembl:CHEMBL90555	0.37	2993834419448600
CA9	768	768	GuideToPharmacology	inhibitor	385612194	COMPOUND 5B [PMID: 31287314]
AVPR2	Vasopressin V2 receptor	554	TTD		Tolvaptan	Tolvaptan	TOLVAPTAN	chembl:CHEMBL344159	5.94
MTNR1A	4543	4543	GuideToPharmacology	agonist	135649834	5-HEAT
KDR	FLK1	3791	ChemblInteractions	inhibitor	CHEMBL572881	MOTESANIB	MOTESANIB	chembl:CHEMBL572881	0.52
AQP2	359	359	GuideToPharmacology	inhibitor	178101032	HG2+
HTR3D	Q70Z44	200909	TdgClinicalTrial		PUMOSETRAG	PUMOSETRAG	PUMOSETRAG	chembl:CHEMBL1643880	2.55
ATAD5	ATAD5	79915	DTC		GNF-PF-5183	GNF-PF-5183	CHEMBL577660	chembl:CHEMBL577660	0.04
IL2RA	P42701	3559	TdgClinicalTrial		AS1409	AS1409
HNF4A	HNF4A	3172	NCI		UREA	UREA	UREA	chembl:CHEMBL985	0.94	8167573
SLC6A4	SLC6A4	6532	PharmGKB		buprenorphine	buprenorphine	BUPRENORPHINE	chembl:CHEMBL511142	0.22	29333880
SSTR2	SSTR2	6752	ChemblInteractions	agonist	CHEMBL2103975	VAPREOTIDE	VAPREOTIDE	chembl:CHEMBL2103975	3.74
HRH1	Histamine H1 receptor	3269	TTD		Phenindamine	Phenindamine	PHENINDAMINE	chembl:CHEMBL278398	2.45
GPC3	Glypican-3	2719	TTD		GPC3 targeting CAR-T cells	GPC3 targeting CAR-T cells
NRIP1	NRIP1	8204	NCI		RETINOIC ACID	RETINOIC ACID				1563215314581480
UMOD	UMOD	7369	PharmGKB		cyclosporine	cyclosporine	CYCLOSPORINE	chembl:CHEMBL160	2.05	28418009
EGFR	1956	1956	GuideToPharmacology	inhibitor	385612228	MOBOCERTINIB
SCN5A	Q14524	6331	TdgClinicalTrial		ETHOTOIN	ETHOTOIN	ETHOTOIN	chembl:CHEMBL1095	0.57
IL2	Interleukin-2	3558	TTD		VPM-4-001	VPM-4-001
MCHR1	Melanin-concentrating hormone receptor 1	2847	TTD		PMID25522065-Compound-13	PMID25522065-Compound-13
HCRTR1	HCRTR1	3061	ChemblInteractions	antagonist	CHEMBL1272307	SB-649868	SB-649868	chembl:CHEMBL1272307	6.82
PTGER4	5734	5734	GuideToPharmacology	agonist	135650038	BUTAPROST (FREE ACID FORM)
IKBKE	IKBKE	9641	DTC		PD-0166285	PD-0166285	PD-0166285	chembl:CHEMBL49120	0.1
	Opioid receptor		TTD		CB-01-16	CB-01-16
ABCC10	ABCC10	89845	PharmGKB		tenofovir	tenofovir	TENOFOVIR	chembl:CHEMBL483	2.65	21628669
MAPT	MAPT	4137	DTC		FENRETINIDE	FENRETINIDE	FENRETINIDE	chembl:CHEMBL7301	0.01
NTRK1	Tropomyosin-related kinase A	4914	TTD		Pyrrolo[2,3-b]pyridine derivative 3	Pyrrolo[2,3-b]pyridine derivative 3
DHFR	1719	1719	GuideToPharmacology	inhibitor	310264671	COMPOUND 9 [PMID: 15615544]
GLP1R	GLP1R	2740	DTC		TCMDC-125495	TCMDC-125495	CHEMBL532412	chembl:CHEMBL532412	0.21
RBP4	Plasma retinol-binding protein	5950	TTD		US8853215, 3	US8853215, 3
	Matrix metalloproteinase-10		TTD		EEC	EEC
GABRD	O14764	2563	TEND		DIAZEPAM	DIAZEPAM	DIAZEPAM	chembl:CHEMBL12	0.17
HRH3	11255	11255	GuideToPharmacology	agonist	135650397	N-METHYLHISTAMINE	N-METHYLHISTAMINE	chembl:CHEMBL507	0.47
VIPR2	7434	7434	GuideToPharmacology	agonist	135652544	[125I]PACAP-27
EPHA2	EPHA2	1969	DoCM		DASATINIB	DASATINIB	DASATINIB	chembl:CHEMBL1421	0.64	20360610
WRN	WRN	7486	DTC		GNF-PF-4459	GNF-PF-4459	CHEMBL585502	chembl:CHEMBL585502	0.07
KIT	KIT	3815	JAX-CKB		G007-LK	G007-LK				28611108
ADRB1	ADRB1	153	PharmGKB		metoprolol	metoprolol	METOPROLOL	chembl:CHEMBL13	2.42	1.58641e+135
CHRNA9	55584	55584	GuideToPharmacology	antagonist	329968412	RGIA4
PIK3C2G	PIK3C2G	5288	MyCancerGenome	inhibitor	GDC-0980	GDC-0980	APITOLISIB	chembl:CHEMBL1922094	0.17
EGFR	EGFR	1956	PharmGKB		gefitinib	gefitinib	GEFITINIB	chembl:CHEMBL939	0.73	18681783,17375033,22370314,14990633,16467544,16377102,17317677,14990632,18784101,17020982,19473722,21921847,16912157,19589612,20573926,16258541,19692680,22581822,17192902,16203769,16257339,17429313,18000659,17085664,18003960,19381876,17473659,15897572,22215752,26490356,23022519,21900837,20038723,16865253,11255078,17285735,15118073,20022809,16115929,19339720,18316547,19201048,22760226,16204011,169…
CD6	CD6	923	ChemblInteractions		CHEMBL2109485	ONCOLYSIN CD6	ONCOLYSIN CD6	chembl:CHEMBL2109485	31.83
HTR1B	3351	3351	GuideToPharmacology	agonist	135649706	2-METHYL-5-HT
HDAC10	HDAC10	83933	DTC		APICIDIN	APICIDIN	APICIDIN	chembl:CHEMBL430060	0.33	19705846
LPL	LPL	4023	NCI		INSULIN	INSULIN	INSULIN	chembl:CHEMBL1201631	0.21	152027838727949
NFE2L2	NFE2L2	4780	DTC		JNJ-1661010	JNJ-1661010	CHEMBL460273	chembl:CHEMBL460273	0.02
HRH4	59340	59340	GuideToPharmacology	agonist	135650396	N-ETHYLHISTAMINE
EGFR	Epidermal growth factor receptor	1956	TTD		Pyrrolo[2,3-d]pyrimidine derivative 24	Pyrrolo[2,3-d]pyrimidine derivative 24
HIF1A	HIF1A	3091	DTC		SP-600125	SP-600125	SP-600125	chembl:CHEMBL1725279	0.01
ATAD5	ATAD5	79915	DTC		DICHLORORIBOBENZIMIDAZOLE	DICHLORORIBOBENZIMIDAZOLE	DICHLORORIBOBENZIMIDAZOLE	chembl:CHEMBL375530	0.22
DRD2	1813	1813	GuideToPharmacology	antagonist	135650880	RACLOPRIDE	RACLOPRIDE	chembl:CHEMBL8809	0.14
ATAD5	ATAD5	79915	DTC		DNDI1417195	DNDI1417195	CHEMBL1303948	chembl:CHEMBL1303948	0.03
CHRNA10	57053	57053	GuideToPharmacology	antagonist	135652718	STRYCHNINE	STRYCHNINE	chembl:CHEMBL227934	1.06
HDAC6	Histone deacetylase 6	10013	TTD		PMID29671355-Compound-28	PMID29671355-Compound-28
ADORA2B	P29274	136	TdgClinicalTrial		THEOPHYLLINE	THEOPHYLLINE	THEOPHYLLINE	chembl:CHEMBL190	0.72
ACE	P12821	1636	TdgClinicalTrial		CANDOXATRIL	CANDOXATRIL	CANDOXATRIL	chembl:CHEMBL35084	1.93
IL1A	P01583	3552	TEND		RILONACEPT	RILONACEPT	RILONACEPT	chembl:CHEMBL1201830	21.22
SRC	SRC1	6714	ChemblInteractions	inhibitor	CHEMBL24828	VANDETANIB	VANDETANIB	chembl:CHEMBL24828	0.02
DDIT3	DDIT3	1649	NCI		FENRETINIDE	FENRETINIDE	FENRETINIDE	chembl:CHEMBL7301	0.28	1223497917273760
KDM4E	KDM4E	390245	DTC		OBTUSAQUINONE	OBTUSAQUINONE	OBTUSAQUINONE	chembl:CHEMBL1333653	0.04
NFE2L2	NFE2L2	4780	DTC		NALED	NALED	NALED	chembl:CHEMBL1887067	0.02
PIM3	PIM3	415116	DTC		SOTRASTAURIN	SOTRASTAURIN	SOTRASTAURIN	chembl:CHEMBL565612	0.07
KAT2A	KAT2A	2648	DTC		PD-146176	PD-146176	CHEMBL180917	chembl:CHEMBL180917	0.25
CDK1	CDK1	983	CancerCommons	inhibitor	BAY1000394	BAY1000394
NEK2	NEK2	4751	DTC		AZD-1775	AZD-1775	ADAVOSERTIB	chembl:CHEMBL1976040	0.14
CAMK2D	CAMK2D	817	DTC		GEFITINIB	GEFITINIB	GEFITINIB	chembl:CHEMBL939	0.06
TRPM4	54795	54795	GuideToPharmacology	inhibitor	135651427	ADP	ADENOSINE DIPHOSPHATE	chembl:CHEMBL14830	2.12
GRM3	2913	2913	GuideToPharmacology	agonist	135650556	LY379268
GABRA5	2558	2558	GuideToPharmacology	agonist	178101043	ISOGUVACINE	ISOGUVACINE	chembl:CHEMBL39071	0.09
CDK2	Cyclin-dependent kinase 2	1017	TTD		Flavopiridol analog 1	Flavopiridol analog 1
IL17A	CTLA8	3605	ChemblInteractions	inhibitor	CHEMBL1743068	SECUKINUMAB	SECUKINUMAB	chembl:CHEMBL1743068	7.96
BLM	BLM	641	DTC		METHYLENE BLUE	METHYLENE BLUE	METHYLENE BLUE	chembl:CHEMBL191083	0.06
BDNF	BDNF	627	NCI		ANTIOXIDANT	ANTIOXIDANT				11274788
TUBA1C	TUBA6	84790	ChemblInteractions	inhibitor	CHEMBL378544	VINBLASTINE SULFATE	VINBLASTINE SULFATE	chembl:CHEMBL378544	0.08
APEX1	APEX1	328	DTC		CARMINE	CARMINE	CARMINE	chembl:CHEMBL1366408	0.03
SCN9A	NENA	6335	ChemblInteractions	blocker	CHEMBL16	PHENYTOIN	PHENYTOIN	chembl:CHEMBL16	0.02
RET	RET	5979	DTC		VANDETANIB	VANDETANIB	VANDETANIB	chembl:CHEMBL24828	0.81
NFE2L2	NFE2L2	4780	DTC		MORNIFLUMATE	MORNIFLUMATE	MORNIFLUMATE	chembl:CHEMBL2105059	0.08
EGFR	EGFR	1956	JAX-CKB		INC280	INC280	CAPMATINIB	chembl:CHEMBL3188267	0.18	28783719
AURKC	6795	6795	GuideToPharmacology	inhibitor	252827426	COMPOUND 38 [PMID: 20817473]
TUBB8	TUBB8	347688	ChemblInteractions		CHEMBL2108628	PACLITAXEL POLIGLUMEX	PACLITAXEL POLIGLUMEX	chembl:CHEMBL2108628	0.11
BAX	BAX	581	NCI		METHOTREXATE	METHOTREXATE	METHOTREXATE	chembl:CHEMBL34259	0.02	11237386
CD22	933	933	GuideToPharmacology	antibody	223366010	MOXETUMOMAB PASUDOTOX
EIF4A1	EIF4A1	1973	DTC		SILVESTROL	SILVESTROL	SILVESTROL	chembl:CHEMBL555196	63.65	22128783
NOS3	NOS3	4846	PharmGKB		fluorouracil	fluorouracil	FLUOROURACIL	chembl:CHEMBL185	0.11	1.96719e+23
ANKK1	ANKK1	255239	PharmGKB		prochlorperazine	prochlorperazine	PROCHLORPERAZINE	chembl:CHEMBL728	0.44	24360851
KDR	FLK1	3791	ChemblInteractions	inhibitor	CHEMBL3545414	Apatinib	RIVOCERANIB	chembl:CHEMBL3186534	0.46
GUCY1B2	GUCY1B2	2974	ChemblInteractions	activator	CHEMBL6622	ISOSORBIDE DINITRATE	ISOSORBIDE DINITRATE	chembl:CHEMBL6622	2.65
STK36	STK36	27148	DTC		SB-202190	SB-202190	SB-202190	chembl:CHEMBL278041	1.82	22951114
GFAP	GFAP	2670	NCI		ISOPROTERENOL	ISOPROTERENOL	ISOPROTERENOL	chembl:CHEMBL434	0.18	8381971
DRD2	DRD2	1813	ChemblInteractions	antagonist	CHEMBL3544974	ASENAPINE MALEATE	ASENAPINE MALEATE	chembl:CHEMBL3544974	0.18
	Candida Cytochrome P450 51		TTD		Econazole	Econazole	ECONAZOLE	chembl:CHEMBL808
HTR1B	P28222	3351	TdgClinicalTrial		VR-147	VR-147
TESK2	10420	10420	GuideToPharmacology	inhibitor	249565798	COMPOUND 30 [PMID: 22902653]
HTR2C	3358	3358	GuideToPharmacology	antagonist	135650581	METERGOLINE	METERGOLINE	chembl:CHEMBL19215	0.04
USP1	USP1	7398	DTC		GW7074	GW7074	CHEMBL72365	chembl:CHEMBL72365	0.02
APOA1	APOA1	335	NCI		PROTEIN SYNTHESIS INHIBITOR	PROTEIN SYNTHESIS INHIBITOR				10488140
HSD17B10	HSD17B10	3028	DTC		PYRROLIDINE DITHIOCARBAMATE	PYRROLIDINE DITHIOCARBAMATE	PYRROLIDINE DITHIOCARBAMATE	chembl:CHEMBL399491	0.01
CYSLTR1	10800	10800	GuideToPharmacology	antagonist	178100370	MONTELUKAST	MONTELUKAST	chembl:CHEMBL787	2.78
GJC3	349149	349149	GuideToPharmacology	inhibitor	178100972	CARBENOXOLONE	CARBENOXOLONE	chembl:CHEMBL499915	1.33
KDM4C	Lysine-specific demethylase 4C	23081	TTD		Pyrido[1,2-a]indole-1.-carboxylic acid analog 2	Pyrido[1,2-a]indole-1.-carboxylic acid analog 2
S100A12	Calgranulin D	6283	TTD		Atogepant	Atogepant	ATOGEPANT	chembl:CHEMBL3991065	12.73
EDNRA	P25101	1909	TdgClinicalTrial		SITAXSENTAN	SITAXSENTAN	SITAXENTAN	chembl:CHEMBL282724	31.83
FFAR2	2867	2867	GuideToPharmacology	antagonist	252166627	GLPG0974	GLPG-0974	chembl:CHEMBL3353541	127.3
EIF2B1	EIF2B1	1967	NCI		WORTMANNIN	WORTMANNIN	WORTMANNIN	chembl:CHEMBL428496	3.54	10764740
HTR2A	3356	3356	GuideToPharmacology	antagonist	135650115	CLOZAPINE	CLOZAPINE	chembl:CHEMBL42	0.09
NFE2L2	NFE2L2	4780	DTC		RHEIN	RHEIN	RHEIN	chembl:CHEMBL418068	0
FEN1	FEN1	2237	DTC		TYRPHOSTIN 23	TYRPHOSTIN 23	TYRPHOSTIN 23	chembl:CHEMBL76904	0.02
IGF1	Insulin-like growth factor-I	3479	TTD		BI-836845	BI-836845	XENTUZUMAB	chembl:CHEMBL4297850	15.91
NFKB2	Nuclear factor NF-kappa-B	4791	TTD		Quinoxaline derivative 3	Quinoxaline derivative 3
SIGMAR1	10280	10280	GuideToPharmacology	antagonist	178103764	FLUVOXAMINE	FLUVOXAMINE	chembl:CHEMBL814	0.45
FLT1	FLT1	2321	ClearityFoundationClinicalTrial		VANDETANIB	VANDETANIB	VANDETANIB	chembl:CHEMBL24828	0.07
ESR1	Estrogen receptor	2099	TTD		Premarin/Pravachol	Premarin/Pravachol
FLT4	FLT4	2324	MyCancerGenomeClinicalTrial	inhibitor	SORAFENIB TOSYLATE	SORAFENIB TOSYLATE
	Retinoic acid receptor		TTD		Tretinoin	Tretinoin	TRETINOIN	chembl:CHEMBL38
AR	AR	367	DTC		QUININE SULFATE	QUININE SULFATE	QUININE SULFATE	chembl:CHEMBL2359966	0.07
RET	Proto-oncogene c-Ret	5979	TTD		Romiplostim	Romiplostim	ROMIPLOSTIM	chembl:CHEMBL1201832	0.12
EGFR	1956	1956	GuideToPharmacology	inhibitor	363894206	ALLITINIB	ALLITINIB	chembl:CHEMBL3545244	0.36
KCNJ1	3758	3758	GuideToPharmacology	blocker	135652729	BA2+
MAP2K2	MEK2	5605	ChemblInteractions	inhibitor	CHEMBL2138601	Refametinib	REFAMETINIB	chembl:CHEMBL1236682	0.67
EGFR	ERBB	1956	ChemblInteractions	inhibitor	CHEMBL422872	AZD-4769	AZD-4769	chembl:CHEMBL422872	0.36
TUBB	Tubulin beta	203068	TTD		Tasidotin hydrochloride	Tasidotin hydrochloride
TNFRSF8	TNFRSF8	943	NCI		VITAMIN A	VITAMIN A				10066655
PTGS2	P35354	5743	TdgClinicalTrial		IBUPROFEN	IBUPROFEN	IBUPROFEN	chembl:CHEMBL521	0.32
NPC1	NPC1	4864	DTC		SU-4312	SU-4312	CHEMBL328710	chembl:CHEMBL328710	0.04
LOH19CR1	LOH19CR1	8378	NCI		PREDNISOLONE	PREDNISOLONE	PREDNISOLONE	chembl:CHEMBL131	0.98	10450869
EHMT2	EHMT2	10919	DTC		MEDRONIC ACID	MEDRONIC ACID	MEDRONIC ACID	chembl:CHEMBL180570	0.02
GABRA3	GABRA3	2556	ChemblInteractions		CHEMBL1341	METHOXYFLURANE	METHOXYFLURANE	chembl:CHEMBL1341	0.03
HTT	Histone deacetylase	3064	TTD		PMID27376512-Compound-PG-11047	PMID27376512-Compound-PG-11047
HTR2C	HTR2C	3358	PharmGKB		amisulpride	amisulpride	AMISULPRIDE	chembl:CHEMBL243712	0.15	20504252
PTPRC	Leukocyte common antigen	5788	TTD		[131I]-BC8	[131I]-BC8
	JAK-STAT signaling pathway		TTD		PMID27774824-Compound-Figure11Example1up	PMID27774824-Compound-Figure11Example1up
TOP1	TOP1	7150	DTC		9-PHENYLIMIDAZO[1,2-H][1,7]NAPHTHYRIDINE	9-PHENYLIMIDAZO[1,2-H][1,7]NAPHTHYRIDINE	CHEMBL455004	chembl:CHEMBL455004	1.34	22503207
GRM5	Metabotropic glutamate receptor 5	2915	TTD		ADX-48621	ADX-48621	DIPRAGLURANT	chembl:CHEMBL2346738	10.05
ACE	ACE	1636	PharmGKB		amlodipine	amlodipine	AMLODIPINE	chembl:CHEMBL1491	0.16	20577119
DRD3	1814	1814	GuideToPharmacology	antagonist	135650345	HALOPERIDOL	HALOPERIDOL	chembl:CHEMBL54	0.07
GRM2	Metabotropic glutamate receptor 2	2912	TTD		PMID25435285-Compound-52	PMID25435285-Compound-52
HDAC8	Histone deacetylase 8	55869	TTD		PMID29671355-Compound-67	PMID29671355-Compound-67
BRAF	BRAF	673	JAX-CKB		PLX3397	PLX3397	PEXIDARTINIB	chembl:CHEMBL3813873	0.12	25939769
NFE2L2	NFE2L2	4780	DTC		PROPYLPARABEN	PROPYLPARABEN	PROPYLPARABEN	chembl:CHEMBL194014	0.02
DRD4	1815	1815	GuideToPharmacology	antagonist	135651092	(+)-SULPIRIDE
KCNK9	TASK3	51305	ChemblInteractions		CHEMBL1200733	DESFLURANE	DESFLURANE	chembl:CHEMBL1200733	0.3
PIK3R6	PIK3R6	146850	MyCancerGenomeClinicalTrial	inhibitor	PKI-587	PKI-587	GEDATOLISIB	chembl:CHEMBL592445	0.27
DRD3	1814	1814	GuideToPharmacology	antagonist	135650243	ETICLOPRIDE	ETICLOPRIDE	chembl:CHEMBL8946	0.12
NR3C2	Mineralocorticoid receptor	4306	TTD		PMID27551786-Compound-106	PMID27551786-Compound-106
IL2RB	Interleukin 2 receptor beta	3560	TTD		Leukocyte interleukin	Leukocyte interleukin
SOST	SOST	50964	ChemblInteractions	inhibitor	CHEMBL1742993	BLOSOZUMAB	BLOSOZUMAB	chembl:CHEMBL1742993	21.22
CYP3A4	CYP3A4	1576	DTC		SB-202190	SB-202190	SB-202190	chembl:CHEMBL278041	0
	Prostaglandin G/H synthase		TTD		Lornoxicam	Lornoxicam	LORNOXICAM	chembl:CHEMBL1569487
CYP2B6	CYP2B6	1555	PharmGKB		artemisinin	artemisinin	ARTEMISININ	chembl:CHEMBL567597	0.56	1763851211470990
BAZ2B	BAZ2B	29994	DTC		SJ000018300	SJ000018300	CHEMBL590927	chembl:CHEMBL590927	0.03
AR	P10275	367	TEND		NILUTAMIDE	NILUTAMIDE	NILUTAMIDE	chembl:CHEMBL1274	0.16
SLC6A2	P23975	6530	TEND		MAPROTILINE	MAPROTILINE	MAPROTILINE	chembl:CHEMBL21731	0.87
LIPE	3991	3991	GuideToPharmacology	inhibitor	178103313	COMPOUND 41 [PMID: 15026062]
TAC1	TAC1	6863	NCI		PUROMYCIN	PUROMYCIN	PUROMYCIN	chembl:CHEMBL469912	0.72	14623771
PDE3A	Phosphodiesterase 3	5139	TTD		K-134	K-134	K-134	chembl:CHEMBL284838	5.53	23110051
SMAD3	SMAD3	4088	DTC		DNDI1417601	DNDI1417601	CHEMBL1503729	chembl:CHEMBL1503729	0.03
HKDC1	HKDC1	80201	DTC		SJ000044511	SJ000044511	CHEMBL592124	chembl:CHEMBL592124	0.16
PIK3CA	PIK3CA	5290	JAX-CKB		Olaparib	Olaparib	OLAPARIB	chembl:CHEMBL521686	0.03	26909613
EGFR	1956	1956	GuideToPharmacology	inhibitor	315661259	WZ4002
	Bacterial Fimbrin D-mannose adhesin		TTD		Biphenyl mannoside derivative 6	Biphenyl mannoside derivative 6
NR1D1	NR1D1	9572	DTC		SR9011	SR9011	SR9011	chembl:CHEMBL1961797	21.22	23656296
CYP2D6	1565	1565	GuideToPharmacology	inhibitor	363894176	TIQ-15
GABRA5	P31644	2558	TdgClinicalTrial		GANAXOLONE	GANAXOLONE	GANAXOLONE	chembl:CHEMBL1568698	0.09
GLP1R	GLP1R	2740	DTC		SJ000113107	SJ000113107	CHEMBL589245	chembl:CHEMBL589245	0.08
EHMT2	EHMT2	10919	DTC		SJ000014858	SJ000014858	CHEMBL591628	chembl:CHEMBL591628	0.01
ERCC1	ERCC1	2067	CIViC		PACLITAXEL	PACLITAXEL	PACLITAXEL	chembl:CHEMBL428647	0.15	17229776
DCTD	DCTD	1635	PharmGKB		gemcitabine	gemcitabine	GEMCITABINE	chembl:CHEMBL888	1.57	22838950
GMNN	GMNN	51053	DTC		OUABAIN	OUABAIN	OUABAIN	chembl:CHEMBL222863	0.01
TUBA1A	TUBA3	7846	ChemblInteractions		CHEMBL2108628	PACLITAXEL POLIGLUMEX	PACLITAXEL POLIGLUMEX	chembl:CHEMBL2108628	0.11
PLA2G4A	P47712	5321	TEND		FLUOROMETHOLONE	FLUOROMETHOLONE	FLUOROMETHOLONE	chembl:CHEMBL1200600	2.36
SMAD3	SMAD3	4088	DTC		CID 663143	CID 663143	CHEMBL1342336	chembl:CHEMBL1342336	0.04
MPHOSPH8	MPHOSPH8	54737	DTC		NORDIHYDROGUAIARETIC ACID	NORDIHYDROGUAIARETIC ACID	NORDIHYDROGUAIARETIC ACID	chembl:CHEMBL52	0.02
CKM	CKM	1158	NCI		SALT	SALT	VOLANESORSEN SODIUM	chembl:CHEMBL3544989	5.3	9187248
CBX1	CBX1	10951	DTC		MITOXANTRONE DIHYDROCHLORIDE	MITOXANTRONE DIHYDROCHLORIDE	MITOXANTRONE HYDROCHLORIDE	chembl:CHEMBL1417019	0.01
JAK2	JAK2	3717	JAX-CKB		A-1155463	A-1155463				25787766
NTRK2	4915	4915	GuideToPharmacology	inhibitor	249565751	GNF-5837
SSTR4	6754	6754	GuideToPharmacology	agonist	135652578	[125I]TYR11-SRIF-14
DRD3	DRD3	1814	ChemblInteractions	inverse agonist	CHEMBL1200986	HALOPERIDOL DECANOATE	HALOPERIDOL DECANOATE	chembl:CHEMBL1200986	0.18
FAAH	Fatty acid amide hydrolase	2166	TTD		Spirocyclic diamine urea derivative 2	Spirocyclic diamine urea derivative 2
DRD2	Dopamine D2 receptor	1813	TTD		Fluspirilene	Fluspirilene	FLUSPIRILENE	chembl:CHEMBL46516	0.13
BAX	BAX	581	NCI		NITROGEN MUSTARD	NITROGEN MUSTARD				945917511839668
HCAR1	27198	27198	GuideToPharmacology	agonist	135651506	L-LACTIC ACID
ESR1	2099	2099	GuideToPharmacology	agonist	384403649	STANOZOLOL	STANOZOLOL	chembl:CHEMBL2079587	0.11
MS4A1	Leukocyte surface antigen Leu-16	931	TTD		CAR-T cells targeting CD20	CAR-T cells targeting CD20
GBA	GBA	2629	DTC		GNF-PF-4085	GNF-PF-4085	CHEMBL528181	chembl:CHEMBL528181	0.3
SSTR1	6751	6751	GuideToPharmacology	agonist	135652502	[125I]CGP 23996
FAAH	Fatty acid amide hydrolase	2166	TTD		Propofol	Propofol	PROPOFOL	chembl:CHEMBL526	0.1
ABCC1	4363	4363	GuideToPharmacology	inhibitor	384403652	COMPOUND 14 [PMID: 30925062]
HDAC7	HDAC7	51564	ChemblInteractions	inhibitor	CHEMBL235191	TACEDINALINE	TACEDINALINE	chembl:CHEMBL235191	0.47
CHRM3	1131	1131	GuideToPharmacology	antagonist	385612230	MEPENZOLIC ACID
GABRB3	GABRB3	2562	ChemblInteractions	positive modulator	CHEMBL2096631	CLORAZEPATE DIPOTASSIUM	CLORAZEPATE DIPOTASSIUM	chembl:CHEMBL2096631	0.06
	PDGFR		TALC	inhibitor	ORANTINIB	ORANTINIB	ORANTINIB	chembl:CHEMBL274654
CHRM1	P11229	1128	TEND		METHOTRIMEPRAZINE	METHOTRIMEPRAZINE	LEVOMEPROMAZINE	chembl:CHEMBL1764	0.16
TEK	TIE2	7010	ChemblInteractions	inhibitor	CHEMBL3545120	CE-245677	CE-245677	chembl:CHEMBL3545120	3.54
GABRA5	P31644	2558	TdgClinicalTrial		BUTETHAL	BUTETHAL	BUTETHAL	chembl:CHEMBL404422	0.32
GRIA2	2891	2891	GuideToPharmacology	allosteric modulator	178100987	CYCLOTHIAZIDE	CYCLOTHIAZIDE	chembl:CHEMBL61593	0.24
SLC6A3	6531	6531	GuideToPharmacology	inhibitor	178103890	TRIMIPRAMINE	TRIMIPRAMINE	chembl:CHEMBL644	0.27
PTGIR	Prostacyclin receptor	5739	TTD		Misoprostol	Misoprostol	MISOPROSTOL	chembl:CHEMBL606	3.74
NPM1	NPM1	4869	JAX-CKB		Crizotinib	Crizotinib	CRIZOTINIB	chembl:CHEMBL601719	1.52	2.70099e+39
RET	Proto-oncogene c-Ret	5979	TTD		Pyrrolo-pyrimidine derivative 5	Pyrrolo-pyrimidine derivative 5
SMO	6608	6608	GuideToPharmacology	antagonist	178103554	VISMODEGIB	VISMODEGIB	chembl:CHEMBL473417	29.38
GRM2	2912	2912	GuideToPharmacology	allosteric modulator	178102843	COMPOUND 2 [PMID: 21105727]
AR	AR	367	DTC		RALOXIFENE HYDROCHLORIDE	RALOXIFENE HYDROCHLORIDE	RALOXIFENE HYDROCHLORIDE	chembl:CHEMBL1116	0
DRD2	P14416	1813	TEND		ROPINIROLE	ROPINIROLE	ROPINIROLE	chembl:CHEMBL589	1.17
TP73	TP73	7161	NCI		UVB	UVB				14514652
SLCO2B1	SLCO2B1	11309	PharmGKB		rosuvastatin	rosuvastatin	ROSUVASTATIN	chembl:CHEMBL1496	0.21
HRAS	HRAS	3265	JAX-CKB		Pz-1	Pz-1				26126987
PLAUR	PLAUR	5329	NCI		ADENOVIRAL VECTOR	ADENOVIRAL VECTOR				12955075
BDKRB1	BRADYB1	623	ChemblInteractions	antagonist	CHEMBL3545386	BI113823	BI113823	chembl:CHEMBL3545386	10.61
ADRA1B	147	147	GuideToPharmacology	agonist	135650819	PHENYLEPHRINE	PHENYLEPHRINE	chembl:CHEMBL1215	0.29
FOLH1	FOLH1	2346	NCI		IMMUNOTOXIN	IMMUNOTOXIN				15287089
VDR	VDR	7421	DTC		AGROCLAVINE	AGROCLAVINE	AGROCLAVINE	chembl:CHEMBL449081	0.03
KCNN2	3781	3781	GuideToPharmacology	blocker	135651249	TETRAETHYLAMMONIUM
POLK	POLK	51426	DTC		CARMINE	CARMINE	CARMINE	chembl:CHEMBL1366408	0.02
STAT3	STAT3	6774	DTC		GNF-PF-1399	GNF-PF-1399	CHEMBL578504	chembl:CHEMBL578504	0.4
IDH1	IDH1	3417	DTC		BI-87E7	BI-87E7	CHEMBL523200	chembl:CHEMBL523200	0.01
CYP1A2	CYP1A2	1544	PharmGKB		carbamazepine	carbamazepine	CARBAMAZEPINE	chembl:CHEMBL108	0.01	26762380
ACHE	Acetylcholinesterase	43	TTD		Rivastigmine	Rivastigmine	RIVASTIGMINE	chembl:CHEMBL636	7.37
APH1B	APH1B	83464	DTC		LY-411575	LY-411575	CHEMBL392068	chembl:CHEMBL392068	3.54	2318150219443220
HTR1A	3350	3350	GuideToPharmacology	agonist	135650312	GR 127935
FLT4	VEGFR3	2324	ChemblInteractions	inhibitor	CHEMBL150894	CEP-5214	CEP-5214	chembl:CHEMBL150894	0.73
ASXL1	ASXL1	171023	JAX-CKB		N/A	N/A				2.42203e+39
KDM4A	KDM4A	9682	DTC		ERGOCRYPTINE	ERGOCRYPTINE	ERGOCRYPTINE	chembl:CHEMBL1403281	0.01
	Toxic methotrexate		TTD		Glucarpidase	Glucarpidase	GLUCARPIDASE	chembl:CHEMBL1863515
AR	Androgen receptor	367	TTD		ARN-509	ARN-509	APALUTAMIDE	chembl:CHEMBL3183409	0.52
MUC1	MUC1	4582	NCI		SODIUM BUTYRATE	SODIUM BUTYRATE				2211839
HTR2A	HTR2	3356	ChemblInteractions	antagonist	CHEMBL71	CHLORPROMAZINE	CHLORPROMAZINE	chembl:CHEMBL71	0.07
PDE4A	P27815	5141	TdgClinicalTrial		ENPROFYLLINE	ENPROFYLLINE	ENPROFYLLINE	chembl:CHEMBL279898	9.24
PDE4D	DPDE3	5144	ChemblInteractions	inhibitor	CHEMBL932	DIPYRIDAMOLE	DIPYRIDAMOLE	chembl:CHEMBL932	0.04
AR	AR	367	DTC		CRUFOMATE	CRUFOMATE	CRUFOMATE	chembl:CHEMBL1880767	0.04
KCNH2	KCNH2	3757	DTC		MMV665817	MMV665817	CHEMBL590919	chembl:CHEMBL590919	0.06
NPSR1	387129	387129	GuideToPharmacology	antagonist	178102440	QA1
FRK	FRK	2444	DTC		TAMATINIB	TAMATINIB	R-406	chembl:CHEMBL475251	0.03
TP53	TP53	7157	DTC		CID 867101	CID 867101	CHEMBL406557	chembl:CHEMBL406557	0.02
AKR1B1	Aldose reductase	231	TTD		QR-333	QR-333
IL4	Interleukin-4	3565	TTD		Tepoxalin	Tepoxalin	TEPOXALIN	chembl:CHEMBL316040	7.96
CYP3A5	CYP3A5	1577	PharmGKB		haloperidol	haloperidol	HALOPERIDOL	chembl:CHEMBL54	0.03	2702343718695970
POLB	P06746	5423	TdgClinicalTrial		MBO7133 (CYTARABINE PRODRUG)	MBO7133 (CYTARABINE PRODRUG)
ATXN2	ATXN2	6311	DTC		TCMDC-125298	TCMDC-125298	CHEMBL581152	chembl:CHEMBL581152	0.04
GRPR	2925	2925	GuideToPharmacology	antagonist	178102803	[D-PHE6]BOMBESIN(6-13)PROPYLAMIDE
ME3	ME3	10873	NCI		DHT	DHT	ANDROSTANOLONE	wikidata:Q31686490	1.11	1811987
GSK3A	Glycogen synthase kinase-3 alpha	2931	TTD		Thiadiazolidindione derivative 2	Thiadiazolidindione derivative 2
HTR6	3362	3362	GuideToPharmacology	agonist	135651059	CAPESEROD	CAPESEROD	chembl:CHEMBL2027925	0.16
PTGIS	Q16647	5740	TEND		PHENYLBUTAZONE	PHENYLBUTAZONE	PHENYLBUTAZONE	chembl:CHEMBL101	37.13
IL12B	P29460	3593	TdgClinicalTrial		BRIAKINUMAB	BRIAKINUMAB	BRIAKINUMAB	chembl:CHEMBL1742995	12.73
P2RY12	64805	64805	GuideToPharmacology	antagonist	135650403	REGRELOR	REGRELOR	chembl:CHEMBL1162175	7.07
IL2RA	IL2RA	3559	NCI		R24	R24				8814260
SLC1A1	SLC1A1	6505	NCI		CLOZAPINE	CLOZAPINE	CLOZAPINE	chembl:CHEMBL42	0.3	12873733
CCR2	1231	729230	GuideToPharmacology	antagonist	135650935	RS-102895
GABRA1	GABRA1	2554	ChemblInteractions	positive modulator	CHEMBL1201065	THIAMYLAL SODIUM	THIAMYLAL SODIUM	chembl:CHEMBL1201065	0.04
OPRM1	4988	4988	GuideToPharmacology	agonist	405067320	4F-MT-45
GRIN2D	2906	2906	GuideToPharmacology	antagonist	178101060	LY233053
EGFR	1956	1956	GuideToPharmacology	inhibitor	223365979	PELITINIB	PELITINIB	chembl:CHEMBL607707	0.95
RARA	5914	5914	GuideToPharmacology	agonist	135650006	BMS753
NFE2L2	NFE2L2	4780	DTC		SJ000032081	SJ000032081	CHEMBL590184	chembl:CHEMBL590184	0.02
TUBA1A	TUBA3	7846	ChemblInteractions		CHEMBL492399	VERUBULIN	VERUBULIN	chembl:CHEMBL492399	0.11
PDGFRB	P09619	5159	TEND		SORAFENIB	SORAFENIB	SORAFENIB	chembl:CHEMBL1336	0.14
IL2RA	IL2RA	3559	NCI		DNCB	DNCB				9607619
PTGER1	5731	5731	GuideToPharmacology	antagonist	135650766	ONO-8713
PIK3CA	PIK3CA	5290	DTC		NSC-79888	NSC-79888	CHEMBL1939433	chembl:CHEMBL1939433	0.84	22212721
PNP	NP	4860	ChemblInteractions	inhibitor	CHEMBL550755	FORODESINE HYDROCHLORIDE	FORODESINE HYDROCHLORIDE	chembl:CHEMBL550755	50.92
VHL	VHL	7428	JAX-CKB		Alpha 2 Interferon	Alpha 2 Interferon				16827904
IGF1R	P08069	3480	TdgClinicalTrial		OSI-906	OSI-906	LINSITINIB	chembl:CHEMBL1091644	1.68
L3MBTL3	84456	84456	GuideToPharmacology	agonist	249565912	UNC1215
HSP90AA1	HSP90AA1	3320	DTC		SJ000018300	SJ000018300	CHEMBL590927	chembl:CHEMBL590927	0.08
CHRM4	1132	1132	GuideToPharmacology	antagonist	178103926	UMECLIDINIUM	UMECLIDINIUM	chembl:CHEMBL1187833	0.36
PTPRC	PTPRC	5788	DTC		HYDROGEN PEROXIDE	HYDROGEN PEROXIDE	HYDROGEN PEROXIDE	chembl:CHEMBL71595	10.61	15012988
CD40LG	TNF related activation protein	959	TTD		BI 655064	BI 655064
CYP2C9	CYP2C9	1559	DTC		PSORALEN	PSORALEN	PSORALEN	chembl:CHEMBL164660	0.02
GABRA6	Q16445	2559	TEND		TEMAZEPAM	TEMAZEPAM	TEMAZEPAM	chembl:CHEMBL967	0.2
TUBA3E	TUBA3E	112714	DTC		VINORELBINE BASE	VINORELBINE BASE	VINORELBINE	chembl:CHEMBL553025	0.12	25768699
TYR	Tyrosinase	7299	TTD		Thiazoline derivative 2	Thiazoline derivative 2
CDK18	5129	5129	GuideToPharmacology	inhibitor	249565897	COMPOUND 77 [PMID: 24793884]
CHRNA4	Nicotinic acetylcholine receptor	1137	TTD		RPI-MN	RPI-MN
IDO1	Indoleamine 2,3-dioxygenase 1	3620	TTD		Cyclic hydroxamate derivative 1	Cyclic hydroxamate derivative 1
ACHE	P22303	43	TEND		RIVASTIGMINE	RIVASTIGMINE	RIVASTIGMINE	chembl:CHEMBL636	7.37
ANO1	55107	55107	GuideToPharmacology	blocker	178100996	DIDS
GABRR3	A8MPY1	200959	TEND		HALAZEPAM	HALAZEPAM	HALAZEPAM	chembl:CHEMBL970	0.44
ROS1	ROS1	6098	CIViC		ENTRECTINIB	ENTRECTINIB	ENTRECTINIB	chembl:CHEMBL1983268	0.33	28183697
PTEN	PTEN	5728	CIViC		PANITUMUMAB	PANITUMUMAB	PANITUMUMAB	chembl:CHEMBL1201827	0.09	19223544
PTGS2	P35354	5743	TEND		PHENYLBUTAZONE	PHENYLBUTAZONE	PHENYLBUTAZONE	chembl:CHEMBL101	0.54
APEX1	APEX1	328	DTC		DOPAMINE HYDROCHLORIDE	DOPAMINE HYDROCHLORIDE	DOPAMINE HYDROCHLORIDE	chembl:CHEMBL1557	0.04
ALK	238	238	GuideToPharmacology	inhibitor	385612233	BELIZATINIB
HTR1A	3350	3350	GuideToPharmacology	antagonist	178103801	MESORIDAZINE	MESORIDAZINE	chembl:CHEMBL1088	0.08
PLAU	PLAU	5328	NCI		RETINOL	RETINOL	RETINOL	chembl:CHEMBL986	0.35	1576255
SMAD3	SMAD3	4088	DTC		BISINDOLYLMALEIMIDE IX	BISINDOLYLMALEIMIDE IX	BISINDOLYLMALEIMIDE IX	chembl:CHEMBL6291	0.04
NFE2L2	NFE2L2	4780	DTC		TRIBUTYLTIN-OXIDE	TRIBUTYLTIN-OXIDE	TRIBUTYLTIN-OXIDE	chembl:CHEMBL511667	0.02
TRPM2	7226	7226	GuideToPharmacology	blocker	135650269	FLUFENAMIC ACID
GABRP	GABRP	2568	ChemblInteractions	positive modulator	CHEMBL1200602	FLURAZEPAM HYDROCHLORIDE
OPRD1	P41143	4985	TEND		CODEINE	CODEINE	CODEINE	chembl:CHEMBL485	1.22
SLC12A3	NCC	6559	ChemblInteractions	inhibitor	CHEMBL435	HYDROCHLOROTHIAZIDE	HYDROCHLOROTHIAZIDE	chembl:CHEMBL435	1.08
RXRA	RXRA	6256	DTC		2-PHENYLPHENOL	2-PHENYLPHENOL	2-PHENYLPHENOL	chembl:CHEMBL108829	0.17
CALCR	799	799	GuideToPharmacology	agonist	178100627	[125I]CT (SALMON)
CCKBR	887	887	GuideToPharmacology	agonist	178100529	GASTRIN-71
GABRA5	P31644	2558	TEND		PRIMIDONE	PRIMIDONE	PRIMIDONE	chembl:CHEMBL856	0.12
TSHR	TSHR	7253	DTC		BERGAMOTTIN	BERGAMOTTIN	BERGAMOTTIN	chembl:CHEMBL1078442	0.12
IL13RA2	Interleukin 13 receptor alpha-2	3598	TTD		Tralokinumab	Tralokinumab	TRALOKINUMAB	chembl:CHEMBL1743081	10.61
TFPI	TFPI	7035	NCI		PI-88	PI-88	MUPARFOSTAT	chembl:CHEMBL4297163	1.27	11292191
GABRD	O14764	2563	TdgClinicalTrial		CLORAZEPATE	CLORAZEPATE	CLORAZEPIC ACID	chembl:CHEMBL1213252	0.1
MT-ND1	P03886	4535	TEND		SEVOFLURANE	SEVOFLURANE	SEVOFLURANE	chembl:CHEMBL1200694	1.61
TSHB	TSHB	7252	NCI		AZATHIOPRINE	AZATHIOPRINE	AZATHIOPRINE	chembl:CHEMBL1542	0.46	8955758
HSD17B10	HSD17B10	3028	DTC		PRAZOSIN HYDROCHLORIDE	PRAZOSIN HYDROCHLORIDE	PRAZOSIN HYDROCHLORIDE	chembl:CHEMBL1558	0.02
KCNB2	KCNB2	9312	ChemblInteractions	blocker	CHEMBL284348	DALFAMPRIDINE	DALFAMPRIDINE	chembl:CHEMBL284348	0.89
ERBB2	ERBB2	2064	FDA		Talazoparib	Talazoparib	TALAZOPARIB	chembl:CHEMBL3137320	0.08
SERPINE1	SERPINE1	5054	NCI		9-CIS RETINOIC ACID	9-CIS RETINOIC ACID				9869165
HRH1	HRH1	3269	DTC		BIPERIDEN	BIPERIDEN	BIPERIDEN	chembl:CHEMBL1101	0.12	22793499
FYN	FYN	2534	ChemblInteractions	inhibitor	CHEMBL403989	TG100-801	TG100-801	chembl:CHEMBL403989	0.11
VIP	VIP	7432	NCI		RIBAVIRIN	RIBAVIRIN	RIBAVIRIN	chembl:CHEMBL1643	0.55	8771530
GABRG1	Q8N1C3	2565	TEND		ADINAZOLAM	ADINAZOLAM	ADINAZOLAM	chembl:CHEMBL328250	0.24
PPP3CA	Calcineurin	5530	TTD		Cyclosporine	Cyclosporine	CYCLOSPORINE	chembl:CHEMBL160	0.26
CYP2B6	CYP2B6	1555	PharmGKB		aflatoxin b1	aflatoxin b1				1763851211470990
TUBA4A	TUBA4A	7277	DTC		MAYTANSINOL	MAYTANSINOL	MAYTANSINOL	chembl:CHEMBL214154	0.19	563462
GLP1R	GLP1R	2740	DTC		PYRONIN Y	PYRONIN Y	PYRONIN Y	chembl:CHEMBL1486690	0.02
SCN1A	P35498	6323	TEND		ZONISAMIDE	ZONISAMIDE	ZONISAMIDE	chembl:CHEMBL750	0.49
CHRNA4	P43681	1137	TEND		BUTABARBITAL	BUTABARBITAL	BUTABARBITAL	chembl:CHEMBL449	0.78
NPSR1	Neuropeptide S receptor	387129	TTD		PMID27788040-Compound-6a	PMID27788040-Compound-6a
CSF1R	FMS	1436	ChemblInteractions	inhibitor	CHEMBL1567	SUNITINIB MALATE	SUNITINIB MALATE	chembl:CHEMBL1567	0.12
SLC1A1	6505	6505	GuideToPharmacology	inhibitor	178101343	L-弛-BA
KCNQ2	3785	3785	GuideToPharmacology	activator	135651544	PIP2
ASIC1	P78348	41	TdgClinicalTrial		P-552	P-552
ATRX	ATRX	546	JAX-CKB		Gemcitabine	Gemcitabine	GEMCITABINE	chembl:CHEMBL888	0.17	26853339
	Rhinovirus Capsid protein		TTD		BTA-798	BTA-798	VAPENDAVIR	chembl:CHEMBL2062774
KCNJ5	P48544	3762	TdgClinicalTrial		FLUPIRTINE	FLUPIRTINE	FLUPIRTINE	chembl:CHEMBL255044	3.98
GRIN1	GRIN1	2902	DTC		DIZOCILPINE	DIZOCILPINE	DIZOCILPINE	chembl:CHEMBL284237	0.49	20361801
PAK1	PAK1	5058	DTC		TOZASERTIB	TOZASERTIB	TOZASERTIB	chembl:CHEMBL572878	0.08
CCR2	1231	729230	GuideToPharmacology	antagonist	135652636	VIRAL MACROPHAGE INFLAMMATORY PROTEIN-II
PPARD	PPARD	5467	DTC		TCMDC-123920	TCMDC-123920	CHEMBL1606	chembl:CHEMBL1606	0.12
CYP2C9	CYP2C9	1559	DTC		6-CHLOROMELATONIN	6-CHLOROMELATONIN	CHEMBL34730	chembl:CHEMBL34730	0.03
GFAP	GFAP	2670	NCI		PROTEASE INHIBITOR	PROTEASE INHIBITOR				9720974
GATM	GATM	2628	PharmGKB		hmg coa reductase inhibitors	hmg coa reductase inhibitors
TNF	TNF	7124	NCI		SODIUM CROMOGLYCATE	SODIUM CROMOGLYCATE				7554404
EDNRA	P25101	1909	TdgClinicalTrial		SPI-1620	SPI-1620	IRL-1620	chembl:CHEMBL4298109	1.77
MTHFR	MTHFR	4524	PharmGKB		sulfasalazine	sulfasalazine	SULFASALAZINE	chembl:CHEMBL421	0.21	12083967
HTR6	3362	3362	GuideToPharmacology	antagonist	135650921	RO 63-0563
FEN1	FEN1	2237	DTC		SRT-1720	SRT-1720	CHEMBL257991	chembl:CHEMBL257991	0.16
KDM4E	KDM4E	390245	DTC		DEFERIPRONE	DEFERIPRONE	DEFERIPRONE	chembl:CHEMBL70927	0.04
DRD1	DRD1	1812	DTC		CGS-21680	CGS-21680	CGS-21680	chembl:CHEMBL331372	0.13
MINK1	MINK1	50488	DTC		BAY-613606	BAY-613606	CHEMBL541400	chembl:CHEMBL541400	0.06
SCN10A	SCN10A	6336	ChemblInteractions	blocker	CHEMBL1200819	ARTICAINE HYDROCHLORIDE	ARTICAINE HYDROCHLORIDE	chembl:CHEMBL1200819	0.08
FLT1	2321	2321	GuideToPharmacology	inhibitor	178102585	DOVITINIB	DOVITINIB	chembl:CHEMBL522892	0.05
MPL	TPOR	4352	ChemblInteractions	agonist	CHEMBL1201832	ROMIPLOSTIM	ROMIPLOSTIM	chembl:CHEMBL1201832	4.34
MTOR	MTOR	2475	DTC		TCMDC-125575	TCMDC-125575	CHEMBL587620	chembl:CHEMBL587620	0.1
KDR	FLK1	3791	ChemblInteractions	inhibitor	CHEMBL3545416	Henatinib	HENATINIB	chembl:CHEMBL3545416	0.31
AVPR1A	Vasopressin V1a receptor	552	TTD		Terlipressin	Terlipressin	TERLIPRESSIN	chembl:CHEMBL2135460	7.96
POLH	POLH	5429	DTC		IDARUBICIN	IDARUBICIN	IDARUBICIN	chembl:CHEMBL1117	0.01
TUBA3D	TUBA3D	113457	DTC		ZAMPANOLIDE	ZAMPANOLIDE	ZAMPANOLIDE	chembl:CHEMBL582439	0.19	19877653
MAPT	MAPT	4137	DTC		RALOXIFENE	RALOXIFENE	RALOXIFENE	chembl:CHEMBL81	0
NFE2L2	NFE2L2	4780	DTC		CLOROPHENE	CLOROPHENE	CLOROPHENE	chembl:CHEMBL1328919	0.02
ATIC	ATIC	471	NCI		FOLIC ACID	FOLIC ACID				9679969
POLB	POLB	5423	DTC		DIOSMIN	DIOSMIN	DIOSMIN	chembl:CHEMBL231884	0.09
CHRNA10	57053	57053	GuideToPharmacology	antagonist	178100834	式-CONOTOXIN RGIA
BIRC2	Cellular inhibitor of apoptosis 1	329	TTD		PMID25980951-Compound-1	PMID25980951-Compound-1
ATAD5	ATAD5	79915	DTC		4,5,6,7-TETRABROMOBENZIMIDAZOLE	4,5,6,7-TETRABROMOBENZIMIDAZOLE	CHEMBL373937	chembl:CHEMBL373937	0.22
KDM4A	KDM4A	9682	DTC		4-HYDROXYESTRADIOL	4-HYDROXYESTRADIOL	CHEMBL1412489	chembl:CHEMBL1412489	0.02
PRKCG	5582	5582	GuideToPharmacology	inhibitor	178101947	RUBOXISTAURIN	RUBOXISTAURIN	chembl:CHEMBL91829	0.38
MAP4K5	MAP4K5	11183	DTC		LAS38096	LAS38096	CHEMBL375293	chembl:CHEMBL375293	0.18
GABRR2	P28476	2570	TdgClinicalTrial		HALAZEPAM	HALAZEPAM	HALAZEPAM	chembl:CHEMBL970	0.44
CNR2	Cannabinoid receptor 2	1269	TTD		PMID27215781-Compound-11	PMID27215781-Compound-11
MAP4K4	MAP4K4	9448	DTC		CYC-116	CYC-116	CYC-116	chembl:CHEMBL482967	0.02
DDR2	DDR2	4921	CIViC		ERLOTINIB	ERLOTINIB	ERLOTINIB	chembl:CHEMBL553	0.81	22328973
TGM2	TGM2	7052	NCI		RAPAMYCIN	RAPAMYCIN	SIROLIMUS	chembl:CHEMBL413	0.11	16127150
IDH1	IDH1	3417	DTC		1-BENZYLMALEIMIDE	1-BENZYLMALEIMIDE	CHEMBL388979	chembl:CHEMBL388979	0.03
GABRG1	Q8N1C3	2565	TdgClinicalTrial		FLURAZEPAM	FLURAZEPAM	FLURAZEPAM	chembl:CHEMBL968	0.19
GHR	Growth hormone receptor	2690	TTD		Syntropin	Syntropin
HMGCR	HMG-CoA reductase	3156	TTD		CRILVASTATIN	CRILVASTATIN	CRILVASTATIN	chembl:CHEMBL2218880	3.18
HTT	HTT	3064	DTC		GNF-PF-1852	GNF-PF-1852	CHEMBL533293	chembl:CHEMBL533293	0.03
PIK3C2B	PIK3C2B	5287	MyCancerGenome	inhibitor	BYL719	BYL719	ALPELISIB	chembl:CHEMBL2396661	0.13
GHRHR	Q02643	2692	TdgClinicalTrial		DAC:GRF	DAC:GRF
CSNK1D	CSNK1D	1453	DTC		SB-203580	SB-203580	SB-203580	chembl:CHEMBL10	0.11
PIK3C3	PIK3C3	5289	MyCancerGenome	inhibitor	PKI-587	PKI-587	GEDATOLISIB	chembl:CHEMBL592445	0.14
CYP2D6	CYP2D6	1565	DTC		DOXORUBICIN	DOXORUBICIN	DOXORUBICIN	chembl:CHEMBL53463	0	22931300
AKT3	AKT3	10000	MyCancerGenomeClinicalTrial	inhibitor	GSK2126458	GSK2126458	OMIPALISIB	chembl:CHEMBL1236962	0.15
HCK	HCK	3055	NCI		LIF	LIF				8156996
RGS4	RGS4	5999	DTC		AM-251	AM-251	CHEMBL285932	chembl:CHEMBL285932	0.11
FLT1	FLT	2321	ChemblInteractions	inhibitor	CHEMBL522892	DOVITINIB	DOVITINIB	chembl:CHEMBL522892	0.05
ALOX12	ALOX12	239	DTC		MERCURIC CHLORIDE	MERCURIC CHLORIDE	MERCURIC CHLORIDE	chembl:CHEMBL1374360	0.15
DNMT1	DNMT1	1786	DTC		DEMETHOXYCURCUMIN	DEMETHOXYCURCUMIN	DEMETHOXYCURCUMIN	chembl:CHEMBL179512	0.79	19112019
	Opioid receptor		TTD		Methadone	Methadone	METHADONE	chembl:CHEMBL651
GRIA2	GLUR2	2891	ChemblInteractions	antagonist	CHEMBL1214124	PERAMPANEL	PERAMPANEL	chembl:CHEMBL1214124	1.45
VIPR2	P41587	7434	TdgClinicalTrial		VASOACTIVE INTESTINAL PEPTIDE	VASOACTIVE INTESTINAL PEPTIDE
HDAC4	HDAC4	9759	DTC		APICIDIN	APICIDIN	APICIDIN	chembl:CHEMBL430060	0.43	1970584617956980
HDAC1	Histone deacetylase 1	3065	TTD		PMID28092474-Compound-32h	PMID28092474-Compound-32h
TRPC3	7222	7222	GuideToPharmacology	blocker	178103669	NORGESTIMATE	NORGESTIMATE	chembl:CHEMBL1200934	6.37
EZH2	Enhancer of zeste homolog 2	2146	TTD		PMID28394193-Compound-55	PMID28394193-Compound-55
ABCB1	ABCB1	5243	NCI		CAROTENOIDS	CAROTENOIDS				16454745
PDE2A	Phosphodiesterase 2A	5138	TTD		PMID27321640-Compound-76	PMID27321640-Compound-76
MS4A1	Leukocyte surface antigen Leu-16	931	TTD		Obinutuzumab	Obinutuzumab	OBINUTUZUMAB	chembl:CHEMBL1743048	28.29
CYP2D6	CYP2D6	1565	DTC		CAPSAZEPINE	CAPSAZEPINE	CAPSAZEPINE	chembl:CHEMBL391997	0.01
SLC6A3	SLC6A3	6531	NCI		N-ACETYL-L-CYSTEINE	N-ACETYL-L-CYSTEINE	ACETYLCYSTEINE	chembl:CHEMBL600	0.14	15542721
TOP2A	TOP2	7153	ChemblInteractions	inhibitor	CHEMBL1186894	AMRUBICIN	AMRUBICIN	chembl:CHEMBL1186894	1.59
PIK3CB	5291	5291	GuideToPharmacology	inhibitor	249565691	KU-0060648	CHEMBL1086377	chembl:CHEMBL1086377	0.16
HTR1A	ADRB2RL1	3350	ChemblInteractions	partial agonist	CHEMBL1200399	BUSPIRONE HYDROCHLORIDE	BUSPIRONE HYDROCHLORIDE	chembl:CHEMBL1200399	0.2
KDR	FLK1	3791	ChemblInteractions	inhibitor	CHEMBL3545026	Famitinib	FAMITINIB	chembl:CHEMBL3545026	0.2
SCN9A	6335	6335	GuideToPharmacology	blocker	135652722	TETRODOTOXIN	TETRODOTOXIN	chembl:CHEMBL507974	0.21
KIT	KIT	3815	OncoKB		Sorafenib	Sorafenib	SORAFENIB	chembl:CHEMBL1336	0.3
GIPR	Gastric inhibitory polypeptide receptor	2696	TTD		SAR438335	SAR438335
PDE1B	Phosphodiesterase 1B	5153	TTD		US9073936, 3	US9073936, 3
CYP2C19	CYP2C19	1557	DTC		RIMCAZOLE	RIMCAZOLE	RIMCAZOLE	chembl:CHEMBL275707	0.02
ADCY9	ADCY9	115	DTC		NSC-270718	NSC-270718	CHEMBL401844	chembl:CHEMBL401844	15.91	18630896
	Steroid hormone receptor ERR		TTD		Desonide	Desonide	DESONIDE	chembl:CHEMBL1201109
HSD17B10	HSD17B10	3028	DTC		METHYL 7-DESHYDROXYPYROGALLIN-4-CARBOXYLATE	METHYL 7-DESHYDROXYPYROGALLIN-4-CARBOXYLATE	METHYL 7-DESHYDROXYPYROGALLIN-4-CARBOXYLATE	chembl:CHEMBL1556914	0.02
CYP3A4	CYP3A4	1576	DTC		IPRATROPIUM	IPRATROPIUM	IPRATROPIUM	chembl:CHEMBL1621597	0.02	22931300
MAPT	MAPT	4137	DTC		GNF-PF-5134	GNF-PF-5134	CHEMBL602969	chembl:CHEMBL602969	0.01
ADRB2	154	154	GuideToPharmacology	agonist	329968451	SOLABEGRON	SOLABEGRON	chembl:CHEMBL208427	0.15
USP9Y	USP9Y	8287	NCI		TESTOSTERONE	TESTOSTERONE	TESTOSTERONE	chembl:CHEMBL386630	3.54	10439009
MAOB	P27338	4129	TdgClinicalTrial		PHENELZINE	PHENELZINE	PHENELZINE	chembl:CHEMBL1089	1.25
PIK3CA	PI3-kinase alpha	5290	TTD		CH-5132799	CH-5132799	PA-799	chembl:CHEMBL1684984	0.17
HPGD	HPGD	3248	DTC		LY-255283	LY-255283	LY-255283	chembl:CHEMBL15766	0.07
GNAS	GNAS	2778	DTC		GARCINONE E	GARCINONE E	GARCINONE E	chembl:CHEMBL454580	0.18
EHMT2	EHMT2	10919	DTC		TELMISARTAN	TELMISARTAN	TELMISARTAN	chembl:CHEMBL1017	0.01
CHRM5	Muscarinic acetylcholine receptor M5	1133	TTD		Propiverine	Propiverine	PROPIVERINE	chembl:CHEMBL1078261	1.99
UGT1A4	UGT1A4	54657	NCI		NICOTINE	NICOTINE	NICOTINE	chembl:CHEMBL3	0.19	14570768
APEX1	APEX1	328	DTC		BENZOQUINONE	BENZOQUINONE	BENZOQUINONE	chembl:CHEMBL8320	0.07
AR	AR	367	DTC		2-AMINOFLURENE	2-AMINOFLURENE	CHEMBL84472	chembl:CHEMBL84472	0.04
FRK	FRK	2444	TALC	inhibitor	NINTEDANIB	NINTEDANIB	NINTEDANIB	chembl:CHEMBL502835	0.1
YEATS4	YEATS4	8089	PharmGKB		hydrochlorothiazide	hydrochlorothiazide	HYDROCHLOROTHIAZIDE	chembl:CHEMBL435	1.77
HSD11B1	3290	3290	GuideToPharmacology	inhibitor	381118868	BMS-823778	BMS-823778	chembl:CHEMBL4297457	7.07
TP53	TP53	7157	DTC		SJ000276790	SJ000276790	CHEMBL602922	chembl:CHEMBL602922	0.17
XDH	Xanthine dehydrogenase/oxidase	7498	TTD		PMID27841045-Compound-156	PMID27841045-Compound-156
RIPK2	8767	8767	GuideToPharmacology	inhibitor	315661219	GSK583
IL6	IL6	3569	PharmGKB		Tumor necrosis factor alpha (TNF-alpha) inhibitors	Tumor necrosis factor alpha (TNF-alpha) inhibitors				2477684422158440
ADRB1	153	153	GuideToPharmacology	agonist	135650167	DENOPAMINE	DENOPAMINE	chembl:CHEMBL493682	0.35
P2RY6	5031	5031	GuideToPharmacology	agonist	135651589	UP3U
BCAT2	587	587	GuideToPharmacology	inhibitor	315661169	COMPOUND 27 [PMID: 26938474]
CSF2	CSF2	1437	NCI		NORDIHYDROGUAIARETIC ACID	NORDIHYDROGUAIARETIC ACID				2453577
PTGIR	Prostacyclin receptor	5739	TTD		LAROPIPRANT	LAROPIPRANT	LAROPIPRANT	chembl:CHEMBL426559	0.53
RAB9A	RAB9A	9367	DTC		DNDI1417031	DNDI1417031	CHEMBL1333049	chembl:CHEMBL1333049	0.06
HDAC4	9759	9759	GuideToPharmacology	inhibitor	187051794	TMP269
RIPK1	8737	8737	GuideToPharmacology	inhibitor	340590273	RIPA-56
EGFR	EGFR	1956	DTC		TETRAHYDROAPLYSULPHURIN-1	TETRAHYDROAPLYSULPHURIN-1	CHEMBL1077773	chembl:CHEMBL1077773	0.72	19601607
GLA	GLA	2717	DTC		PINDOLOL	PINDOLOL	PINDOLOL	chembl:CHEMBL500	0.88
CNR1	Cannabinoid receptor 1	1268	TTD		Pyrazolo[1,5-a]pyrimidine derivative 9	Pyrazolo[1,5-a]pyrimidine derivative 9
EGFR	EGFR	1956	PharmGKB		afatinib	afatinib	AFATINIB	chembl:CHEMBL1173655	4.65	1.86818e+119
KCNA1	KCNA1	3736	NCI		BUPIVACAINE	BUPIVACAINE	BUPIVACAINE	chembl:CHEMBL1098	0.96	12761353
GABRA1	P14867	2554	TdgClinicalTrial		CNS-7056	CNS-7056	REMIMAZOLAM	chembl:CHEMBL4297526	0.04
PRKD3	PRKD3	23683	DTC		CENISERTIB	CENISERTIB	CENISERTIB	chembl:CHEMBL1967878	0.01
FGFR1	Fibroblast growth factor receptor 1	2260	TTD		NGM313	NGM313
GSK3B	Glycogen synthase kinase-3 beta	2932	TTD		Neu-120	Neu-120
	Cysteines of Keap1		TTD		PMID28454500-Compound-10	PMID28454500-Compound-10
ALOX12	ALOX12	239	PharmGKB		celecoxib	celecoxib	CELECOXIB	chembl:CHEMBL118	0.09	23778325
INSR	INSR	3643	ChemblInteractions	agonist	CHEMBL1201644	INSULIN ZINC SUSP RECOMBINANT HUMAN	INSULIN ZINC SUSP RECOMBINANT HUMAN	chembl:CHEMBL1201644	1.03
PSMD2	TRAP2	5708	ChemblInteractions	inhibitor	CHEMBL3545432	IXAZOMIB CITRATE	IXAZOMIB CITRATE	chembl:CHEMBL3545432	0.84
IL6R	IL6R	3570	ChemblInteractions	inhibitor	CHEMBL1237022	TOCILIZUMAB	TOCILIZUMAB	chembl:CHEMBL1237022	17.68
SLC2A4	SLC2A4	6517	NCI		HYDROGEN PEROXIDE	HYDROGEN PEROXIDE				16713429
HEBP1	Nuclear factor erythroid 2-related factor 2	50865	TTD		Pyrazino[2,1-a]isoquinolin derivative 3	Pyrazino[2,1-a]isoquinolin derivative 3
P2RY6	5031	5031	GuideToPharmacology	agonist	135651403	2MESATP
	Proteasome beta-5		TTD		PMID29865878-Compound-53	PMID29865878-Compound-53
IDO1	IDO1	3620	DTC		PHENYLHYDRAZINE	PHENYLHYDRAZINE	PHENYLHYDRAZINE	chembl:CHEMBL456807	4.55	24262887
KDR	KDR	3791	DTC		DORAMAPIMOD	DORAMAPIMOD	DORAMAPIMOD	chembl:CHEMBL103667	0.02
SMO	Smoothened homolog	6608	TTD		PMID25726713-Compound-20	PMID25726713-Compound-20
ADRA1B	ADRA1B	147	ChemblInteractions	agonist	CHEMBL679	EPINEPHRINE	EPINEPHRINE	chembl:CHEMBL679	0.19
MMP8	Matrix metalloproteinase-8	4317	TTD		GM6001	GM6001
CAMKK2	CAMKK2	10645	DTC		PF-562271	PF-562271	PF-00562271	chembl:CHEMBL1084546	0.15
EGFR	1956	1956	GuideToPharmacology	inhibitor	249565627	TESEVATINIB	TESEVATINIB	chembl:CHEMBL3544983	0.36
CSF1R	1436	1436	GuideToPharmacology	inhibitor	178102317	KI-20227	CHEMBL1908396	chembl:CHEMBL1908396	0.27
TRPC3	7222	7222	GuideToPharmacology	activator	135651528	OAG
ADORA2A	Adenosine A2a receptor	135	TTD		Tonapofylline	Tonapofylline	TONAPOFYLLINE	chembl:CHEMBL414157	0.61
VDR	VDR	7421	DTC		ISOTRETINOIN	ISOTRETINOIN	ISOTRETINOIN	chembl:CHEMBL547	0.01
FGFR2	P21802	2263	TdgClinicalTrial		CVBT-141H	CVBT-141H
GABRA3	GABRA3	2556	ChemblInteractions		CHEMBL2068724	ACAMPROSATE CALCIUM	ACAMPROSATE CALCIUM	chembl:CHEMBL2068724	0.03
ADRA1A	P35348	148	TEND		PHENYLPROPANOLAMINE	PHENYLPROPANOLAMINE	PHENYLPROPANOLAMINE	chembl:CHEMBL61006	2.06
RPS6KA3	6197	6197	GuideToPharmacology	inhibitor	249565819	COMPOUND 25B [PMID: 22564207]
SCN3A	KIAA1356	6328	ChemblInteractions	blocker	CHEMBL1201729	DRONEDARONE HYDROCHLORIDE	DRONEDARONE HYDROCHLORIDE	chembl:CHEMBL1201729	0.07
NR3C1	GRL	2908	ChemblInteractions	agonist	CHEMBL1200844	METHYLPREDNISOLONE ACETATE	METHYLPREDNISOLONE ACETATE	chembl:CHEMBL1200844	0.49
FPR2	2358	2358	GuideToPharmacology	antagonist	178102883	COMPOUND 1754-31 [PMID: 23788657]
DHFR	DHFR	1719	ChemblInteractions	inhibitor	CHEMBL1201746	PRALATREXATE	PRALATREXATE	chembl:CHEMBL1201746	7.96
ABL1	25	25	GuideToPharmacology	inhibitor	249565818	COMPOUND 2C [PMID: 24900538]
EGFR	EGFR	1956	MyCancerGenomeClinicalTrial	inhibitor	POZIOTINIB	POZIOTINIB	POZIOTINIB	chembl:CHEMBL3545154	0.36
RAC1	RAC1	5879	CIViC		VEMURAFENIB	VEMURAFENIB	VEMURAFENIB	chembl:CHEMBL1229517	0.8	2505611924265150
MSLN	Mesothelin	10232	TTD		RG7882	RG7882
BRCA1	BRCA1	672	DTC		ACRIFLAVINE CHLORIDE	ACRIFLAVINE CHLORIDE	ACRIFLAVINE	chembl:CHEMBL354349	0.04
	Proteasome beta-8		TTD		Peptide analog 17	Peptide analog 17
TSC2	TSC2	7249	CIViC		EVEROLIMUS	EVEROLIMUS	EVEROLIMUS	chembl:CHEMBL1908360	6.53	2315852225295500
SENP1	SENP1	29843	DTC		DNDI1417884	DNDI1417884	CHEMBL1346025	chembl:CHEMBL1346025	7.07
ALDH1A1	ALDH1A1	216	DTC		SJ000111875	SJ000111875	CHEMBL590949	chembl:CHEMBL590949	0.03
KCNA10	3744	3744	GuideToPharmacology	blocker	135651305	VERAPAMIL	VERAPAMIL	chembl:CHEMBL6966	0.23
MAPT	MAPT	4137	DTC		RHEIN	RHEIN	RHEIN	chembl:CHEMBL418068	0.01
AKT3	10000	10000	GuideToPharmacology	inhibitor	249565585	UPROSERTIB	UPROSERTIB	chembl:CHEMBL3137336	1.38
SLC2A1	6513	6513	GuideToPharmacology	allosteric modulator	310264666	COMPOUND 30 [PMID: 22468970]
ABCB1	ABCB1	5243	PharmGKB		agomelatine	agomelatine	AGOMELATINE	chembl:CHEMBL10878	0.04
F2	Coagulation factor IIa	2147	TTD		Anisindione	Anisindione	ANISINDIONE	chembl:CHEMBL712	0.35
	Bacterial Fimbrin D-mannose adhesin		TTD		Biaryl mannoside derivative 1	Biaryl mannoside derivative 1
NR1H3	Oxysterols receptor LXR-alpha	10062	TTD		US9073931, E3	US9073931, E3
CYP19A1	P11511	1588	TdgClinicalTrial		LETROZOLE	LETROZOLE	LETROZOLE	chembl:CHEMBL1444	1.89
AVPR1A	AVPR1	552	ChemblInteractions	antagonist	CHEMBL3545146	SRX251	SRX251	chembl:CHEMBL3545146	5.3
AR	AR	367	DTC		AZACITIDINE	AZACITIDINE	AZACITIDINE	chembl:CHEMBL1489	0
PPARD	PPARD	5467	DTC		GW7647	GW7647	GW7647	chembl:CHEMBL21241	0.03	18162399
CYP2D6	CYP2D6	1565	DTC		BERGAPTEN	BERGAPTEN	BERGAPTEN	chembl:CHEMBL24171	0.02
HIF1A	HIF1A	3091	DTC		LEVONORDEFRIN	LEVONORDEFRIN	LEVONORDEFRIN	chembl:CHEMBL677	0.04
CHRM3	Muscarinic acetylcholine receptor M3	1131	TTD		LAS-34273	LAS-34273	ACLIDINIUM BROMIDE	chembl:CHEMBL551466	1.27
GABRD	GABA(A) receptor delta	2563	TTD		ALLOPREGNANOLONE	ALLOPREGNANOLONE	BREXANOLONE	chembl:CHEMBL207538	0.21
ROS1	ROS1	6098	DTC	inhibitor	HESPERADIN	HESPERADIN	HESPERADIN	chembl:CHEMBL514409	0.05	19035792
TOP1	TOP1	7150	DTC		10-HYDROXYEVODIAMINE	10-HYDROXYEVODIAMINE	CHEMBL2171812	chembl:CHEMBL2171812	0.67	22867019
B4GALNT1	B4GALNT1	2583	MyCancerGenome	antibody	DINUTUXIMAB	DINUTUXIMAB	DINUTUXIMAB	chembl:CHEMBL3137342	31.83
USP1	USP1	7398	DTC		CETRIMIDE	CETRIMIDE	CETRIMIDE	chembl:CHEMBL113150	0.1
RET	RET	5979	PharmGKB		cabozantinib	cabozantinib	CABOZANTINIB	chembl:CHEMBL2105717	1.36
TRPV1	Transient receptor potential cation channel V1	7442	TTD		PMID25666693-Compound-82	PMID25666693-Compound-82
	Human immunodeficiency virus Reverse transcriptase		TTD		PT-304	PT-304	CHEMBL253995	chembl:CHEMBL253995
MAPT	Microtubule-associated protein tau	4137	TTD		BIIB092	BIIB092	GOSURANEMAB	chembl:CHEMBL3990042	0.15
DNASE1L3	Lysine-specific histone demethylase 1	1776	TTD		PMID27019002-Compound-37a	PMID27019002-Compound-37a
ACE	ACE	1636	PharmGKB		chlorthalidone	chlorthalidone	CHLORTHALIDONE	chembl:CHEMBL1055	0.19	20577119
ADRA2A	P08913	150	TdgClinicalTrial		LOFEXIDINE	LOFEXIDINE	LOFEXIDINE	chembl:CHEMBL17860	1.3
HKDC1	HKDC1	80201	DTC		OXOPURPUREINE	OXOPURPUREINE	OXOPURPUREINE	chembl:CHEMBL456295	0.7
MELK	MELK	9833	DTC		TAE-684	TAE-684	TAE-684	chembl:CHEMBL509032	0.04
PYGL	PYGL	5836	PharmGKB		dexamethasone	dexamethasone	DEXAMETHASONE	chembl:CHEMBL384467	0.51	23007406
TNF	Tumor necrosis factor	7124	TTD		CYT-609	CYT-609				20876255
CDK9	CDC2L4	1025	ChemblInteractions	inhibitor	CHEMBL14762	SELICICLIB	SELICICLIB	chembl:CHEMBL14762	1.02
SCN5A	Q14524	6331	TdgClinicalTrial		SAFINAMIDE	SAFINAMIDE	SAFINAMIDE	chembl:CHEMBL396778	0.05
SMN1	SMN1	6606	DTC		GNF-PF-3501	GNF-PF-3501	CHEMBL581910	chembl:CHEMBL581910	0.08
FEN1	FEN1	2237	DTC		5,6,7,8,4'-PENTAHYDROXYFLAVONE	5,6,7,8,4'-PENTAHYDROXYFLAVONE	CHEMBL234338	chembl:CHEMBL234338	0.02
CHRNG	ACHRG	1146	ChemblInteractions	antagonist	CHEMBL1200648	ROCURONIUM BROMIDE	ROCURONIUM BROMIDE	chembl:CHEMBL1200648	0.76
MBNL1	MBNL1	4154	DTC		MITOXANTRONE	MITOXANTRONE	MITOXANTRONE	chembl:CHEMBL58	0.13
TPSAB1	7177	7177	GuideToPharmacology	inhibitor	318164852	RWJ-56423	CHEMBL256892	chembl:CHEMBL256892	10.61
CYP3A4	CYP3A4	1576	DTC		2-(2-AMINOETHYL)ISOTHIOUREA DIHYDROBROMIDE	2-(2-AMINOETHYL)ISOTHIOUREA DIHYDROBROMIDE	CHEMBL1256182	chembl:CHEMBL1256182	0.07
MS4A1	MS4A1	931	FDA		Rituximab	Rituximab	RITUXIMAB	chembl:CHEMBL1201576	3.03
CDK2	CDK2	1017	NCI		TGFBETA1	TGFBETA1				9794232
PTGER3	PTGER3	5733	ChemblInteractions	agonist	CHEMBL548	DINOPROSTONE	DINOPROSTONE	chembl:CHEMBL548	3.06
PRL	PRL	5617	NCI		MANNITOL	MANNITOL	MANNITOL	chembl:CHEMBL689	0.64	8148670
	Hepatitis C virus Core protein messenger RNA		TTD		US10150740, Example 1	US10150740, Example 1
TSPO	Translocator protein	706	TTD		PMID27607364-Compound-59	PMID27607364-Compound-59
GABRA3	P34903	2556	TEND		HALAZEPAM	HALAZEPAM	HALAZEPAM	chembl:CHEMBL970	0.19
TNF	Tumor necrosis factor	7124	TTD		ABT-122	ABT-122	REMTOLUMAB	chembl:CHEMBL4297863	0.47
ITGA4	Integrin alpha-4	3676	TTD		PTG-100	PTG-100
PTGER1	5731	5731	GuideToPharmacology	agonist	135650378	ILOPROST	ILOPROST	chembl:CHEMBL494	1.96
ALK	ALK	238	TALC	inhibitor	X-396	X-396	ENSARTINIB	chembl:CHEMBL4113131	4.09
NR1I2	NR1I2	8856	PharmGKB		progesterone	progesterone	PROGESTERONE	chembl:CHEMBL103	0.01
MAPK9	MAPK9	5601	NCI		CAMPTOTHECIN	CAMPTOTHECIN	CAMPTOTHECIN	chembl:CHEMBL65	0.11	10839298
HLA-A	HLA-A	3105	PharmGKB		zonisamide	zonisamide	ZONISAMIDE	chembl:CHEMBL750	0.37	24236482
DCK	DCK	1633	PharmGKB		idarubicin	idarubicin	IDARUBICIN	chembl:CHEMBL1117	0.32	15564883
DPYD	DPYD	1806	FDA		Capecitabine	Capecitabine	CAPECITABINE	chembl:CHEMBL1773	0.98
IL5	Interleukin-5	3567	TTD		Mepolizumab	Mepolizumab	MEPOLIZUMAB	chembl:CHEMBL2108429	45.47
NFE2L2	NFE2L2	4780	DTC		CHRYSENE	CHRYSENE	CHRYSENE	chembl:CHEMBL85685	0.04
CBX1	CBX1	10951	DTC		ATHRAQUINONES A	ATHRAQUINONES A	ATHRAQUINONES A	chembl:CHEMBL55814	0.03
CYP2C19	CYP2C19	1557	DTC		MYRICETIN	MYRICETIN	MYRICETIN	chembl:CHEMBL164	0
ATG5	ATG5	9474	PharmGKB		adalimumab	adalimumab	ADALIMUMAB	chembl:CHEMBL1201580	7.49	27096233
OPRD1	Opioid receptor delta	4985	TTD		SoRI-9409	SoRI-9409
IGF1R	IGF-1R	3480	TALC	antibody	AMG-479	AMG-479	GANITUMAB	chembl:CHEMBL1743024	3.35
RTN4	RTN4	57142	NCI		HYPERBARIC OXYGEN	HYPERBARIC OXYGEN				12951059
GALR1	2587	2587	GuideToPharmacology	agonist	178102720	M242
HEBP1	Nuclear factor erythroid 2-related factor 2	50865	TTD		PMID28454500-Compound-34	PMID28454500-Compound-34
	Serotonin transporter		TTD		Luvox	Luvox	LUVOX	wikidata:Q47521795
SLC6A3	Q01959	6531	TdgClinicalTrial		BENZTROPINE	BENZTROPINE	BENZTROPINE	chembl:CHEMBL1201203	0.71
BCL2	BCL2	596	NCI		FAS LIGAND	FAS LIGAND				10432288
PDE3A	Phosphodiesterase 3	5139	TTD		349U85.HCL	349U85.HCL
BRAF	BRAF	673	JAX-CKB		PLX7904	PLX7904				2646656927523900
ABCC8	ATP-binding cassette transporter C8	6833	TTD		Glibenclamide	Glibenclamide	GLYBURIDE	chembl:CHEMBL472	2.08
	Prostaglandin G/H synthase		TTD		NCX-4016	NCX-4016	NCX-4016	chembl:CHEMBL374385
AADAT	Kynurenine oxoglutarate transaminase II	51166	TTD		US10065972, Example 281	US10065972, Example 281
DRD2	Dopamine D2 receptor	1813	TTD		Cariprazine	Cariprazine	CARIPRAZINE	chembl:CHEMBL2028019	0.48
	Herpes simplex virus DNA polymerase UL30		TTD		Famciclovir	Famciclovir	FAMCICLOVIR	chembl:CHEMBL880
BCL2	Apoptosis regulator Bcl-2	596	TTD		Indole-based analog 3	Indole-based analog 3
KMT2A	KMT2A	4297	DTC		DIFLUFENICAN	DIFLUFENICAN	DIFLUFENICAN	chembl:CHEMBL1425995	0.42
SLC2A4	SLC2A4	6517	NCI		PROTEIN SYNTHESIS INHIBITOR	PROTEIN SYNTHESIS INHIBITOR				9844728
SMN2	SMN2	6607	DTC		6-AZAURIDINE	6-AZAURIDINE	6-AZAURIDINE	chembl:CHEMBL564201	0.1
PRMT3	10196	10196	GuideToPharmacology	inhibitor	310264736	MS023
TSHR	P16473	7253	TdgClinicalTrial		THYROTROPIN ALFA	THYROTROPIN ALFA
MAGEA1	MAGEA1	4100	NCI		ARA-C	ARA-C				8749237
EGFR	EGFR	1956	PharmGKB		neratinib	neratinib	NERATINIB	chembl:CHEMBL180022	0.88	1.86818e+111
CD74	P04233	972	TdgClinicalTrial		MILATUZUMAB	MILATUZUMAB	MILATUZUMAB	chembl:CHEMBL1743040	318.26
PPARG	PPARG	5468	DTC		SHINPTEROCARPIN	SHINPTEROCARPIN	SHINPTEROCARPIN	chembl:CHEMBL591773	0.92	20022509
HIF1A	HIF1A	3091	DTC		DNDI1417388	DNDI1417388	CHEMBL1528359	chembl:CHEMBL1528359	0.16
CD3D	P04234	915	TdgClinicalTrial		NI-0401	NI-0401	FORALUMAB	chembl:CHEMBL1743020	6.06
GABRG2	GABRG2	2566	ChemblInteractions	positive modulator	CHEMBL1521	ZALEPLON	ZALEPLON	chembl:CHEMBL1521	0.24
JAK1	JAK1	3716	CIViC		PEMBROLIZUMAB	PEMBROLIZUMAB	PEMBROLIZUMAB	chembl:CHEMBL3137343	0.39	2790350027433840
TNFRSF17	B-cell maturation protein	608	TTD		BCMA-CART	BCMA-CART
EHMT2	EHMT2	10919	DTC		GNF-PF-989	GNF-PF-989	CHEMBL583150	chembl:CHEMBL583150	0.07
CCL17	CCL17	6361	NCI		DEXAMETHASONE	DEXAMETHASONE	DEXAMETHASONE	chembl:CHEMBL384467	0.19	18028503
CBX1	CBX1	10951	DTC		METITEPINE	METITEPINE	METITEPINE	chembl:CHEMBL93240	0.02
ICAM1	P05362	3383	TdgClinicalTrial		COXSACKIEVIRUS TYPE A21	COXSACKIEVIRUS TYPE A21
TGFBR3	TGFBR3	7049	NCI		CYTOKINES	CYTOKINES				16634800
CYP2C19	CYP2C19	1557	DTC		CARMUSTINE	CARMUSTINE	CARMUSTINE	chembl:CHEMBL513	0.02	22931300
YES1	YES1	7525	DTC		GW831090X	GW831090X	GW831090X	chembl:CHEMBL103104	0.3
HGF	HGF	3082	NCI		STI571	STI571	IMATINIB MESYLATE	chembl:CHEMBL1642	1.06	11439348
ADRA2A	P08913	150	TdgClinicalTrial		DEXMEDETOMIDINE	DEXMEDETOMIDINE	DEXMEDETOMIDINE	chembl:CHEMBL778	1.11
KIT	KIT	3815	MyCancerGenomeClinicalTrial	inhibitor	4'-N-BENZOYLSTAUROSPORINE	4'-N-BENZOYLSTAUROSPORINE
RAB9A	RAB9A	9367	DTC		CID 660258	CID 660258	CHEMBL259805	chembl:CHEMBL259805	0.11
PLK3	PLK3	1263	DTC		TAE-684	TAE-684	TAE-684	chembl:CHEMBL509032	0.05
HSD17B10	HSD17B10	3028	DTC		SKF-82526	SKF-82526	CHEMBL1161520	chembl:CHEMBL1161520	0.05
CYP3A4	CYP3A4	1576	DTC		BUTORPHANOL	BUTORPHANOL	BUTORPHANOL	chembl:CHEMBL33986	0.02	22931300
	Ketogenesis		TTD		AC-1202	AC-1202	TRICAPRILIN	chembl:CHEMBL1406148
ADORA2A	Adenosine A2a receptor	135	TTD		GW-328267	GW-328267	GW-328267	chembl:CHEMBL186113	2.45	19762093
EGFR	EGFR	1956	ClearityFoundationClinicalTrial		LAPATINIB	LAPATINIB	LAPATINIB	chembl:CHEMBL554	0.62
HIF1A	Q16665	3091	TdgClinicalTrial		NOSCAPINE	NOSCAPINE	NOSCAPINE	chembl:CHEMBL364713	0.12
MCHR1	Melanin-concentrating hormone receptor 1	2847	TTD		PMID25522065-Compound-16	PMID25522065-Compound-16
CSF3R	Granulocyte colony-stimulating factor receptor	1441	TTD		Filgrastim-SNDZ	Filgrastim-SNDZ	FILGRASTIM	chembl:CHEMBL1201567	8.27
PDE4B	DPDE4	5142	ChemblInteractions	inhibitor	CHEMBL484785	CRISABOROLE	CRISABOROLE	chembl:CHEMBL484785	1.29
TSHR	TSHR	7253	DTC		DECANOIC ACID	DECANOIC ACID	DECANOIC ACID	chembl:CHEMBL107498	0.7
KCNH2	KCNH2	3757	DTC		DEXPROPRANOLOL HYDROCHLORIDE	DEXPROPRANOLOL HYDROCHLORIDE	DEXPROPRANOLOL HYDROCHLORIDE	chembl:CHEMBL1358662	0.09
GNAS	GNAS	2778	DTC		BAS 01152706	BAS 01152706	CHEMBL2002487	chembl:CHEMBL2002487	0.16
	RIP2 messenger RNA		TTD		ISIS-CRP	ISIS-CRP
CACNA1C	CACH2	775	ChemblInteractions	blocker	CHEMBL1200402	AMLODIPINE BESYLATE	AMLODIPINE BESYLATE	chembl:CHEMBL1200402	0.37
HTR2B	3357	3357	GuideToPharmacology	agonist	135650041	BW723C86
PIK3CA	5290	5290	GuideToPharmacology	inhibitor	381118806	ACALISIB	ACALISIB	chembl:CHEMBL3545397	0.17
MCHR1	2847	2847	GuideToPharmacology	antagonist	178100858	GW803430	CHEMBL214957	chembl:CHEMBL214957	12.73
BAZ2B	BAZ2B	29994	DTC		METHYLTHIONINIUM CHLORIDE	METHYLTHIONINIUM CHLORIDE	METHYLTHIONINIUM CHLORIDE	chembl:CHEMBL405110	0.01
CYP2C19	CYP2C19	1557	DTC		GENISTEIN	GENISTEIN	GENISTEIN	chembl:CHEMBL44	0
KDM4A	KDM4A	9682	DTC		INDAZOLE-3-CARBOXYLICACID	INDAZOLE-3-CARBOXYLICACID	CHEMBL502057	chembl:CHEMBL502057	0.14
GSTP1	GSTP1	2950	CIViC		FOLFOX REGIMEN	FOLFOX REGIMEN				19922504
PRKCD	PRKCD	5580	DTC		[3H]-PHORBOL 12,13-DIBUTYRATE	[3H]-PHORBOL 12,13-DIBUTYRATE	CHEMBL27768	chembl:CHEMBL27768	0.75	24794745
INS	Insulin	3630	TTD		Insulin determir	Insulin determir
LCK	LCK	3932	ChemblInteractions	inhibitor	CHEMBL1201733	PAZOPANIB HYDROCHLORIDE	PAZOPANIB HYDROCHLORIDE	chembl:CHEMBL1201733	0.1
KDR	3791	3791	GuideToPharmacology	inhibitor	385612234	CS2164
MS4A1	Leukocyte surface antigen Leu-16	931	TTD		Ofatumumab	Ofatumumab	OFATUMUMAB	chembl:CHEMBL1201836	31.83
IDH1	IDH1	3417	CIViC		VENETOCLAX	VENETOCLAX	VENETOCLAX	chembl:CHEMBL3137309	0.07	30725494
GABRR3	A8MPY1	200959	TEND		CLONAZEPAM	CLONAZEPAM	CLONAZEPAM	chembl:CHEMBL452	0.19
UGT1A1	UGT1A1	54658	CIViC		BELINOSTAT	BELINOSTAT	BELINOSTAT	chembl:CHEMBL408513	0.39	26313268
CAMK2B	CAMK2B	816	NCI		TRIFLUOPERAZINE	TRIFLUOPERAZINE	TRIFLUOPERAZINE	chembl:CHEMBL422	0.23	15845548
AR	AR	367	DTC		DICHLOROPHEN	DICHLOROPHEN	DICHLOROPHEN	chembl:CHEMBL33845	0
MMP2	MMP2	4313	NCI		SERMS	SERMS				15576828
IDO1	3620	3620	GuideToPharmacology	inhibitor	363894234	LW106
PTH1R	Q03431	5745	TdgClinicalTrial		TERIPARATIDE	TERIPARATIDE	TERIPARATIDE	chembl:CHEMBL525610	14.14
GALK1	GALK1	2584	DTC		GNF-PF-67	GNF-PF-67	CHEMBL578512	chembl:CHEMBL578512	0.18
CYP2C19	CYP2C19	1557	DTC		GLAFENINE	GLAFENINE	GLAFENINE	chembl:CHEMBL146095	0.05	22931300
FGFR3	2261	2261	GuideToPharmacology	inhibitor	384403666	TAK-632
EHMT2	EHMT2	10919	DTC		P-PHENYLENEDIAMINE	P-PHENYLENEDIAMINE	CHEMBL403741	chembl:CHEMBL403741	0.02
SELP	P16109	6403	TdgClinicalTrial		YSPSL	YSPSL	TORAPSEL	chembl:CHEMBL2108056	9.09
AMHR2	AMHR2	269	PharmGKB		metformin	metformin	METFORMIN	chembl:CHEMBL1431	5.03	2485373429352480
NTRK2	4915	4915	GuideToPharmacology	inhibitor	249565869	CEP-11981	CEP-11981	chembl:CHEMBL2010872	0.08
TTK	7272	7272	GuideToPharmacology	inhibitor	328083505	RO3280
KCNA5	3741	3741	GuideToPharmacology	blocker	135650266	FLECAINIDE	FLECAINIDE	chembl:CHEMBL652	0.48
FNTB	FNTB	2342	PharmGKB		lonafarnib	lonafarnib	LONAFARNIB	chembl:CHEMBL298734	6.37	26033044
CYP3A4	CYP3A4	1576	DTC		MRS-1523	MRS-1523	CHEMBL111545	chembl:CHEMBL111545	0.04
ERCC1	ERCC1	2067	PharmGKB		gemcitabine	gemcitabine	GEMCITABINE	chembl:CHEMBL888	0.18
HRH1	3269	3269	GuideToPharmacology	antagonist	178103781	KETOTIFEN	KETOTIFEN	chembl:CHEMBL534	1.5
TNFSF13B	B-cell-activating factor	10673	TTD		Belimumab	Belimumab	BELIMUMAB	chembl:CHEMBL1789843	63.65
TNFRSF17	B-cell maturation protein	608	TTD		CD38 and BCMA CAR-T Cells	CD38 and BCMA CAR-T Cells
P2RX7	P2X purinoceptor 7	5027	TTD		Thiazole-fused cycloalkyl carboxamide derivative 1	Thiazole-fused cycloalkyl carboxamide derivative 1
PIM1	PIM1	5292	ChemblInteractions	inhibitor	CHEMBL3545194	LGH-447	LGH-447	chembl:CHEMBL3545194	0.62
SIGMAR1	Opioid receptor sigma 1	10280	TTD		SSR-125329A	SSR-125329A
WRN	WRN	7486	DTC		SJ000001516	SJ000001516	CHEMBL592316	chembl:CHEMBL592316	0.11
NFKB2	Nuclear factor NF-kappa-B	4791	TTD		1-hydroxyl-3,5-bis(4-hydroxylstyryl)benzene derivative 1	1-hydroxyl-3,5-bis(4-hydroxylstyryl)benzene derivative 1
UGT2B7	UGT2B7	7364	PharmGKB		methadone	methadone	METHADONE	chembl:CHEMBL651	0.32	1717826722676190
MAP2K1	ERK activator kinase 1	5604	TTD		Pyridic ketone derivative 1	Pyridic ketone derivative 1
KRAS	KRAS	3845	JAX-CKB		Gefitinib	Gefitinib	GEFITINIB	chembl:CHEMBL939	0.06	1.56962e+23
RORC	RORC	6097	DTC		ANDROSTENEDIONE	ANDROSTENEDIONE	ANDROSTENEDIONE	chembl:CHEMBL274826	0.08
CYP2C9	CYP2C9	1559	DTC		MODAFINIL	MODAFINIL	MODAFINIL	chembl:CHEMBL1373	0.03	22931300
MTOR	MTOR	2475	DTC		PERPHENAZINE	PERPHENAZINE	PERPHENAZINE	chembl:CHEMBL567	0.02
UGT1A6	UGT1A6	54578	PharmGKB		daunorubicin	daunorubicin	DAUNORUBICIN	chembl:CHEMBL178	0.08
KLK3	KLK3	354	ChemblInteractions	inhibitor	CHEMBL1201837	ECALLANTIDE	ECALLANTIDE	chembl:CHEMBL1201837	0.88
TSPO	P30536	706	TEND		ZOPICLONE	ZOPICLONE	ZOPICLONE	chembl:CHEMBL135400	1.87
ERBB2	HER2	2064	ChemblInteractions	inhibitor	CHEMBL3545063	OSIMERTINIB MESYLATE	OSIMERTINIB MESYLATE	chembl:CHEMBL3545063	0.11
CHRNB2	CHRNB2	1141	ChemblInteractions	agonist	CHEMBL3	NICOTINE	NICOTINE	chembl:CHEMBL3	1.06
LCK	3932	3932	GuideToPharmacology	inhibitor	249565748	WH-4-023
PIK3CB	PIK3CB	5291	MyCancerGenomeClinicalTrial	inhibitor	BYL719	BYL719	ALPELISIB	chembl:CHEMBL2396661	0.09
ADRA2B	151	151	GuideToPharmacology	antagonist	135651246	TERGURIDE	TERGURIDE	chembl:CHEMBL73151	0.07
TOP2A	TOP2A	7153	DTC		EPIPODOPHYLLOTOXIN 4-(MORPHOLINE)CARBAMATE	EPIPODOPHYLLOTOXIN 4-(MORPHOLINE)CARBAMATE	CHEMBL1773343	chembl:CHEMBL1773343	1.59	21489802
NTRK2	NTRK2	4915	PharmGKB		lithium	lithium	LITHIUM	chembl:CHEMBL2146126	0.15	2104720524885930
ALB	Serum albumin	213	TTD		Gadofosveset	Gadofosveset	GADOFOSVESET	chembl:CHEMBL1908843	3.03
UGT1A4	UGT1A4	54657	PharmGKB		ABT-751	ABT-751	ABT-751	chembl:CHEMBL20684	0.51	23670235
KCNJ1	Inward rectifier potassium channel Kir1.1	3758	TTD		PMID26004420-Compound-WO2014099633D	PMID26004420-Compound-WO2014099633D
GABRA2	GABRA2	2555	ChemblInteractions		CHEMBL407	FLUMAZENIL	FLUMAZENIL	chembl:CHEMBL407	0.2
EGFR	EGFR	1956	MyCancerGenome	inhibitor	DACOMITINIB	DACOMITINIB	DACOMITINIB	chembl:CHEMBL2105719	2.07
HRH1	HRH1	3269	ChemblInteractions	antagonist	CHEMBL1201007	HYDROXYZINE HYDROCHLORIDE	HYDROXYZINE HYDROCHLORIDE	chembl:CHEMBL1201007	0.2
BDNF	BDNF	627	NCI		VINCRISTINE	VINCRISTINE	VINCRISTINE	chembl:CHEMBL90555	0.03	15569250
PTGER4	5734	5734	GuideToPharmacology	agonist	178102476	MRE-269
ADRA1A	148	148	GuideToPharmacology	agonist	135651527	(-)-NORADRENALINE
THRB	THRB	7068	DTC		LEVOTHYROXINE	LEVOTHYROXINE	LEVOTHYROXINE	chembl:CHEMBL1624	0.58
CA6	Carbonic anhydrase VI	765	TTD		Sulfamylon	Sulfamylon	SULFAMYLON	wikidata:Q47522160	2.55
HSD17B10	HSD17B10	3028	DTC		ACRISORCIN	ACRISORCIN	ACRISORCIN	chembl:CHEMBL1201038	0.05
RPS6KB1	RPS6KB1	6198	DTC		AR-A014418	AR-A014418	CHEMBL259850	chembl:CHEMBL259850	0.33
BLK	640	640	GuideToPharmacology	inhibitor	249565816	COMPOUND 2 [PMID: 15546730]
GJB3	2707	2707	GuideToPharmacology	inhibitor	178101095	OCTANOL	OCTANOL	chembl:CHEMBL26215	1.52
CDK4	Cyclin-dependent kinase 4	1019	TTD		PD-332991	PD-332991
EHMT2	EHMT2	10919	DTC		CLIOQUINOL	CLIOQUINOL	CLIOQUINOL	chembl:CHEMBL497	0
MTHFR	MTHFR	4524	NCI		ETHANOL	ETHANOL	ALCOHOL	chembl:CHEMBL545	0.06	15894672
CYP3A4	CYP3A4	1576	DTC		5,7-DIMETHOXYISOFLAVONE	5,7-DIMETHOXYISOFLAVONE	5,7-DIMETHOXYISOFLAVONE	chembl:CHEMBL308688	0.02
KRAS	KRAS	3845	JAX-CKB		CGM097	CGM097	CGM-097	chembl:CHEMBL3601398	0.16	27659046
TAAR1	TAAR1	134864	DTC		S-(2-CHLOROBENZYL)ISOTHIOUREA HCL	S-(2-CHLOROBENZYL)ISOTHIOUREA HCL	CHEMBL1224310	chembl:CHEMBL1224310	2.12
L3MBTL1	L3MBTL1	26013	DTC		2-PICOLINIC ACID	2-PICOLINIC ACID	2-PICOLINIC ACID	chembl:CHEMBL72628	0.29
PHKG2	PHKG2	5261	DTC		SP-600125	SP-600125	SP-600125	chembl:CHEMBL1725279	0.06
RBP4	Plasma retinol-binding protein	5950	TTD		US8586571, 36	US8586571, 36
	Candida Cytochrome P450 51		TTD		Tioconazole	Tioconazole	TIOCONAZOLE	chembl:CHEMBL1200438
KRAS	KRAS	3845	JAX-CKB		IRX4204	IRX4204
ALOX12	ALOX12	239	DTC		AG-808	AG-808	CHEMBL68534	chembl:CHEMBL68534	0.16
MAPT	MAPT	4137	DTC		PYRANTEL PAMOATE	PYRANTEL PAMOATE	PYRANTEL PAMOATE	chembl:CHEMBL1599768	0.04
OPRM1	MOR1	4988	ChemblInteractions	antagonist	CHEMBL426084	SAMIDORPHAN	SAMIDORPHAN	chembl:CHEMBL426084	0.34
MCL1	Induced myeloid leukemia cell differentiation protein Mcl-1	4170	TTD		PMID27744724-Compound-13	PMID27744724-Compound-13
CDK2	1017	1017	GuideToPharmacology	inhibitor	363894197	ICEC0942	CT-7001	chembl:CHEMBL4297488	0.23
HLA-A	HLA-A	3105	PharmGKB		terbinafine	terbinafine	TERBINAFINE	chembl:CHEMBL822	1.41
	Chemosensory receptor		TTD		PH10 nasal spray	PH10 nasal spray
PPARD	PPARD	5467	DTC		HYDRAMETHYLNON	HYDRAMETHYLNON	HYDRAMETHYLNON	chembl:CHEMBL464812	0.12
FPR2	2358	2358	GuideToPharmacology	agonist	178102196	RVD1-ME
SSRP1	Facilitates chromatin transcription complex	6749	TTD		CBL0102	CBL0102
GABRA4	P48169	2557	TEND		TEMAZEPAM	TEMAZEPAM	TEMAZEPAM	chembl:CHEMBL967	0.2
HRH1	3269	3269	GuideToPharmacology	antagonist	135650435	(-)-TRANS-H2-PAT
NDUFB6	NDUFB6	4712	ChemblInteractions	inhibitor	CHEMBL3545135	NV-128	NV-128	chembl:CHEMBL3545135	0.42
GRIN1	NMDAR1	2902	ChemblInteractions	antagonist	CHEMBL3545351	AV-101	AV-101	chembl:CHEMBL3545351	0.21
ESR1	ESR	2099	FDA		Exemestane	Exemestane	EXEMESTANE	chembl:CHEMBL1200374	0.07
PDE7B	Q9NP56	27115	TdgClinicalTrial		DYPHYLLINE	DYPHYLLINE	DYPHYLLINE	chembl:CHEMBL1752	9.09
MAOB	Monoamine oxidase type B	4129	TTD		Phenelzine	Phenelzine	PHENELZINE	chembl:CHEMBL1089	1.25
PDK1	Pyruvate dehydrogenase kinase 1	5163	TTD		Pyrido[4,3-d]pyrimidin-5(6H)-one derivative 1	Pyrido[4,3-d]pyrimidin-5(6H)-one derivative 1
RARA	RARA	5914	NCI		SOY PROTEIN ISOLATE	SOY PROTEIN ISOLATE				17182792
CD80	CD80	941	NCI		CTLA4-IG	CTLA4-IG	ABATACEPT	chembl:CHEMBL1201823	42.43	10604996
CASR	GPRC2A	846	ChemblInteractions	modulator	CHEMBL2107572	TECALCET HYDROCHLORIDE	TECALCET HYDROCHLORIDE	chembl:CHEMBL2107572	3.98
TP53	TP53	7157	DTC		OLEOYL DOPAMINE	OLEOYL DOPAMINE	OLEOYL DOPAMINE	chembl:CHEMBL250711	0.01
RIPK2	RIPK2	8767	DTC		PD-169316	PD-169316	PD-169316	chembl:CHEMBL17331	3.54	18408713
CSNK1E	1454	1454	GuideToPharmacology	inhibitor	310264697	UMBRALISIB	UMBRALISIB	chembl:CHEMBL3948730	4.55
GABRA1	P14867	2554	TdgClinicalTrial		ISOFLURANE	ISOFLURANE	ISOFLURANE	chembl:CHEMBL1256	0.16
CYP2D6	CYP2D6	1565	DTC		BD-1008	BD-1008	CHEMBL20377	chembl:CHEMBL20377	0.11
HMGCR	HMG-CoA reductase	3156	TTD		Crestor/TriLipix	Crestor/TriLipix
PTGS1	COX1	5742	ChemblInteractions	inhibitor	CHEMBL101	PHENYLBUTAZONE	PHENYLBUTAZONE	chembl:CHEMBL101	0.4
AR	367	367	GuideToPharmacology	agonist	178103678	TESTOSTERONE PROPIONATE
SCN5A	Q14524	6331	TEND		FLECAINIDE	FLECAINIDE	FLECAINIDE	chembl:CHEMBL652	1.23
NTRK3	4916	4916	GuideToPharmacology	inhibitor	381744997	REPOTRECTINIB	REPOTRECTINIB	chembl:CHEMBL4298138	0.94
KCNH2	KCNH2	3757	DTC		SJ000171111	SJ000171111	CHEMBL598279	chembl:CHEMBL598279	0.19
CD274	CD274	29126	FDA		Nivolumab	Nivolumab	NIVOLUMAB	chembl:CHEMBL2108738	2.12
MST1R	MST1R	4486	DTC		ALSTERPAULLONE	ALSTERPAULLONE	ALSTERPAULLONE	chembl:CHEMBL50894	0.05
ADORA2A	135	135	GuideToPharmacology	antagonist	135651254	THEOPHYLLINE	THEOPHYLLINE	chembl:CHEMBL190	0.26
RPS6KB1	Ribosomal protein S6 kinase	6198	TTD		LY-2584702	LY-2584702	LY-2584702	chembl:CHEMBL3545076	5.97
NFE2L2	NFE2L2	4780	DTC		NILUTAMIDE	NILUTAMIDE	NILUTAMIDE	chembl:CHEMBL1274	0.01
INS	Insulin	3630	TTD		LY2605541	LY2605541	INSULIN PEGLISPRO	chembl:CHEMBL2108569	10.61
NFKB2	Nuclear factor NF-kappa-B	4791	TTD		MD1003	MD1003
RECQL	RECQL	5965	DTC		PURPURIN	PURPURIN	PURPURIN	chembl:CHEMBL294264	0.02
MAP2K1	MAP2K1	5604	CIViC		PANITUMUMAB	PANITUMUMAB	PANITUMUMAB	chembl:CHEMBL1201827	0.24	31227518
POLK	POLK	51426	DTC		PYROGALLOL RED	PYROGALLOL RED	PYROGALLOL RED	chembl:CHEMBL210208	0.01
FASN	FASN	2194	DTC		BI-87E7	BI-87E7	CHEMBL523200	chembl:CHEMBL523200	0.18
RAB9A	RAB9A	9367	DTC		2-AMINO-ANTHRAQUINONE	2-AMINO-ANTHRAQUINONE	CHEMBL84685	chembl:CHEMBL84685	0.07
GRIN2D	2906	2906	GuideToPharmacology	blocker	135652741	MG2+
AURKB	9212	9212	GuideToPharmacology	inhibitor	178102344	TOZASERTIB	TOZASERTIB	chembl:CHEMBL572878	0.12
EZH2	2146	2146	GuideToPharmacology	inhibitor	178103592	EI1
	Mitogen-activated protein kinase		TTD		PMID25991433-Compound-B2	PMID25991433-Compound-B2
NFE2L2	NFE2L2	4780	DTC		PROPANTHELINE BROMIDE	PROPANTHELINE BROMIDE	PROPANTHELINE BROMIDE	chembl:CHEMBL1240	0.02
MERTK	10461	10461	GuideToPharmacology	inhibitor	381118841	UNC4203
BIRC5	BIRC5	332	ClearityFoundationBiomarkers		PACLITAXEL	PACLITAXEL	PACLITAXEL	chembl:CHEMBL428647	0.07
HRAS	HRAS	3265	CIViC		MEK INHIBITOR PD0325901	MEK INHIBITOR PD0325901				26544513
IDH1	IDH1	3417	DTC		CANDIDIN	CANDIDIN	CANDIDIN	chembl:CHEMBL454843	0.08
PIK3CA	PIK3CA	5290	CIViC		ALPELISIB	ALPELISIB	ALPELISIB	chembl:CHEMBL2396661	0.3	3109137424608570
NQO2	NQO2	4835	DTC		NSC-640556	NSC-640556	CHEMBL1983317	chembl:CHEMBL1983317	4.24	21074425
MAPT	MAPT	4137	DTC		MMV007396	MMV007396	CHEMBL582286	chembl:CHEMBL582286	0.07
HDAC9	HDAC9	9734	TALC	inhibitor	SB939	SB939
GABRA1	2554	2554	GuideToPharmacology	allosteric modulator	178101074	MRK016
PSMD14	PSMD14	10213	DTC		SULFURETIN	SULFURETIN	SULFURETIN	chembl:CHEMBL490355	0.36
NFE2L2	NFE2L2	4780	DTC		TRIS(2,3-DIBROMOPROPYL)PHOSPHATE	TRIS(2,3-DIBROMOPROPYL)PHOSPHATE	TRIS(2,3-DIBROMOPROPYL)PHOSPHATE	chembl:CHEMBL1904600	0.03
HSPA8	HSPA8	3312	DTC		NSC-119910	NSC-119910	CHEMBL487046	chembl:CHEMBL487046	4.55
KCNK2	TREK	3776	ChemblInteractions		CHEMBL1200694	SEVOFLURANE	SEVOFLURANE	chembl:CHEMBL1200694	0.19
GLRA1	2741	2741	GuideToPharmacology	antagonist	135652718	STRYCHNINE	STRYCHNINE	chembl:CHEMBL227934	0.3
PDE2A	Phosphodiesterase 2A	5138	TTD		1,2,4-triazole [1,5-a]pyrimidin-7-yl derivative 2	1,2,4-triazole [1,5-a]pyrimidin-7-yl derivative 2
JAK2	Janus kinase 2	3717	TTD		BMS-911543	BMS-911543	BMS-911543	chembl:CHEMBL3545215	0.65
JAK1	Janus kinase 1	3716	TTD		PMID27774824-Compound-Figure9Example2up	PMID27774824-Compound-Figure9Example2up
MCL1	MCL1	4170	DTC		PROCHLORPERAZINE	PROCHLORPERAZINE	PROCHLORPERAZINE	chembl:CHEMBL728	0.06
KDM4E	KDM4E	390245	DTC		QUINOSOL	QUINOSOL	QUINOSOL	chembl:CHEMBL451260	0.22
TYMS	TS	7298	ChemblInteractions	inhibitor	CHEMBL1200373	PEMETREXED DISODIUM
KDM4A	KDM4A	9682	DTC		ALTENUSIN	ALTENUSIN	ALTENUSIN	chembl:CHEMBL483531	0.01
RIPK1	8737	8737	GuideToPharmacology	inhibitor	249565867	COMPOUND 21 [PMID: 24900635]
NFE2L2	NFE2L2	4780	DTC		DIFENOCONAZOLE	DIFENOCONAZOLE	DIFENOCONAZOLE	chembl:CHEMBL466426	0.02
CYP3A4	CYP3A4	1576	DTC		ECONAZOLE NITRATE	ECONAZOLE NITRATE	ECONAZOLE NITRATE	chembl:CHEMBL1201049	0.01
AR	Androgen receptor	367	TTD		Flufenamic Acid	Flufenamic Acid
GABRR1	P24046	2569	TEND		BROMAZEPAM	BROMAZEPAM	BROMAZEPAM	chembl:CHEMBL277062	0.3
ADSS2	ADSS	159	NCI		ALANOSINE	ALANOSINE	ALANOSINE	chembl:CHEMBL452715	63.65	7825060
ESR1	Estrogen receptor	2099	TTD		GTx-758	GTx-758	GTX-758	chembl:CHEMBL3545017	0.32
DRD2	P14416	1813	TEND		CARPHENAZINE	CARPHENAZINE	CARPHENAZINE	chembl:CHEMBL1201328	0.63
FBXW7	FBXW7	55294	JAX-CKB		Docetaxel	Docetaxel	DOCETAXEL	chembl:CHEMBL92	0.2	23274910
ESR1	2099	2099	GuideToPharmacology	agonist,antagonist	135651233	TAMOXIFEN	TAMOXIFEN	chembl:CHEMBL83	0.11
GRIA1	2890	2890	GuideToPharmacology	antagonist	178100963	ATPO
EDN1	EDN1	1906	PharmGKB		muraglitazar	muraglitazar	MURAGLITAZAR	chembl:CHEMBL186179	1.77	18794727
ACHE	Acetylcholinesterase	43	TTD		PMID29757691-Compound-7	PMID29757691-Compound-7
KDM4A	KDM4A	9682	DTC		GNF-PF-840	GNF-PF-840	CHEMBL601605	chembl:CHEMBL601605	0.05
BCL6	BCL6	604	NCI		FENRETINIDE	FENRETINIDE	FENRETINIDE	chembl:CHEMBL7301	4.9	11027625
SCN10A	SCN10A	6336	ChemblInteractions	blocker	CHEMBL919	FOSPHENYTOIN SODIUM	FOSPHENYTOIN SODIUM	chembl:CHEMBL919	0.08
POLK	POLK	51426	DTC		AG-99	AG-99	CHEMBL296407	chembl:CHEMBL296407	0.06
CYP2C9	CYP2C9	1559	DTC		CLEMASTINE	CLEMASTINE	CLEMASTINE	chembl:CHEMBL1626	0.03	22931300
ALDH1A1	ALDH1A1	216	DTC		ZM-449829	ZM-449829	CHEMBL154580	chembl:CHEMBL154580	0.01
EPOR	P19235	2057	TEND		METHOXY POLYETHYLENE GLYCOL-EPOETIN BETA	METHOXY POLYETHYLENE GLYCOL-EPOETIN BETA
APEX1	APEX1	328	DTC		3-METHOXYCATECHOL	3-METHOXYCATECHOL	3-METHOXYCATECHOL	chembl:CHEMBL1518159	0.04
BGLAP	BGLAP	632	NCI		METHIMAZOLE	METHIMAZOLE	METHIMAZOLE	chembl:CHEMBL1515	0.31	9380378
KCNQ4	9132	9132	GuideToPharmacology	inhibitor	135651334	XE991
IDH1	IDH1	3417	DTC		SANGUINARIUM CHLORIDE	SANGUINARIUM CHLORIDE	SANGUINARIUM CHLORIDE	chembl:CHEMBL490129	0.02
GABRP	O00591	2568	TdgClinicalTrial		EVT-201	EVT-201
IRAK4	IRAK4	51135	DTC		TAE-684	TAE-684	TAE-684	chembl:CHEMBL509032	0.03
HDAC5	Q9UQL6	10014	TdgClinicalTrial		RESMINOSTAT	RESMINOSTAT	RESMINOSTAT	chembl:CHEMBL4296717	0.15
MAPT	MAPT	4137	DTC		CARBIDOPA	CARBIDOPA	CARBIDOPA	chembl:CHEMBL1200748	0.02
GABRG3	GABA(A) receptor gamma-3	2567	TTD		Stiripentol	Stiripentol	STIRIPENTOL	chembl:CHEMBL1983350	0.87
KDM4E	Lysine-specific demethylase 4E	390245	TTD		Pyridine-2,4-dicarboxylic acid analog 2	Pyridine-2,4-dicarboxylic acid analog 2
	Vasopressin V1 receptor		TTD		Lypressin	Lypressin	LYPRESSIN	chembl:CHEMBL1200690
MAP4K4	MAP4K4	9448	DTC		SOTRASTAURIN	SOTRASTAURIN	SOTRASTAURIN	chembl:CHEMBL565612	0.03
PTGDR2	11251	11251	GuideToPharmacology	agonist	135650390	INDOMETHACIN	INDOMETHACIN	chembl:CHEMBL6	0.37
MUC1	Mucin-1	4582	TTD		MUC-1 CART cell immunotherapy	MUC-1 CART cell immunotherapy
SLC22A7	SLC22A7	10864	PharmGKB		capecitabine	capecitabine	CAPECITABINE	chembl:CHEMBL1773	1.18	28347776
RAB9A	RAB9A	9367	DTC		CID 887167	CID 887167	CHEMBL260342	chembl:CHEMBL260342	0.06
SLC6A3	Q01959	6531	TdgClinicalTrial		ALTROPANE	ALTROPANE	ALTROPANE	chembl:CHEMBL4301492	3.18
CSF3R	Q99062	1441	TdgClinicalTrial		FILGRAMSTIM	FILGRAMSTIM
CD19	B-lymphocyte surface antigen B4	930	TTD		CAR-T Cells targeting CD19	CAR-T Cells targeting CD19
CYP2C19	CYP2C19	1557	DTC		MANGOSTIN	MANGOSTIN	MANGOSTIN	chembl:CHEMBL323197	0.01
CSF1R	CSF1R	1436	CIViC		DOVITINIB	DOVITINIB	DOVITINIB	chembl:CHEMBL522892	0.06	28759044
TRPV1	VR1	7442	ChemblInteractions	antagonist	CHEMBL3707398	PAC-14028	PAC-14028	chembl:CHEMBL3707398	3.03
FPR2	2358	2358	GuideToPharmacology	antagonist	178102884	FPRL1-INHIBITOR PROTEIN
AURKB	AURKB	9212	DTC		LINIFANIB	LINIFANIB	LINIFANIB	chembl:CHEMBL223360	0.02
NR3C1	Glucocorticoid receptor	2908	TTD		TPI-1020	TPI-1020
APOBEC3G	APOBEC3G	60489	DTC		SCOULERINE	SCOULERINE	SCOULERINE	chembl:CHEMBL1235966	0.18
ACE	ACE	1636	PharmGKB		antipsychotics	antipsychotics				12729939
CREBBP	CREBBP	1387	DTC		(-)-ROLIPRAM	(-)-ROLIPRAM	(-)-ROLIPRAM	chembl:CHEMBL430893	1.06
ADRB2	ADRB2R	154	ChemblInteractions	agonist	CHEMBL1200447	ISOPROTERENOL SULFATE
PIK3CA	PIK3CA	5290	JAX-CKB		Linsitinib	Linsitinib	LINSITINIB	chembl:CHEMBL1091644	0.1	27196766
KDM4E	KDM4E	390245	DTC		BUMETANIDE	BUMETANIDE	BUMETANIDE	chembl:CHEMBL1072	0.02
SLC2A4	SLC2A4	6517	NCI		GREEN TEA EXTRACT	GREEN TEA EXTRACT				17616136
LCK	LCK	3932	DTC		CENISERTIB	CENISERTIB	CENISERTIB	chembl:CHEMBL1967878	0.01
AR	AR	367	DTC		HALOPROGIN	HALOPROGIN	HALOPROGIN	chembl:CHEMBL1289	0.02
HTR6	5-HT 6 receptor	3362	TTD		PMID30124346-Compound-34TABLE4	PMID30124346-Compound-34TABLE4
CYP2D6	CYP2D6	1565	FDA		Modafinil	Modafinil	MODAFINIL	chembl:CHEMBL1373	0.06
CHRM2	P08172	1129	TdgClinicalTrial		ROCURONIUM	ROCURONIUM	ROCURONIUM	chembl:CHEMBL1201244	0.64
DRD2	P14416	1813	TdgClinicalTrial		ITI-007	ITI-007	LUMATEPERONE	chembl:CHEMBL3306803	0.29
HDAC4	Histone deacetylase 4	9759	TTD		PMID29671355-Compound-62	PMID29671355-Compound-62
PTH	PTH	5741	NCI		PUROMYCIN	PUROMYCIN	PUROMYCIN	chembl:CHEMBL469912	0.94	1328752
TUBB4B	TUBB4B	10383	DTC		MAYTANSINE	MAYTANSINE	MAYTANSINE	chembl:CHEMBL292702	0.19	563462
CYP2C9	CYP2C9	1559	DTC		RO-410960	RO-410960	CHEMBL1256291	chembl:CHEMBL1256291	0.01
MINK1	MINK1	50488	DTC		PD-0166285	PD-0166285	PD-0166285	chembl:CHEMBL49120	0.04
SLC2A1	SLC2A1	6513	NCI		DIAZEPAM	DIAZEPAM	DIAZEPAM	chembl:CHEMBL12	0.39	15148255
UGT1A6	UGT1A6	54578	PharmGKB		febuxostat	febuxostat	FEBUXOSTAT	chembl:CHEMBL1164729	0.82	27798726
TYMS	TYMS	7298	ClearityFoundationClinicalTrial		CAPECITABINE	CAPECITABINE	CAPECITABINE	chembl:CHEMBL1773	0.48
HSP90AA1	HSP90AA1	3320	DTC		TCMDC-123828	TCMDC-123828	CHEMBL588804	chembl:CHEMBL588804	0.23
CNR2	Cannabinoid receptor 2	1269	TTD		PMID27215781-Compound-25	PMID27215781-Compound-25
ADRB2	Adrenergic receptor beta-2	154	TTD		TA-2005	TA-2005	CARMOTEROL	chembl:CHEMBL1094785	0.92
	Bacterial 50S ribosomal RNA		TTD		Dirithromycin	Dirithromycin	DIRITHROMYCIN	chembl:CHEMBL3039471
PIK3C2B	PIK3C2B	5287	MyCancerGenome	inhibitor	BAY80-6946	BAY80-6946	COPANLISIB	chembl:CHEMBL3218576	0.24
MAPT	MAPT	4137	DTC		DOXORUBICIN HYDROCHLORIDE	DOXORUBICIN HYDROCHLORIDE	DOXORUBICIN HYDROCHLORIDE	chembl:CHEMBL359744	0
EHMT2	EHMT2	10919	DTC		BUTHIONINE SULFOXIMINE	BUTHIONINE SULFOXIMINE	BUTHIONINE SULFOXIMINE	chembl:CHEMBL1609891	0.07
ERN1	2081	2081	GuideToPharmacology	inhibitor	249565809	COMPOUND 34 [PMID: 24749861]
SCN1A	NAC1	6323	ChemblInteractions	blocker	CHEMBL1201754	RUFINAMIDE	RUFINAMIDE	chembl:CHEMBL1201754	0.09
IDS	Iduronate 2-sulfatase	3423	TTD		Recombinant human iduronate-2-sulfatase	Recombinant human iduronate-2-sulfatase
MAP2K1	5604	5604	GuideToPharmacology	allosteric modulator	363894205	TAK-733	TAK-733	chembl:CHEMBL1615025	0.8
SLCO1B1	SLCO1B1	10599	FDA		Rosuvastatin	Rosuvastatin	ROSUVASTATIN	chembl:CHEMBL1496	0.09
TNC	HXB	3371	ChemblInteractions		CHEMBL2109584	F16SIP	F16SIP 131I	chembl:CHEMBL2109584	12.73
NR3C1	NR3C1	2908	DTC		CHRYSIN	CHRYSIN	CHRYSIN	chembl:CHEMBL117	0.06	19592245
CIP2A	CIP2A	57650	CIViC		GEMCITABINE	GEMCITABINE	GEMCITABINE	chembl:CHEMBL888	1.57	26894380
SLC6A4	6532	6532	GuideToPharmacology	inhibitor	178104007	LEVOMILNACIPRAN	LEVOMILNACIPRAN	chembl:CHEMBL99946	0.72
GABRG2	P18507	2566	TEND		HALAZEPAM	HALAZEPAM	HALAZEPAM	chembl:CHEMBL970	0.19
F9	F9	2158	ChemblInteractions		CHEMBL3833393	EMICIZUMAB	EMICIZUMAB	chembl:CHEMBL3833393	27.85
MPHOSPH8	MPHOSPH8	54737	DTC		TYRPHOSTIN AG 879	TYRPHOSTIN AG 879	TYRPHOSTIN AG 879	chembl:CHEMBL539947	0.03
VEGFA	Vascular endothelial growth factor A	7422	TTD		Carbamide derivative 17	Carbamide derivative 17
DRD2	Dopamine D2 receptor	1813	TTD		Ergonovine	Ergonovine	ERGONOVINE	chembl:CHEMBL119443	0.09
TDP1	TDP1	55775	DTC		FUMARPROTOCETRARIC ACID	FUMARPROTOCETRARIC ACID	FUMARPROTOCETRARIC ACID	chembl:CHEMBL366861	0.09
APOBEC3G	APOBEC3G	60489	DTC		NSC-8186	NSC-8186	CHEMBL122355	chembl:CHEMBL122355	0.16
CYP1A2	CYP1A2	1544	DTC		AG-99	AG-99	CHEMBL296407	chembl:CHEMBL296407	0.03
CYP3A4	CYP3A4	1576	DTC		SB-408124	SB-408124	CHEMBL1334465	chembl:CHEMBL1334465	0.01
AURKB	AURKB	9212	DTC		PAZOPANIB	PAZOPANIB	PAZOPANIB	chembl:CHEMBL477772	0.03
PIK3CD	PI3KCD	5293	ClearityFoundationClinicalTrial		NVP-BEZ242	NVP-BEZ242
IDO1	Indoleamine 2,3-dioxygenase 1	3620	TTD		Biphenyl derivative 2	Biphenyl derivative 2
SMAD3	SMAD3	4088	DTC		MITOXANTRONE	MITOXANTRONE	MITOXANTRONE	chembl:CHEMBL58	0.01
MC4R	4160	4160	GuideToPharmacology	agonist	387271628	BREMELANOTIDE	BREMELANOTIDE	chembl:CHEMBL2070241	2.83
DRD4	1815	1815	GuideToPharmacology	agonist	135651480	DOPAMINE	DOPAMINE	chembl:CHEMBL59	0.09
SMO	Smoothened homolog	6608	TTD		Imidazo bicyclic iminium derivative 4	Imidazo bicyclic iminium derivative 4
TYK2	7297	7297	GuideToPharmacology	inhibitor	178102342	FEDRATINIB	FEDRATINIB	chembl:CHEMBL1287853	0.34
HSP90AB1	HSP90AB1	3326	DTC		ZEARALENONE	ZEARALENONE	ZEARALENONE	chembl:CHEMBL454173	0.13
SERPINA5	SERPINA5	5104	PharmGKB		gemcitabine	gemcitabine	GEMCITABINE	chembl:CHEMBL888	0.39	31616045
	Prostaglandin G/H synthase		TTD		Loxoprofen gel	Loxoprofen gel
SLC12A1	Solute carrier family 12 member 1	6557	TTD		Chlorthalidone	Chlorthalidone	CHLORTHALIDONE	chembl:CHEMBL1055	3.18
ODC1	ODC1	4953	ChemblInteractions	inhibitor	CHEMBL1201037	EFLORNITHINE HYDROCHLORIDE HYDRATE	EFLORNITHINE HYDROCHLORIDE	chembl:CHEMBL1201037	21.22
CBX1	CBX1	10951	DTC		CAPSAZEPINE	CAPSAZEPINE	CAPSAZEPINE	chembl:CHEMBL391997	0.02
ESR1	Estrogen receptor	2099	TTD		TTC-352	TTC-352
GSK3B	GSK3B	2932	DTC		SOTRASTAURIN	SOTRASTAURIN	SOTRASTAURIN	chembl:CHEMBL565612	0.02
CYP2C9	CYP2C9	1559	PharmGKB		propofol	propofol	PROPOFOL	chembl:CHEMBL526	0.01	24891132
IDH1	IDH1	3417	DTC		DNDI1318477	DNDI1318477	CHEMBL428064	chembl:CHEMBL428064	0.02
HTR1D	P28221	3352	TdgClinicalTrial		ERGOTAMINE	ERGOTAMINE	ERGOTAMINE	chembl:CHEMBL442	0.94
ALOX15	246	246	GuideToPharmacology	inhibitor	381744944	ML351
EHMT2	EHMT2	10919	DTC		IMIPRAMINE	IMIPRAMINE	IMIPRAMINE	chembl:CHEMBL11	0.01
TRPM1	4308	4308	GuideToPharmacology	blocker	135652747	ZN2+
	Gamma-aminobutyric acid receptor		TTD		PIKAMILONE	PIKAMILONE
BRAF	BRAF	673	JAX-CKB		PLX8394	PLX8394	PLX8394	wikidata:Q27088419	1.97	2783421224422850
RAPGEF3	RAPGEF3	10411	DTC		CRYPTOTANSHINONE	CRYPTOTANSHINONE	CRYPTOTANSHINONE	chembl:CHEMBL187460	0.14
ACE	ACE	1636	PharmGKB		spironolactone	spironolactone	SPIRONOLACTONE	chembl:CHEMBL1393	0.1	15121491
GABRA4	P48169	2557	TEND		TRIAZOLAM	TRIAZOLAM	TRIAZOLAM	chembl:CHEMBL646	0.15
ANGPT2	Angiopoietin-2	285	TTD		CVX-060	CVX-060
PIK3CA	PIK3CA	5290	JAX-CKB		ZSTK474	ZSTK474				26137449
GALR3	GALR3	8484	DTC		METHACHOLINE CHLORIDE	METHACHOLINE CHLORIDE	METHACHOLINE CHLORIDE	chembl:CHEMBL1200764	1.93
GDF2	Growth/differentiation factor 2	2658	TTD		ACE-041	ACE-041	DALANTERCEPT	chembl:CHEMBL2109662	47.74
EGFR	Epidermal growth factor receptor	1956	TTD		BIBX-1382	BIBX-1382	FALNIDAMOL	chembl:CHEMBL258940	0.27
IL1B	IL1B	3553	NCI		VERAPAMIL	VERAPAMIL	VERAPAMIL	chembl:CHEMBL6966	0.09	2686646
RAD52	RAD52	5893	DTC		GNF-PF-2657	GNF-PF-2657	CHEMBL578944	chembl:CHEMBL578944	0.07
GRM2	2912	2912	GuideToPharmacology	allosteric modulator	223366013	AZD8529
CYP3A5	P20815	1577	TdgClinicalTrial		TESMILIFENE	TESMILIFENE	TESMILIFENE	chembl:CHEMBL26424	0.09
	KSP		TALC	inhibitor	ARRY-520	ARRY-520	FILANESIB	chembl:CHEMBL2347655
CEL	Bile-salt-activated lipase	1056	TTD		Bucelipase alfa	Bucelipase alfa
TYMS	P04818	7298	TdgClinicalTrial		OSI-7904L	OSI-7904L	OSI-7904	chembl:CHEMBL169896	1.72
VEGFA	VEGFA	7422	MyCancerGenomeClinicalTrial	inhibitor	SORAFENIB TOSYLATE	SORAFENIB TOSYLATE
PTH2R	5746	5746	GuideToPharmacology	agonist	135652417	TERIPARATIDE	TERIPARATIDE	chembl:CHEMBL525610	7.07
GNRH1	GNRH1	2796	NCI		DDS	DDS	DAPSONE	chembl:CHEMBL1043	1.16	16123131
HSP90AA1	HSP90AA1	3320	DTC		GNF-PF-3641	GNF-PF-3641	CHEMBL599098	chembl:CHEMBL599098	0.06
IGF1R	Insulin-like growth factor I receptor	3480	TTD		VPI-2690B	VPI-2690B
NCAM1	Neural cell adhesion molecule 1	4684	TTD		CART-56 cells	CART-56 cells
PDE4A	Phosphodiesterase 4A	5141	TTD		AVE-8112	AVE-8112				24343458
BAZ2B	BAZ2B	29994	DTC		GNF-PF-5381	GNF-PF-5381	CHEMBL578109	chembl:CHEMBL578109	0.19
GMNN	GMNN	51053	DTC		DNDI1417973	DNDI1417973	CHEMBL1572415	chembl:CHEMBL1572415	0.13
	EGFR messenger RNA		TTD		Pyrotinib	Pyrotinib	PYROTINIB	chembl:CHEMBL3544956
LYN	LYN	4067	DTC		SORAFENIB	SORAFENIB	SORAFENIB	chembl:CHEMBL1336	0.02
TLR7	TLR7	51284	ChemblInteractions	agonist	CHEMBL1282	IMIQUIMOD	IMIQUIMOD	chembl:CHEMBL1282	22.99
DBH	DBH	1621	PharmGKB		Antiinflammatory agents, non-steroids	Antiinflammatory agents, non-steroids				25096645
TUBB2A	TUBB2A	7280	DTC		ZAMPANOLIDE	ZAMPANOLIDE	ZAMPANOLIDE	chembl:CHEMBL582439	0.19	19877653
CTSG	Cathepsin G	1511	TTD		JNJ-10311795	JNJ-10311795	CHEMBL374027	chembl:CHEMBL374027	10.61
PTGS2	P35354	5743	TEND		NEPAFENAC	NEPAFENAC	NEPAFENAC	chembl:CHEMBL1021	1.45
HDAC1	3065	3065	GuideToPharmacology	inhibitor	348353661	TUBASTATIN A
MKNK2	MKNK2	2872	DTC		SORAFENIB	SORAFENIB	SORAFENIB	chembl:CHEMBL1336	0.05
NDUFB9	LYRM3	4715	ChemblInteractions	inhibitor	CHEMBL3545135	NV-128	NV-128	chembl:CHEMBL3545135	0.42
EHMT2	EHMT2	10919	DTC		DANTHRON	DANTHRON	DANTHRON	chembl:CHEMBL53418	0.02
CYP2C19	CYP2C19	1557	DTC		INDINAVIR	INDINAVIR	INDINAVIR	chembl:CHEMBL115	0.03	22931300
ACE	ACE	1636	PharmGKB		antidepressants	antidepressants				24444405
PRKCA	5578	5578	GuideToPharmacology	inhibitor	178102320	ENZASTAURIN	ENZASTAURIN	chembl:CHEMBL300138	0.64
FGFR1	FGFR1	2260	JAX-CKB		Lucitanib	Lucitanib	LUCITANIB	chembl:CHEMBL2220486	0.5	27126994
CCND1	CCND1	595	NCI		NIFEDIPINE	NIFEDIPINE	NIFEDIPINE	chembl:CHEMBL193	0.12	10051745
KIT	SCFR	3815	ChemblInteractions	inhibitor	CHEMBL124660	TANDUTINIB	TANDUTINIB	chembl:CHEMBL124660	0.35
NFE2L2	NFE2L2	4780	DTC		IOXYNIL	IOXYNIL	IOXYNIL	chembl:CHEMBL509523	0.03
CRBN	CRBN	51185	ChemblInteractions	inhibitor	CHEMBL43452	POMALIDOMIDE	POMALIDOMIDE	chembl:CHEMBL43452	18.56
HTR1E	3354	3354	GuideToPharmacology	agonist	135649836	5-MEO-DMT	5-MEO-DMT	chembl:CHEMBL7257	0.39
NR3C1	P04150	2908	TdgClinicalTrial		HYDROCORTAMATE	HYDROCORTAMATE	HYDROCORTAMATE	chembl:CHEMBL1201263	1.46
HRH3	GPCR97	11255	ChemblInteractions	antagonist	CHEMBL517140	GSK189254	GSK189254	chembl:CHEMBL517140	1.41
GABBR1	Q9UBS5	2550	TdgClinicalTrial		R-BACLOFEN	R-BACLOFEN
SLC22A2	SLC22A2	6582	DTC		CIMETIDINE	CIMETIDINE	CIMETIDINE	chembl:CHEMBL30	1.63	21599003
GABRQ	Q9UN88	55879	TdgClinicalTrial		TRIAZOLAM	TRIAZOLAM	TRIAZOLAM	chembl:CHEMBL646	0.19
AGTR2	186	186	GuideToPharmacology	agonist	135651616	ANGIOTENSIN III
TOP1	DNA topoisomerase I	7150	TTD		TLC-388	TLC-388
NAT2	NAT2	10	PharmGKB		cyclophosphamide	cyclophosphamide	CYCLOPHOSPHAMIDE	chembl:CHEMBL88	0.18	24533712
GCGR	Glucagon receptor	2642	TTD		Biphenyl carboxamidopropanoic acid derivative 1	Biphenyl carboxamidopropanoic acid derivative 1
PSMC2	MSS1	5701	ChemblInteractions	inhibitor	CHEMBL325041	BORTEZOMIB	BORTEZOMIB	chembl:CHEMBL325041	0.71
MAOA	Monoamine oxidase type A	4128	TTD		PMID25399762-Compound-Figure3-Lycojaponicumin C	PMID25399762-Compound-Figure3-Lycojaponicumin C
NTRK1	Tropomyosin-related kinase A	4914	TTD		Pyrazolo[1,5-a]pyrimidine derivative 18	Pyrazolo[1,5-a]pyrimidine derivative 18
CA1	CA1	759	ChemblInteractions	inhibitor	CHEMBL1200814	ACETAZOLAMIDE SODIUM	ACETAZOLAMIDE SODIUM	chembl:CHEMBL1200814	0.59
PDK1	Pyruvate dehydrogenase kinase 1	5163	TTD		PMID25684022-Compound-WO2008005457	PMID25684022-Compound-WO2008005457
DRD4	P21917	1815	TEND		PROPIOMAZINE	PROPIOMAZINE	PROPIOMAZINE	chembl:CHEMBL1201210	0.28
RXFP1	59350	59350	GuideToPharmacology	agonist	135652435	RELAXIN	RELAXIN	chembl:CHEMBL2107882	1.52
CAMK2B	CAMK2B	816	DTC		TAE-684	TAE-684	TAE-684	chembl:CHEMBL509032	0.03
HPGD	HPGD	3248	DTC		NSC-209931	NSC-209931	CHEMBL472656	chembl:CHEMBL472656	0.07
CTNNBL1	Sodium pump	56259	TTD		Beta-acetyldigoxin	Beta-acetyldigoxin	ACETYLDIGOXIN	chembl:CHEMBL2074725	31.83
BIRC5	BIRC5	332	NCI		RAS INHIBITOR	RAS INHIBITOR				16985068
CYP1A2	CYP1A2	1544	DTC		HYDROCOTARNINE	HYDROCOTARNINE	HYDROCOTARNINE	chembl:CHEMBL1606295	0.05
PIK3CG	5294	5294	GuideToPharmacology	inhibitor	178102646	PI 3-KG INHIBITOR II
CHRM2	1129	1129	GuideToPharmacology	allosteric modulator	135650308	G? 7874
SLC12A1	Q13621	6557	TEND		HYDROFLUMETHIAZIDE	HYDROFLUMETHIAZIDE	HYDROFLUMETHIAZIDE	chembl:CHEMBL1763	9.09
GMNN	GMNN	51053	DTC		NISOLDIPINE	NISOLDIPINE	NISOLDIPINE	chembl:CHEMBL1726	0.01
RAF1	P04049	5894	TdgClinicalTrial		SORAFENIB	SORAFENIB	SORAFENIB	chembl:CHEMBL1336	0.47
S1PR5	53637	53637	GuideToPharmacology	agonist	318164808	SIPONIMOD	SIPONIMOD	chembl:CHEMBL2336071	7.96
JAK1	Janus kinase 1	3716	TTD		Aminotriazolopyridine derivative 1	Aminotriazolopyridine derivative 1
GGT1	GGT1	2678	NCI		ANTIBIOTICS	ANTIBIOTICS				2571317
NPC1	NPC1	4864	DTC		GNF-PF-1872	GNF-PF-1872	CHEMBL600103	chembl:CHEMBL600103	0.09
KDM4A	KDM4A	9682	DTC		EUPAFOLIN	EUPAFOLIN	EUPAFOLIN	chembl:CHEMBL172350	0.01
G6PD	G6PD	2539	PharmGKB		acetaminophen / tramadol	acetaminophen / tramadol
	KSP		TALC	inhibitor	AZD4877	AZD4877	AZD-4877	chembl:CHEMBL1829433
MET	Proto-oncogene c-Met	4233	TTD		CBT-101	CBT-101
OPRD1	4985	4985	GuideToPharmacology	antagonist	223365899	METHYLNALTREXONE	METHYLNALTREXONE	chembl:CHEMBL1186579	0.33
	Serotonin transporter		TTD		Vortioxetine	Vortioxetine	VORTIOXETINE	chembl:CHEMBL2104993
VDR	VDR	7421	DTC		PYRITHIONE ZINC	PYRITHIONE ZINC	PYRITHIONE ZINC	chembl:CHEMBL1200471	0.01
TUBB3	TUBB3	10381	DTC		PODOFILOX	PODOFILOX	PODOFILOX	chembl:CHEMBL61	0.26	1.77656e+23
CDK8	1024	1024	GuideToPharmacology	inhibitor	178102513	PONATINIB	PONATINIB	chembl:CHEMBL1171837	0.11
SSTR2	SSTR2	6752	NCI		INSULIN	INSULIN	INSULIN	chembl:CHEMBL1201631	0.15	10614629
PSMA2	HC3	5683	ChemblInteractions	inhibitor	CHEMBL3545432	IXAZOMIB CITRATE	IXAZOMIB CITRATE	chembl:CHEMBL3545432	0.34
HRH1	3269	3269	GuideToPharmacology	agonist	135649684	2-(3-BROMOPHENYL)HISTAMINE
NQO2	NQO2	4835	DTC		NSC-640584	NSC-640584	CHEMBL476968	chembl:CHEMBL476968	4.24	21074425
MTOR	MTOR	2475	CIViC		PAZOPANIB	PAZOPANIB	PAZOPANIB	chembl:CHEMBL477772	0.02	24625776
DNER	Bromodomain and extraterminal domain protein	92737	TTD		Pyrimido-indole derivative 1	Pyrimido-indole derivative 1
CHUK	CHUK	1147	DTC		N-(3-OXODODECANOYL)HOMOSERINELACTONE	N-(3-OXODODECANOYL)HOMOSERINELACTONE	CHEMBL8483	chembl:CHEMBL8483	2.12	18566250
CYP2D6	CYP2D6	1565	FDA		Tamsulosin	Tamsulosin	TAMSULOSIN	chembl:CHEMBL836	0.04
FLT4	VEGFR-3	2324	TALC	inhibitor	VANDETANIB	VANDETANIB	VANDETANIB	chembl:CHEMBL24828	0.07
HTR1A	5-HT 1A receptor	3350	TTD		ORG-13011	ORG-13011	GEPIRONE	chembl:CHEMBL284092	1.21
POLB	POLB	5423	DTC		3,8'-BIAPIGENIN	3,8'-BIAPIGENIN	CHEMBL515252	chembl:CHEMBL515252	0.03
LTK	LTK	4058	DTC		SOTRASTAURIN	SOTRASTAURIN	SOTRASTAURIN	chembl:CHEMBL565612	0.05
RECQL	RECQL	5965	DTC		ELLIPTECINE	ELLIPTECINE	ELLIPTECINE	chembl:CHEMBL123	0.01
FAAH	Fatty acid amide hydrolase	2166	TTD		Heteroaryl-substituted urea derivative 1	Heteroaryl-substituted urea derivative 1
DRD2	DRD2	1813	ChemblInteractions	antagonist	CHEMBL14376	ILOPERIDONE	ILOPERIDONE	chembl:CHEMBL14376	0.14
TMEM97	Sigma intracellular receptor 2	27346	TTD		ANAVEX 1007	ANAVEX 1007
ADRB1	153	153	GuideToPharmacology	agonist	178102207	(-)-RO 363
HPGD	HPGD	3248	DTC		TYRPHOSTIN 47	TYRPHOSTIN 47	TYRPHOSTIN 47	chembl:CHEMBL77030	0.02
BRAF	Serine/threonine-protein kinase B-raf	673	TTD		Vemurafenib	Vemurafenib	VEMURAFENIB	chembl:CHEMBL1229517	3.63
GCGR	Glucagon receptor	2642	TTD		Glucagon recombinant	Glucagon recombinant
FEN1	FEN1	2237	DTC		APOMORPHINE HYDROCHLORIDE HEMIHYDRATE	APOMORPHINE HYDROCHLORIDE HEMIHYDRATE	APOMORPHINE HYDROCHLORIDE HEMIHYDRATE	chembl:CHEMBL1256708	0.02
KDR	Vascular endothelial growth factor receptor 2	3791	TTD		MK-2461	MK-2461	MK-2461	chembl:CHEMBL1822792	0.07
OPRK1	P41145	4986	TdgClinicalTrial		COCAINE	COCAINE	COCAINE	chembl:CHEMBL370805	0.07
EDNRA	1909	1909	GuideToPharmacology	agonist	135652579	[18F]ET-1 (HUMAN, MOUSE, RAT)
CYP2C9	CYP2C9	1559	DTC		CYCLOSPORINE	CYCLOSPORINE	CYCLOSPORINE	chembl:CHEMBL160	0	22931300
APEX1	APEX1	328	DTC		IRIGENOL	IRIGENOL	IRIGENOL	chembl:CHEMBL1438439	0.03
BRCA1	BRCA1	672	DTC		7-O-ACETYLAFROMOSIN	7-O-ACETYLAFROMOSIN	CHEMBL446567	chembl:CHEMBL446567	0.66
SOST	Sclerostin	50964	TTD		BPS-804	BPS-804	SETRUSUMAB	chembl:CHEMBL4297918	21.22
SRC	SRC1	6714	ChemblInteractions	inhibitor	CHEMBL3545196	PD-0166285	PD-0166285	chembl:CHEMBL49120	0.02
KCNK9	51305	51305	GuideToPharmacology	inhibitor	53801074	R-(+)-METHANANDAMIDE
CD19	B-lymphocyte surface antigen B4	930	TTD		MEDI-551	MEDI-551	INEBILIZUMAB	chembl:CHEMBL2109334	29.38
HDAC2	3066	3066	GuideToPharmacology	inhibitor	187051807	SCRIPTAID	SCRIPTAID	chembl:CHEMBL96051	0.37
HIPK2	28996	28996	GuideToPharmacology	inhibitor	249565808	COMPOUND 1A [PMID: 24900749]
SLC16A5	SLC16A5	9121	PharmGKB		cisplatin	cisplatin	CISPLATIN	chembl:CHEMBL11359	0.88	31666714
TUBB3	TUBB4	10381	ChemblInteractions		CHEMBL2304041	SAGOPILONE	SAGOPILONE	chembl:CHEMBL2304041	0.11
MAP2K2	5605	5605	GuideToPharmacology	allosteric modulator	223365961	COBIMETINIB	COBIMETINIB	chembl:CHEMBL2146883	0.67
BRAF	BRAF	673	JAX-CKB		Pimasertib	Pimasertib	PIMASERTIB	chembl:CHEMBL2107832	0.22	23629727
KDR	KDR	3791	DTC		DASATINIB	DASATINIB	DASATINIB	chembl:CHEMBL1421	0.01
TP53	TP53	7157	DTC		DNDI1417085	DNDI1417085	CHEMBL1522984	chembl:CHEMBL1522984	0.03
HDAC3	HDAC3	8841	DTC		BELINOSTAT	BELINOSTAT	BELINOSTAT	chembl:CHEMBL408513	0.7	25937017
AURKA	AURKA	6790	MyCancerGenomeClinicalTrial	inhibitor	ALISERTIB	ALISERTIB	ALISERTIB	chembl:CHEMBL483158	0.24
CYP2C19	CYP2C19	1557	FDA		Esomeprazole	Esomeprazole	ESOMEPRAZOLE	chembl:CHEMBL1201320	0.02
FSHR	LGR1	2492	ChemblInteractions	agonist	CHEMBL1201692	HUMAN FSH	FOLLITROPIN ALFA	chembl:CHEMBL1201692	15.91
AQP1	Collagen	358	TTD		Vitamin C	Vitamin C
TP53	TP53	7157	DTC		DNDI1340257	DNDI1340257	CHEMBL1702181	chembl:CHEMBL1702181	0.17
KCNH2	KCNH2	3757	DTC		CITALOPRAM HYDROBROMIDE	CITALOPRAM HYDROBROMIDE	CITALOPRAM HYDROBROMIDE	chembl:CHEMBL1200781	0.09
ACHE	ACHE	43	ChemblInteractions	inhibitor	CHEMBL1025	ISOFLUROPHATE	ISOFLUROPHATE	chembl:CHEMBL1025	6.21
IDH1	IDH1	3417	DTC		CLOFOCTOL	CLOFOCTOL	CLOFOCTOL	chembl:CHEMBL1476605	0.03
CYP3A4	CYP3A4	1576	DTC		N-HISTIDYL-2-AMINONAPHTHALENE (BETANA)	N-HISTIDYL-2-AMINONAPHTHALENE (BETANA)	N-HISTIDYL-2-AMINONAPHTHALENE (BETANA)	chembl:CHEMBL1489988	0.02
DRD1	DRD1	1812	ChemblInteractions	antagonist	CHEMBL1200843	METHYLERGONOVINE MALEATE	METHYLERGONOVINE MALEATE	chembl:CHEMBL1200843	0.13
KDR	KDR	3791	MyCancerGenome	inhibitor	FORETINIB	FORETINIB	FORETINIB	chembl:CHEMBL1230609	0.23
RYR1	RYR1	6261	PharmGKB		chlorocresol	chlorocresol	CHLOROCRESOL	chembl:CHEMBL1230222	11.93	2934473825086900
IL2	Interleukin-2	3558	TTD		AIR-insulin	AIR-insulin
NR1H2	7376	7376	GuideToPharmacology	agonist	135651470	DESMOSTEROL	DESMOSTEROL	chembl:CHEMBL455876	6.82
VIPR2	7434	7434	GuideToPharmacology	agonist	135652180	HELODERMIN
AR	AR	367	DTC		ESTRONE	ESTRONE	ESTRONE	chembl:CHEMBL1405	0.02
ACVR1	ACVR1	90	CIViC		MEK-1/MEKK-1 INHIBITOR E6201	MEK-1/MEKK-1 INHIBITOR E6201				32142668
CYP2C19	CYP2C19	1557	DTC		JWH-015	JWH-015	CHEMBL306764	chembl:CHEMBL306764	0.03
KDM4A	KDM4A	9682	DTC		PYRIDINE-2,4-DICARBOXYLIC ACID	PYRIDINE-2,4-DICARBOXYLIC ACID	CHEMBL316034	chembl:CHEMBL316034	0.02
SLCO1B1	10599	10599	GuideToPharmacology		135650848	PRAVASTATIN	PRAVASTATIN	chembl:CHEMBL1144	0.1
ACHE	P22303	43	TdgClinicalTrial		ACOTIAMIDE	ACOTIAMIDE	ACOTIAMIDE	chembl:CHEMBL2107723	1.55
CHRM3	CHRM3	1131	ChemblInteractions	antagonist	CHEMBL1201027	GLYCOPYRROLATE BROMIDE	GLYCOPYRROLATE	chembl:CHEMBL1201027	0.25
DDX5	ATP-dependent RNA helicase DDX5	1655	TTD		RX-5902	RX-5902
CHRNA2	Q15822	1135	TdgClinicalTrial		GANTACURIUM	GANTACURIUM	GANTACURIUM	chembl:CHEMBL1182997	3.18
TP53	TP53	7157	DTC		TEBUFENPYRAD	TEBUFENPYRAD	TEBUFENPYRAD	chembl:CHEMBL1897070	0.08
CFLAR	CFLAR	8837	DTC		BAY-11-7085	BAY-11-7085	BAY-11-7085	chembl:CHEMBL270299	1.52	22326395
SLC12A1	NKCC2	6557	ChemblInteractions	inhibitor	CHEMBL1200487	ETHACRYNATE SODIUM	ETHACRYNATE SODIUM	chembl:CHEMBL1200487	4.55
EGLN1	EGLN1	54583	DTC		L-4-THIOPROLINE	L-4-THIOPROLINE	CHEMBL1800368	chembl:CHEMBL1800368	7.96	21665470
BRAF	BRAF	673	PharmGKB		vemurafenib	vemurafenib	VEMURAFENIB	chembl:CHEMBL1229517	3.63
BCR	BCR	613	PharmGKB		ponatinib	ponatinib	PONATINIB	chembl:CHEMBL1171837	0.79
SV2A	Synaptic vesicle glycoprotein 2A	9900	TTD		Brivaracetam	Brivaracetam	BRIVARACETAM	chembl:CHEMBL607400	15.91
DRD2	P14416	1813	TdgClinicalTrial		OLANZAPINE	OLANZAPINE	OLANZAPINE	chembl:CHEMBL715	0.22
GRPR	2925	2925	GuideToPharmacology	agonist	135652044	BOMBESIN	BOMBESIN	chembl:CHEMBL437027	15.91
UGT1A9	UGT1A9	54600	PharmGKB		SN-38	SN-38	7-ETHYL-10-HYDROXYCAMPTOTHECIN	chembl:CHEMBL837	0.69	1.66363e+31
PTGER4	5734	5734	GuideToPharmacology	agonist	135650056	CARBACYCLIN	CARBACYCLIN	chembl:CHEMBL148319	0.44
GATA3	GATA3	2625	PharmGKB		mercaptopurine	mercaptopurine	MERCAPTOPURINE	chembl:CHEMBL1425	0.27	24141364
HDAC6	Histone deacetylase 6	10013	TTD		PMID29671355-Compound-9	PMID29671355-Compound-9
AR	AR	367	DTC		DEXAMETHASONE DIPROPIONATE	DEXAMETHASONE DIPROPIONATE	DEXAMETHASONE DIPROPIONATE	chembl:CHEMBL1697788	0.07
DRD3	DRD3	1814	ChemblInteractions	agonist	CHEMBL1275	PERGOLIDE MESYLATE	PERGOLIDE MESYLATE	chembl:CHEMBL1275	0.21
SSTR2	Somatostatin receptor type 2	6752	TTD		Lanreotide acetate	Lanreotide acetate
MICA	MICA	100507436	NCI		HSP70	HSP70				17911639
GRM8	2918	2918	GuideToPharmacology	agonist	135650554	EGLUMEGAD	EGLUMEGAD	chembl:CHEMBL2106523	15.91
MCL1	MCL1	4170	DTC		SULFURETIN	SULFURETIN	SULFURETIN	chembl:CHEMBL490355	0.08
AURKB	AIK2	9212	ChemblInteractions	inhibitor	CHEMBL495727	AT-9283	AT-9283	chembl:CHEMBL495727	0.49
CYP19A1	CYP19A1	1588	DTC		LETROZOLE	LETROZOLE	LETROZOLE	chembl:CHEMBL1444	1.89	24025069
BTK	695	695	GuideToPharmacology	inhibitor	315661341	CNX-774
AURKA	AURORA A	6790	TALC	inhibitor	PF-03814735	PF-03814735	PF-03814735	chembl:CHEMBL3545078	1.91
ESR2	Estrogen receptor beta	2100	TTD		VG-101	VG-101				22114467
TRPV1	Transient receptor potential cation channel V1	7442	TTD		PMID25666693-Compound-144	PMID25666693-Compound-144
F2	P00734	2147	TdgClinicalTrial		LEPIRUDIN	LEPIRUDIN	LEPIRUDIN	chembl:CHEMBL1201666	7.78
PSMD14	PSMD14	10213	DTC		CARFILZOMIB	CARFILZOMIB	CARFILZOMIB	chembl:CHEMBL451887	0.41	24524217
CSF1R	CSF1R	1436	DTC		AST-487	AST-487	AST-487	chembl:CHEMBL574738	0.03
MUC1	Mucin-1	4582	TTD		Pankomab-GEX	Pankomab-GEX
AR	AR	367	DTC		AM580	AM580	CHEMBL69367	chembl:CHEMBL69367	0.02
CBFB	CBFB	865	DTC		CYTARABINE HYDROCHLORIDE	CYTARABINE HYDROCHLORIDE	CYTARABINE HYDROCHLORIDE	chembl:CHEMBL1256472	0.66
ATR	Serine/threonine-protein kinase ATR	545	TTD		M4344	M4344
AR	AR	367	DTC		N,N'-DIPHENYL-P-PHENYLENEDIAMINE	N,N'-DIPHENYL-P-PHENYLENEDIAMINE	N,N'-DIPHENYL-P-PHENYLENEDIAMINE	chembl:CHEMBL1333512	0.01
CLK4	CLK4	57396	DTC		TAE-684	TAE-684	TAE-684	chembl:CHEMBL509032	0.01
ADGRV1	GPR98	84059	PharmGKB		opioids	opioids
ADRB3	ADRB3R	155	ChemblInteractions	agonist	CHEMBL679	EPINEPHRINE	EPINEPHRINE	chembl:CHEMBL679	0.06
POLI	POLI	11201	DTC		RHEIN	RHEIN	RHEIN	chembl:CHEMBL418068	0.01
OPRL1	4987	4987	GuideToPharmacology	agonist	135652627	UFP-102
EGLN1	HIF-prolyl hydroxylase 2	54583	TTD		US8921389, 22	US8921389, 22
PIP4K2A	PIP4K2A	5305	DTC		SJ000201788	SJ000201788	CHEMBL602923	chembl:CHEMBL602923	3.18
TRPC3	7222	7222	GuideToPharmacology	blocker	135652740	LA3+
JAK2	JAK2	3717	JAX-CKB		TGX-221	TGX-221				24251790
ABCG2	ABCG2	9429	NCI		ITRACONAZOLE	ITRACONAZOLE	ITRACONAZOLE	chembl:CHEMBL64391	0.21	17518356
KDM4A	KDM4A	9682	DTC		3,8'-BIAPIGENIN	3,8'-BIAPIGENIN	CHEMBL515252	chembl:CHEMBL515252	0.01
	Toll-like receptor		TTD		PMID30280939-Compound-WO2015150568	PMID30280939-Compound-WO2015150568
SLC6A9	Glycine transporter GlyT-1	6536	TTD		GlyT1 PET radiotracers	GlyT1 PET radiotracers				21253021
NPSR1	NPSR1	387129	DTC		GNF-PF-67	GNF-PF-67	CHEMBL578512	chembl:CHEMBL578512	0.03
KDR	KDR	3791	DTC		ERLOTINIB	ERLOTINIB	ERLOTINIB	chembl:CHEMBL553	0.01
ABCC2	ABCC2	1244	PharmGKB		tamoxifen	tamoxifen	TAMOXIFEN	chembl:CHEMBL83	0.02
DRD1	DRD1	1812	PharmGKB		nicotine	nicotine	NICOTINE	chembl:CHEMBL3	0.02	18092181
APAF1	APAF1	317	DTC		SJ000244629	SJ000244629	CHEMBL592115	chembl:CHEMBL592115	0.52
GNAQ	GNAQ	2776	CIViC		SOTRASTAURIN ACETATE	SOTRASTAURIN ACETATE				24141786
SLC22A1	SLC22A1	6580	DTC		TETRYLAMMONIUM	TETRYLAMMONIUM	TETRYLAMMONIUM	chembl:CHEMBL9324	8.49	21422191
MAPK3	MAPK3	5595	DTC		ETOPOSIDE	ETOPOSIDE	ETOPOSIDE	chembl:CHEMBL44657	0.06	23999041
WRN	WRN	7486	DTC		NSC-11437	NSC-11437	CHEMBL1814509	chembl:CHEMBL1814509	0.11
TSHR	TSHR	7253	DTC		(S)-VERAPAMIL	(S)-VERAPAMIL	(S)-VERAPAMIL	chembl:CHEMBL36148	0.23
KAT2B	KAT2B	8850	PharmGKB		amphetamine	amphetamine	AMPHETAMINE	chembl:CHEMBL405	0.33
LCK	3932	3932	GuideToPharmacology	inhibitor	249565866	COMPOUND 19A [PMID: 21855335]
ADRB2	154	154	GuideToPharmacology	agonist	135650978	SALMETEROL	SALMETEROL	chembl:CHEMBL1263	2.08
HTR2B	3357	3357	GuideToPharmacology	antagonist	135650993	SB 224289
HTR1D	3352	3352	GuideToPharmacology	agonist	135651366	ZOLMITRIPTAN	ZOLMITRIPTAN	chembl:CHEMBL1185	2.83
CYP19A1	CYP19A1	1588	NCI		ISOPROPANOL	ISOPROPANOL	ISOPROPYL ALCOHOL	chembl:CHEMBL582	1.18	6409434
	Fibroblast growth factor receptor		TTD		AZD4547	AZD4547
KDM4A	KDM4A	9682	DTC		GNF-PF-3350	GNF-PF-3350	CHEMBL600747	chembl:CHEMBL600747	0.03
CETP	Cholesteryl ester transfer protein	1071	TTD		DRL-17822	DRL-17822
MCOLN1	MCOLN1	57192	PharmGKB		opioids	opioids				31362332
NFE2L2	NFE2L2	4780	DTC		CYPRODINIL	CYPRODINIL	CYPRODINIL	chembl:CHEMBL521027	0.03
KLRD1	KLRD1	3824	PharmGKB		adalimumab	adalimumab	ADALIMUMAB	chembl:CHEMBL1201580	1.87	26453102
DYRK1A	Dual-specificity tyrosine-phosphorylation regulated kinase 1A	1859	TTD		PMID28766366-Compound-Scheme1WO2011135259	PMID28766366-Compound-Scheme1WO2011135259
NT5E	4907	4907	GuideToPharmacology	inhibitor	404859154	AB680
RAB9A	RAB9A	9367	DTC		7-HYDROXY ISOFLAVONE	7-HYDROXY ISOFLAVONE	7-HYDROXY ISOFLAVONE	chembl:CHEMBL491981	0.09
SLC1A6	6511	6511	GuideToPharmacology	inhibitor	178101294	THREO-3-METHYLGLUTAMATE
CLK4	CLK4	57396	DTC		BMS-387032	BMS-387032	BMS-387032	chembl:CHEMBL296468	0.08
GABRR1	P24046	2569	TdgClinicalTrial		DIAZEPAM	DIAZEPAM	DIAZEPAM	chembl:CHEMBL12	0.28
HTR1D	5-HT 1D receptor	3352	TTD		Almogran	Almogran
TBXA2R	Thromboxane A2 receptor	6915	TTD		LAROPIPRANT	LAROPIPRANT	LAROPIPRANT	chembl:CHEMBL426559	0.43
PIK3C2G	PIK3C2G	5288	MyCancerGenome	inhibitor	BGJ398	BGJ398	INFIGRATINIB	chembl:CHEMBL1852688	0.17
	Pro-neuregulin-1		TTD		GGF	GGF
	Bacterial Fimbrin D-mannose adhesin		TTD		PMID26651364-Compound-119	PMID26651364-Compound-119
HTR5A	3361	3361	GuideToPharmacology	agonist	135651128	[3H]5-CT
S1PR1	Sphingosine-1-phosphate receptor 1	1901	TTD		Fingolimod	Fingolimod	FINGOLIMOD	chembl:CHEMBL314854	7.58
PIK3R4	PIK3R4	30849	MyCancerGenome	inhibitor	PI-103	PI-103	PI-103	chembl:CHEMBL573339	0.2
GPR119	139760	139760	GuideToPharmacology	agonist	178102365	COMPOUND 8G [PMID: 21444206]
GNB3	GNB3	2784	PharmGKB		furosemide	furosemide	FUROSEMIDE	chembl:CHEMBL35	0.75	20877298
NFE2L2	NFE2L2	4780	NCI		ERYTHROPOIETIN	ERYTHROPOIETIN	EPOETIN BETA	chembl:CHEMBL2109092	0.01	16707229
PLK1	PLK1	5347	DTC		DNDI1417601	DNDI1417601	CHEMBL1503729	chembl:CHEMBL1503729	0.04
PIK3CG	5294	5294	GuideToPharmacology	inhibitor	249565739	AZD6482	AZD-6482	chembl:CHEMBL2165191	0.11
CCR5	C-C chemokine receptor type 5	1234	TTD		BMS-813160	BMS-813160
GHR	Growth hormone receptor	2690	TTD		EP-51216	EP-51216
TRPV1	Transient receptor potential cation channel V1	7442	TTD		PMID25666693-Compound-14	PMID25666693-Compound-14
	Proteasome beta-8		TTD		PMID29865878-Compound-55	PMID29865878-Compound-55
GABRA2	P47869	2555	TdgClinicalTrial		CLONAZEPAM	CLONAZEPAM	CLONAZEPAM	chembl:CHEMBL452	0.13
RECQL	RECQL	5965	DTC		LEVONORDEFRIN	LEVONORDEFRIN	LEVONORDEFRIN	chembl:CHEMBL677	0.03
	Hedgehog signaling pathway		TTD		PF-04449913	PF-04449913	GLASDEGIB	chembl:CHEMBL2043437
CHRM3	CHRM3	1131	ChemblInteractions	agonist	CHEMBL1184	ACETYLCHOLINE CHLORIDE	ACETYLCHOLINE CHLORIDE	chembl:CHEMBL1184	0.32
ESR2	Estrogen receptor beta	2100	TTD		ARZOXIFENE	ARZOXIFENE	ARZOXIFENE	chembl:CHEMBL226267	0.46
IDO2	Indoleamine 2,3-dioxygenase 2	169355	TTD		2,3-diamino-benzo[b]thiophene derivative 4	2,3-diamino-benzo[b]thiophene derivative 4
KCNQ1	P51787	3784	TEND		INDAPAMIDE	INDAPAMIDE	INDAPAMIDE	chembl:CHEMBL406	6.82
PDE4B	Q07343	5142	TdgClinicalTrial		APREMILAST	APREMILAST	APREMILAST	chembl:CHEMBL514800	1.61
IMPDH1	Inosine-5'-monophosphate dehydrogenase 1	3614	TTD		Ribavirin	Ribavirin	RIBAVIRIN	chembl:CHEMBL1643	1.35
CYP2C9	CYP2C9	1559	DTC		RAUWOLFIA SERPENTINA	RAUWOLFIA SERPENTINA	RAUWOLFIA SERPENTINA	chembl:CHEMBL123325	0.03
KDR	P35968	3791	TdgClinicalTrial		PAZOPANIB	PAZOPANIB	PAZOPANIB	chembl:CHEMBL477772	0.15
USP1	USP1	7398	DTC		BENZIODARONE	BENZIODARONE	BENZIODARONE	chembl:CHEMBL232201	0.08
GABRA6	GABRA6	2559	ChemblInteractions	positive modulator	CHEMBL967	TEMAZEPAM	TEMAZEPAM	chembl:CHEMBL967	0.2
ATAD2	29028	29028	GuideToPharmacology	inhibitor	252827390	COMPOUND 33 [PMID: 26230603]
LEP	LEP	3952	NCI		NICOTINE GUM	NICOTINE GUM				10093001
AADAT	Kynurenine oxoglutarate transaminase II	51166	TTD		US8933095, 14	US8933095, 14
PIK3CD	5293	5293	GuideToPharmacology	inhibitor	223366125	TASELISIB	TASELISIB	chembl:CHEMBL2387080	0.19
FPR2	2358	2358	GuideToPharmacology	agonist	178100400	ATLA2
BACE2	25825	25825	GuideToPharmacology	inhibitor	178103154	EXAMPLE 98 [WO2011020806]
PSMB1	P20618	5689	TdgClinicalTrial		MLN-9708	MLN-9708	IXAZOMIB CITRATE	chembl:CHEMBL3545432	0.56
GFAP	GFAP	2670	NCI		PROPRANOLOL	PROPRANOLOL	PROPRANOLOL	chembl:CHEMBL27	0.3	15328477
MTHFR	MTHFR	4524	PharmGKB		olanzapine	olanzapine	OLANZAPINE	chembl:CHEMBL715	0.07	24725652
HDAC1	HDAC1	3065	TALC	inhibitor	ROMIDEPSIN	ROMIDEPSIN	ROMIDEPSIN	chembl:CHEMBL343448	0.54
GABRA3	P34903	2556	TdgClinicalTrial		HEXOBARBITAL	HEXOBARBITAL	HEXOBARBITAL	chembl:CHEMBL7728	0.31
	JNK-interacting protein peptide		TTD		PMID25991433-Compound-N3	PMID25991433-Compound-N3
AR	P10275	367	TEND		TESTOSTERONE	TESTOSTERONE	TESTOSTERONE	chembl:CHEMBL386630	0.02
FLT3	2322	2322	GuideToPharmacology	inhibitor	363894135	MERESTINIB	MERESTINIB	chembl:CHEMBL3545307	0.08
KRAS	KRAS	3845	JAX-CKB		MK2206	MK2206	MK-2206	chembl:CHEMBL1079175	0.17	2.66768e+39
PSORS1C1	PSORS1C1	170679	PharmGKB		carboplatin	carboplatin	CARBOPLATIN	chembl:CHEMBL1351	0.4	31616045
RGS4	RGS4	5999	DTC		D-TRYPTOPHAN	D-TRYPTOPHAN	D-TRYPTOPHAN	chembl:CHEMBL292303	0.22
TFF2	TFF2	7032	NCI		HORMONES	HORMONES				16359755
NFE2L2	NFE2L2	4780	DTC		TUBERCIDIN	TUBERCIDIN	TUBERCIDIN	chembl:CHEMBL267099	0.02
	PD-1-PD-L1 interaction		TTD		PMID30107136-Compound-Example12	PMID30107136-Compound-Example12
POLI	POLI	11201	DTC		TETRAIDOFLUORESCEIN	TETRAIDOFLUORESCEIN	TETRAIDOFLUORESCEIN	chembl:CHEMBL1160028	0.03
NPSR1	NPSR1	387129	DTC		CLOBETASOL PROPIONATE	CLOBETASOL PROPIONATE	CLOBETASOL PROPIONATE	chembl:CHEMBL1159650	0.25
TBXA2R	6915	6915	GuideToPharmacology	agonist	135650113	CLOPROSTENOL	CLOPROSTENOL	chembl:CHEMBL37853	0.61
TRPV1	Transient receptor potential cation channel V1	7442	TTD		PMID25666693-Compound-139	PMID25666693-Compound-139
APP	APP	351	DTC		GENTIAN VIOLET	GENTIAN VIOLET	GENTIAN VIOLET	chembl:CHEMBL64894	0.12
DRD3	DRD3	1814	ChemblInteractions	agonist	CHEMBL1009	LEVODOPA	LEVODOPA	chembl:CHEMBL1009	0.16
ERBB4	ERBB4	2066	MyCancerGenome	inhibitor	PELITINIB	PELITINIB	PELITINIB	chembl:CHEMBL607707	1.12
UBA3	UBE1C	9039	ChemblInteractions	inhibitor	CHEMBL1231160	PEVONEDISTAT	PEVONEDISTAT	chembl:CHEMBL1231160	31.83
TOP2B	TOP2B	7155	DTC		LYCOBETAINE	LYCOBETAINE	LYCOBETAINE	chembl:CHEMBL253553	1.01	23266176
HPGD	HPGD	3248	DTC		ALLITRIDIN	ALLITRIDIN	ALLITRIDIN	chembl:CHEMBL123040	0.07
ADORA1	ADORA1	134	DTC		PD-117915	PD-117915	CHEMBL303124	chembl:CHEMBL303124	2.6	19751980
CHRM3	1131	1131	GuideToPharmacology	antagonist	135652751	HEXAHYDROSILADIFENIDOL
JAK1	Janus kinase 1	3716	TTD		Pyrazolo[4,3-c]pyridine derivative 2	Pyrazolo[4,3-c]pyridine derivative 2
IL6	Interleukin-6	3569	TTD		Sirukumab	Sirukumab	SIRUKUMAB	chembl:CHEMBL1743071	2.55
NR1H3	NR1H3	10062	DTC		GSK9772	GSK9772	CHEMBL493241	chembl:CHEMBL493241	5.03	1880076722873700
AKT3	RAC-gamma serine/threonine-protein kinase	10000	TTD		Afuresertib	Afuresertib	AFURESERTIB	chembl:CHEMBL2219422	2.08
TNFRSF11A	TNFRSF11A	8792	PharmGKB		Pyrazolones	Pyrazolones				26398624
APRT	APRT	353	NCI		TPA	TPA	ALTEPLASE	chembl:CHEMBL1201593	6.7	6933001
MTOR	2475	2475	GuideToPharmacology	inhibitor	249565693	PP121
TXN	TXN	7295	DTC		GAMBOGIC ACID	GAMBOGIC ACID	GAMBOGIC ACID	chembl:CHEMBL555017	3.54	22663155
GMNN	GMNN	51053	DTC		MITONAFIDE	MITONAFIDE	MITONAFIDE	chembl:CHEMBL43482	0.02
POLI	POLI	11201	DTC		(-)-DICENTRINE	(-)-DICENTRINE	CHEMBL478754	chembl:CHEMBL478754	0.06
CNR2	CB2A	1269	ChemblInteractions	agonist	CHEMBL3234681	Tedalinab	TEDALINAB	chembl:CHEMBL3234681	4.39
SLC22A2	SLC22A2	6582	PharmGKB		lamivudine	lamivudine	LAMIVUDINE	chembl:CHEMBL141	0.41
FGFR1	2260	2260	GuideToPharmacology	inhibitor	354702240	PEMIGATINIB	PEMIGATINIB	chembl:CHEMBL4297522	0.71
RAC1	RAC1	5879	DTC		ZU-0073945	ZU-0073945	CHEMBL563777	chembl:CHEMBL563777	7.96	19527032
ADRB2	Adrenergic receptor beta-2	154	TTD		QVA-149	QVA-149
PPARG	P37231	5468	TdgClinicalTrial		TREPROSTINIL	TREPROSTINIL	TREPROSTINIL	chembl:CHEMBL1237119	0.12
CCR2	1231	729230	GuideToPharmacology	allosteric modulator	223366156	AZD2423	AZD2423	chembl:CHEMBL3545221	17.36
BDKRB2	P30411	624	TEND		ICATIBANT	ICATIBANT	ICATIBANT	chembl:CHEMBL2028850	14.69
FPR3	2359	2359	GuideToPharmacology	agonist	135652158	FMET-MET-TYR-ALA-LEU-PHE
CACNA1C	775	775	GuideToPharmacology	blocker	135650185	DILTIAZEM	DILTIAZEM	chembl:CHEMBL23	0.31
ESR1	ESR1	2099	DTC		METHOXSALEN	METHOXSALEN	METHOXSALEN	chembl:CHEMBL416	0.04
RIPK1	8737	8737	GuideToPharmacology	inhibitor	178102513	PONATINIB	PONATINIB	chembl:CHEMBL1171837	0.79
PRKCI	PRKCI	5584	DTC		GSK-269962A	GSK-269962A	GSK-269962A	chembl:CHEMBL220241	0.14
GSK3B	GSK3B	2932	DTC		CYC-116	CYC-116	CYC-116	chembl:CHEMBL482967	0.01
FOLR1	P15328	2348	TdgClinicalTrial		FARLETUZUMAB	FARLETUZUMAB	FARLETUZUMAB	chembl:CHEMBL1743016	25.46
GNRHR	Gonadotropin-releasing hormone receptor	2798	TTD		Elagolix sodium	Elagolix sodium
CBLC	CBLC	23624	JAX-CKB		Olaparib	Olaparib	OLAPARIB	chembl:CHEMBL521686	4.71	25883215
ERBB2	HER2	2064	ChemblInteractions	inhibitor	CHEMBL1645462	AC-480	AC-480	chembl:CHEMBL1645462	1.07
GABRA1	P14867	2554	TEND		METHYPRYLON	METHYPRYLON	METHYPRYLON	chembl:CHEMBL1200790	0.33
EGFR	EGFR	1956	DTC		GRACILIN J	GRACILIN J	GRACILIN J	chembl:CHEMBL1077759	0.72	19601607
CYP1A2	CYP1A2	1544	DTC		1-[2-(TRIFLUOROMETHYL)PHENYL]IMIDAZOLE	1-[2-(TRIFLUOROMETHYL)PHENYL]IMIDAZOLE	CHEMBL277525	chembl:CHEMBL277525	0.04
ERCC4	ERCC4	2072	PharmGKB		Platinum compounds	Platinum compounds				25069034
GUCY2D	Soluble guanylyl cyclase	3000	TTD		FK-409	FK-409	CHEMBL173729	chembl:CHEMBL173729	31.83
FCGR3A	FCGR3A	2214	NCI		CYCLOSPORINE	CYCLOSPORINE	CYCLOSPORINE	chembl:CHEMBL160	0.09	17852453
SMARCB1	SMARCB1	6598	JAX-CKB		radiotherapy	radiotherapy				23190500
AR	AR	367	DTC		FLUOXYMESTERONE	FLUOXYMESTERONE	FLUOXYMESTERONE	chembl:CHEMBL1445	0.29
ALDH1A1	ALDH1A1	216	DTC		ARACHIDONYL TRIFLUOROMETHYLKETONE	ARACHIDONYL TRIFLUOROMETHYLKETONE	ARACHIDONYL TRIFLUOROMETHYLKETONE	chembl:CHEMBL281211	0.08
TP53	TP53	7157	JAX-CKB		CTX-1	CTX-1				26883273
KDM4E	KDM4E	390245	DTC		GLIQUIDONE	GLIQUIDONE	GLIQUIDONE	chembl:CHEMBL383634	0.03
HTR1D	HTR1DA	3352	ChemblInteractions	agonist	CHEMBL1200601	NARATRIPTAN HYDROCHLORIDE	NARATRIPTAN HYDROCHLORIDE	chembl:CHEMBL1200601	0.53
NOS1	NOS1	4842	PharmGKB		ibuprofen	ibuprofen	IBUPROFEN	chembl:CHEMBL521	0.1	25502615
TNFRSF4	OX40L receptor	7293	TTD		PF-04518600	PF-04518600	IVUXOLIMAB	chembl:CHEMBL4297883	21.22
BAZ2B	BAZ2B	29994	DTC		BAS 01152706	BAS 01152706	CHEMBL2002487	chembl:CHEMBL2002487	0.02
DHODH	DHODH	1723	DTC		LEFLUNOMIDE	LEFLUNOMIDE	LEFLUNOMIDE	chembl:CHEMBL960	25.2
KIT	3815	3815	GuideToPharmacology	inhibitor	178102585	DOVITINIB	DOVITINIB	chembl:CHEMBL522892	0.04
CHRM1	1128	1128	GuideToPharmacology	allosteric modulator	135651327	WIN 62,577
SCN5A	Voltage-gated sodium channel alpha Nav1.5	6331	TTD		Aryl carboxamide derivative 1	Aryl carboxamide derivative 1
GRM2	2912	2912	GuideToPharmacology	allosteric modulator	178102949	[3H]JNJ-40068782
TUBA1B	TUBA1B	10376	ChemblInteractions	inhibitor	CHEMBL538943	VINORELBIN DITARTRATE	VINORELBINE TARTRATE	chembl:CHEMBL538943	0.1
GABRA4	GABRA4	2557	ChemblInteractions	positive modulator	CHEMBL1200703	CHLORDIAZEPOXIDE HYDROCHLORIDE	CHLORDIAZEPOXIDE HYDROCHLORIDE	chembl:CHEMBL1200703	0.05
RARB	5915	5915	GuideToPharmacology	agonist	53801005	CD666
NTRK1	4914	4914	GuideToPharmacology	inhibitor	381744939	GR-389988
MMP13	4322	4322	GuideToPharmacology	inhibitor	178103096	APRATASTAT	APRATASTAT	chembl:CHEMBL206815	6.06
GC	GC	2638	ChemblInteractions	inhibitor	CHEMBL712	ANISINDIONE	ANISINDIONE	chembl:CHEMBL712	1.52
FSHR	P23945	2492	TdgClinicalTrial		CHORIOGONADOTROPIN ALFA	CHORIOGONADOTROPIN ALFA
TSHR	TSHR	7253	DTC		GNF-PF-2893	GNF-PF-2893	CHEMBL312032	chembl:CHEMBL312032	0.06
LEPR	LEPR	3953	PharmGKB		antipsychotics	antipsychotics				21510767
SLC6A2	P23975	6530	TdgClinicalTrial		TRAMADOL	TRAMADOL	TRAMADOL	chembl:CHEMBL1237044	0.51
ADRA2A	ADRA2R	150	ChemblInteractions	agonist	CHEMBL134	CLONIDINE	CLONIDINE	chembl:CHEMBL134	1.04
NPC1	NPC1	4864	DTC		DNDI1417701	DNDI1417701	CHEMBL1326164	chembl:CHEMBL1326164	0.09
ADRA1D	146	146	GuideToPharmacology	antagonist	178103953	RS-100329	CHEMBL56331	chembl:CHEMBL56331	0.34
CDK2	CDK2	1017	DTC		GOSSYPETIN-8-GLUCOSIDE	GOSSYPETIN-8-GLUCOSIDE	CHEMBL402915	chembl:CHEMBL402915	1.84	18063365
SH2B1	SH2B1	25970	PharmGKB		lithium	lithium	LITHIUM	chembl:CHEMBL2146126	0.31	28694205
AURKB	9212	9212	GuideToPharmacology	inhibitor	249565620	DANUSERTIB	DANUSERTIB	chembl:CHEMBL402548	1.06
CD80	P33681	941	TdgClinicalTrial		ASP2408	ASP2408
F5	F5	2153	PharmGKB		drotrecogin alfa	drotrecogin alfa				15118525
CA4	Carbonic anhydrase IV	762	TTD		Salicyclic acid	Salicyclic acid
ADRB1	Adrenergic receptor beta-1	153	TTD		Anisodine	Anisodine
NR1H3	10062	10062	GuideToPharmacology	agonist	135651391	24(S)-HYDROXYCHOLESTEROL
KMT2A	KMT2A	4297	DTC		GNF-PF-4029	GNF-PF-4029	CHEMBL596633	chembl:CHEMBL596633	0.12
	T-cells		TTD		TVI-Kidney-1	TVI-Kidney-1
NUAK1	9891	9891	GuideToPharmacology	inhibitor	310264738	CERDULATINIB	CERDULATINIB	chembl:CHEMBL3545284	7.07
PDGFB	Platelet-derived growth factor B	5155	TTD		CR-002	CR-002
PDE4A	DPDE2	5141	ChemblInteractions	inhibitor	CHEMBL1370561	AMINOPHYLLINE	AMINOPHYLLINE	chembl:CHEMBL1370561	0.21
GRIN2C	2905	2905	GuideToPharmacology	antagonist	178100976	SELFOTEL	SELFOTEL	chembl:CHEMBL39664	0.47
ERBB2	P04626	2064	TdgClinicalTrial		AC480	AC480	AC-480	chembl:CHEMBL1645462	1.07
MLNR	Motilin receptor	2862	TTD		RWJ-68023	RWJ-68023
GNL3	GNL3	26354	PharmGKB		cyclophosphamide	cyclophosphamide	CYCLOPHOSPHAMIDE	chembl:CHEMBL88	0.27
EHMT2	EHMT2	10919	DTC		TCMDC-123516	TCMDC-123516	CHEMBL547304	chembl:CHEMBL547304	0.02
NOS1	NOS1	4842	NCI		BENZODIAZEPINE	BENZODIAZEPINE	BENZODIAZEPINE	chembl:CHEMBL4297264	0.65	15136793
NEK2	NEK2	4751	DTC		DNDI1417467	DNDI1417467	CHEMBL1997335	chembl:CHEMBL1997335	0.09
KDM1B	Lysine-specific histone demethylase 1B	221656	TTD		Tarnylcypromine derivative 3	Tarnylcypromine derivative 3
RAB9A	RAB9A	9367	DTC		LASSBIO-123	LASSBIO-123	CHEMBL573111	chembl:CHEMBL573111	0.22
KDR	KDR	3791	MyCancerGenome	inhibitor	CEDIRANIB	CEDIRANIB	CEDIRANIB	chembl:CHEMBL491473	0.08
OPRD1	Opioid receptor delta	4985	TTD		AIKO-150	AIKO-150
NFE2L2	NFE2L2	4780	DTC		QUESTIOMYCIN B	QUESTIOMYCIN B	QUESTIOMYCIN B	chembl:CHEMBL28319	0.02
GPR119	139760	139760	GuideToPharmacology	agonist	178102369	COMPOUND 1 [PMID: 21939274]
PTEN	PTEN	5728	JAX-CKB		Oxaliplatin	Oxaliplatin	OXALIPLATIN	chembl:CHEMBL414804	0.04	24100628
ABCB1	ABCB1	5243	PharmGKB		daptomycin	daptomycin	DAPTOMYCIN	chembl:CHEMBL387675	0.53	25239468
BRD2	BRD2	6046	DTC		TRIAZOLAM	TRIAZOLAM	TRIAZOLAM	chembl:CHEMBL646	0.47	22137933
RAF1	RAF1	5894	PharmGKB		sorafenib	sorafenib	SORAFENIB	chembl:CHEMBL1336	0.47	2012495128362710
[truncated: 83,462 more rows]

## Sheet: Table 2
Druggable genes from the study by Finan et al.
ensembl_gene_id	druggability_tier	hgnc_names	chr_b37	start_b37	end_b37	strand	description	no_of_gwas_regions	small_mol_druggable	bio_druggable	adme_gene
ENSG00000000938	Tier 1	FGR	1	27938575	27961788	-1	feline Gardner-Rasheed sarcoma viral oncogene homolog [Source:HGNC Symbol;Acc:3697]	0	Y	N	N
ENSG00000001626	Tier 1	CFTR	7	117105838	117356025	1	cystic fibrosis transmembrane conductance regulator (ATP-binding cassette sub-family C, member 7) [Source:HGNC Symbol;Acc:1884]	0	Y	N	Y
ENSG00000001630	Tier 1	CYP51A1	7	91741465	91772266	-1	cytochrome P450, family 51, subfamily A, polypeptide 1 [Source:HGNC Symbol;Acc:2649]	0	Y	N	Y
ENSG00000002549	Tier 1	LAP3	4	17578815	17609595	1	leucine aminopeptidase 3 [Source:HGNC Symbol;Acc:18449]	0	Y	N	N
ENSG00000004468	Tier 1	CD38	4	15779898	15854853	1	CD38 molecule [Source:HGNC Symbol;Acc:1667]	0	N	Y	N
ENSG00000004478	Tier 1	FKBP4	12	2904119	2914576	1	FK506 binding protein 4, 59kDa [Source:HGNC Symbol;Acc:3720]	0	Y	N	N
ENSG00000004660	Tier 1	CAMKK1	17	3763609	3798185	-1	calcium/calmodulin-dependent protein kinase kinase 1, alpha [Source:HGNC Symbol;Acc:1469]	0	Y	N	N
ENSG00000004700	Tier 1	RECQL	12	21621845	21654603	-1	RecQ protein-like (DNA helicase Q1-like) [Source:HGNC Symbol;Acc:9948]	0	Y	N	N
ENSG00000004809	Tier 1	SLC22A16	6	110745890	110797844	-1	solute carrier family 22 (organic cation/carnitine transporter), member 16 [Source:HGNC Symbol;Acc:20302]	0	Y	N	Y
ENSG00000004846	Tier 1	ABCB5	7	20654830	20816658	1	ATP-binding cassette, sub-family B (MDR/TAP), member 5 [Source:HGNC Symbol;Acc:46]	0	Y	N	Y
ENSG00000004948	Tier 1	CALCR	7	93053799	93204042	-1	calcitonin receptor [Source:HGNC Symbol;Acc:1440]	0	Y	Y	N
ENSG00000005381	Tier 1	MPO	17	56347217	56358296	-1	myeloperoxidase [Source:HGNC Symbol;Acc:7218]	1	Y	Y	Y
ENSG00000005421	Tier 1	PON1	7	94926988	95025673	-1	paraoxonase 1 [Source:HGNC Symbol;Acc:9204]	3	N	Y	Y
ENSG00000005471	Tier 1	ABCB4	7	87031013	87109751	-1	ATP-binding cassette, sub-family B (MDR/TAP), member 4 [Source:HGNC Symbol;Acc:45]	0	N	Y	Y
ENSG00000005844	Tier 1	ITGAL	16	30483979	30534506	1	integrin, alpha L (antigen CD11A (p180), lymphocyte function-associated antigen 1; alpha polypeptide) [Source:HGNC Symbol;Acc:6148]	1	Y	Y	N
ENSG00000005961	Tier 1	ITGA2B	17	42449548	42466873	-1	integrin, alpha 2b (platelet glycoprotein IIb of IIb/IIIa complex, antigen CD41) [Source:HGNC Symbol;Acc:6138]	1	Y	Y	N
ENSG00000006071	Tier 1	ABCC8	11	17414432	17498449	-1	ATP-binding cassette, sub-family C (CFTR/MRP), member 8 [Source:HGNC Symbol;Acc:59]	4	Y	Y	Y
ENSG00000006283	Tier 1	CACNA1G	17	48638429	48704835	1	calcium channel, voltage-dependent, T type, alpha 1G subunit [Source:HGNC Symbol;Acc:1394]	1	Y	N	N
ENSG00000006327	Tier 1	TNFRSF12A	16	3068446	3072384	1	tumor necrosis factor receptor superfamily, member 12A [Source:HGNC Symbol;Acc:18152]	0	N	Y	N
ENSG00000006432	Tier 1	MAP3K9	14	71189243	71276251	-1	mitogen-activated protein kinase kinase kinase 9 [Source:HGNC Symbol;Acc:6861]	0	Y	N	N
ENSG00000006638	Tier 1	TBXA2R	19	3594504	3606838	-1	thromboxane A2 receptor [Source:HGNC Symbol;Acc:11608]	0	Y	N	N
ENSG00000007047	Tier 1	MARK4	19	45582546	45808541	1	MAP/microtubule affinity-regulating kinase 4 [Source:HGNC Symbol;Acc:13538]	2	Y	N	N
ENSG00000007171	Tier 1	NOS2	17	26083792	26127525	-1	nitric oxide synthase 2, inducible [Source:HGNC Symbol;Acc:7873]	2	Y	N	Y
ENSG00000007216	Tier 1	SLC13A2	17	26800311	26824799	1	solute carrier family 13 (sodium-dependent dicarboxylate transporter), member 2 [Source:HGNC Symbol;Acc:10917]	0	N	N	Y
ENSG00000007264	Tier 1	MATK	19	3777971	3802127	-1	megakaryocyte-associated tyrosine kinase [Source:HGNC Symbol;Acc:6906]	1	Y	N	N
ENSG00000007312	Tier 1	CD79B	17	62006100	62009714	-1	CD79b molecule, immunoglobulin-associated beta [Source:HGNC Symbol;Acc:1699]	4	N	Y	N
ENSG00000007314	Tier 1	SCN4A	17	62015914	62050278	-1	sodium channel, voltage-gated, type IV, alpha subunit [Source:HGNC Symbol;Acc:10591]	3	Y	N	N
ENSG00000007402	Tier 1	CACNA2D2	3	50400233	50541675	-1	calcium channel, voltage-dependent, alpha 2/delta subunit 2 [Source:HGNC Symbol;Acc:1400]	1	Y	N	N
ENSG00000007908	Tier 1	SELE	1	169691781	169733846	-1	selectin E [Source:HGNC Symbol;Acc:10718]	1	Y	Y	N
ENSG00000007933	Tier 1	FMO3	1	171060018	171086959	1	flavin containing monooxygenase 3 [Source:HGNC Symbol;Acc:3771]	1	N	N	Y
ENSG00000008018	Tier 1	PSMB1	6	170844205	170862429	-1	proteasome (prosome, macropain) subunit, beta type, 1 [Source:HGNC Symbol;Acc:9537]	0	Y	N	N
ENSG00000008086	Tier 1	CDKL5	X	18443703	18671749	1	cyclin-dependent kinase-like 5 [Source:HGNC Symbol;Acc:11411]	0	Y	N	N
ENSG00000008394	Tier 1	MGST1	12	16500076	16762193	1	microsomal glutathione S-transferase 1 [Source:HGNC Symbol;Acc:7061]	0	N	N	Y
ENSG00000010310	Tier 1	GIPR	19	46171502	46186982	1	gastric inhibitory polypeptide receptor [Source:HGNC Symbol;Acc:4271]	7	Y	Y	N
ENSG00000010322	Tier 1	NISCH	3	52489134	52527087	1	nischarin [Source:HGNC Symbol;Acc:18006]	10	Y	N	N
ENSG00000010610	Tier 1	CD4	12	6896024	6929974	1	CD4 molecule [Source:HGNC Symbol;Acc:1678]	0	N	Y	N
ENSG00000010671	Tier 1	BTK	X	100604435	100641183	-1	Bruton agammaglobulinemia tyrosine kinase [Source:HGNC Symbol;Acc:1133]	0	Y	N	N
ENSG00000010810	Tier 1	FYN	6	111981535	112194655	-1	FYN oncogene related to SRC, FGR, YES [Source:HGNC Symbol;Acc:4037]	1	Y	N	N
ENSG00000010932	Tier 1	FMO1	1	171217638	171255117	1	flavin containing monooxygenase 1 [Source:HGNC Symbol;Acc:3769]	0	N	N	Y
ENSG00000011566	Tier 1	MAP4K3	2	39476407	39664453	-1	mitogen-activated protein kinase kinase kinase kinase 3 [Source:HGNC Symbol;Acc:6865]	0	Y	N	N
ENSG00000011677	Tier 1	GABRA3	X	151334706	151619830	-1	gamma-aminobutyric acid (GABA) A receptor, alpha 3 [Source:HGNC Symbol;Acc:4077]	0	Y	Y	N
ENSG00000012124	Tier 1	CD22	19	35810164	35838258	1	CD22 molecule [Source:HGNC Symbol;Acc:1643]	0	N	Y	N
ENSG00000012504	Tier 1	NR1H4	12	100867486	100958191	1	nuclear receptor subfamily 1, group H, member 4 [Source:HGNC Symbol;Acc:7967]	0	Y	N	N
ENSG00000012779	Tier 1	ALOX5	10	45869661	45941561	1	arachidonate 5-lipoxygenase [Source:HGNC Symbol;Acc:435]	6	Y	N	N
ENSG00000012983	Tier 1	MAP4K5	14	50885219	51027844	-1	mitogen-activated protein kinase kinase kinase kinase 5 [Source:HGNC Symbol;Acc:6867]	0	Y	N	N
ENSG00000013441	Tier 1	CLK1	2	201717732	201729422	-1	CDC-like kinase 1 [Source:HGNC Symbol;Acc:2068]	0	Y	N	N
ENSG00000013725	Tier 1	CD6	11	60739115	60787849	1	CD6 molecule [Source:HGNC Symbol;Acc:1691]	3	N	Y	N
ENSG00000015413	Tier 1	DPEP1	16	89679716	89704839	1	dipeptidase 1 (renal) [Source:HGNC Symbol;Acc:3002]	20	Y	Y	Y
ENSG00000015520	Tier 1	NPC1L1	7	44552134	44580914	-1	NPC1-like 1 [Source:HGNC Symbol;Acc:7898]	4	Y	N	N
ENSG00000016490	Tier 1	CLCA1	1	86934051	86965972	1	chloride channel accessory 1 [Source:HGNC Symbol;Acc:2015]	0	Y	Y	N
ENSG00000016602	Tier 1	CLCA4	1	87012761	87046437	1	chloride channel accessory 4 [Source:HGNC Symbol;Acc:2018]	0	Y	Y	N
ENSG00000017427	Tier 1	IGF1	12	102789645	102874423	-1	insulin-like growth factor 1 (somatomedin C) [Source:HGNC Symbol;Acc:5464]	8	N	Y	N
ENSG00000018625	Tier 1	ATP1A2	1	160085549	160113381	1	ATPase, Na+/K+ transporting, alpha 2 polypeptide [Source:HGNC Symbol;Acc:800]	0	Y	N	N
ENSG00000019186	Tier 1	CYP24A1	20	52769988	52790512	-1	cytochrome P450, family 24, subfamily A, polypeptide 1 [Source:HGNC Symbol;Acc:2602]	2	Y	N	Y
ENSG00000019582	Tier 1	CD74	5	149781200	149792492	-1	CD74 molecule, major histocompatibility complex, class II invariant chain [Source:HGNC Symbol;Acc:1697]	0	N	Y	N
ENSG00000019991	Tier 1	HGF	7	81328322	81399754	-1	hepatocyte growth factor (hepapoietin A; scatter factor) [Source:HGNC Symbol;Acc:4893]	0	Y	Y	N
ENSG00000021461	Tier 1	CYP3A43	7	99425636	99463718	1	cytochrome P450, family 3, subfamily A, polypeptide 43 [Source:HGNC Symbol;Acc:17450]	2	Y	N	Y
ENSG00000021826	Tier 1	CPS1	2	211342406	211543831	1	carbamoyl-phosphate synthase 1, mitochondrial [Source:HGNC Symbol;Acc:2323]	17	Y	N	N
ENSG00000022355	Tier 1	GABRA1	5	161274197	161326975	1	gamma-aminobutyric acid (GABA) A receptor, alpha 1 [Source:HGNC Symbol;Acc:4075]	0	Y	Y	N
ENSG00000023445	Tier 1	BIRC3	11	102188215	102210134	1	baculoviral IAP repeat containing 3 [Source:HGNC Symbol;Acc:591]	0	Y	N	N
ENSG00000023839	Tier 1	ABCC2	10	101542489	101611949	1	ATP-binding cassette, sub-family C (CFTR/MRP), member 2 [Source:HGNC Symbol;Acc:53]	0	Y	Y	Y
ENSG00000026025	Tier 1	VIM	10	17270258	17279592	1	vimentin [Source:HGNC Symbol;Acc:12692]	1	N	Y	N
ENSG00000026508	Tier 1	CD44	11	35160417	35253949	1	CD44 molecule (Indian blood group) [Source:HGNC Symbol;Acc:1681]	1	N	Y	N
ENSG00000026751	Tier 1	SLAMF7	1	160709037	160724611	1	SLAM family member 7 [Source:HGNC Symbol;Acc:21394]	0	N	Y	N
ENSG00000027075	Tier 1	PRKCH	14	61654277	62017694	1	protein kinase C, eta [Source:HGNC Symbol;Acc:9403]	3	Y	N	N
ENSG00000027697	Tier 1	IFNGR1	6	137518621	137540586	-1	interferon gamma receptor 1 [Source:HGNC Symbol;Acc:5439]	0	N	Y	N
ENSG00000028116	Tier 1	VRK2	2	58134786	58387055	1	vaccinia related kinase 2 [Source:HGNC Symbol;Acc:12719]	2	Y	N	N
ENSG00000030304	Tier 1	MUSK	9	113431051	113563859	1	muscle, skeletal, receptor tyrosine kinase [Source:HGNC Symbol;Acc:7525]	0	Y	Y	N
ENSG00000034152	Tier 1	MAP2K3	17	21187984	21218552	1	mitogen-activated protein kinase kinase 3 [Source:HGNC Symbol;Acc:6843]	0	Y	N	N
ENSG00000035664	Tier 1	DAPK2	15	64199235	64364232	-1	death-associated protein kinase 2 [Source:HGNC Symbol;Acc:2675]	0	Y	N	N
ENSG00000036530	Tier 1	CYP46A1	14	100150641	100193638	1	cytochrome P450, family 46, subfamily A, polypeptide 1 [Source:HGNC Symbol;Acc:2641]	1	Y	N	Y
ENSG00000036828	Tier 1	CASR	3	121902530	122005342	1	calcium-sensing receptor [Source:HGNC Symbol;Acc:1514]	4	Y	Y	N
ENSG00000037280	Tier 1	FLT4	5	180028506	180076624	-1	fms-related tyrosine kinase 4 [Source:HGNC Symbol;Acc:3767]	0	Y	Y	N
ENSG00000041982	Tier 1	TNC	9	117782806	117880536	-1	tenascin C [Source:HGNC Symbol;Acc:5318]	0	N	Y	N
ENSG00000042088	Tier 1	TDP1	14	90421283	90511106	1	tyrosyl-DNA phosphodiesterase 1 [Source:HGNC Symbol;Acc:18884]	0	Y	N	N
ENSG00000043591	Tier 1	ADRB1	10	115803806	115806667	1	adrenoceptor beta 1 [Source:HGNC Symbol;Acc:285]	1	Y	Y	N
ENSG00000044524	Tier 1	EPHA3	3	89156674	89531284	1	EPH receptor A3 [Source:HGNC Symbol;Acc:3387]	2	Y	Y	N
ENSG00000047936	Tier 1	ROS1	6	117609463	117747018	-1	c-ros oncogene 1 , receptor tyrosine kinase [Source:HGNC Symbol;Acc:10261]	1	Y	N	N
ENSG00000048052	Tier 1	HDAC9	7	18126572	19042039	1	histone deacetylase 9 [Source:HGNC Symbol;Acc:14065]	6	Y	N	N
ENSG00000049249	Tier 1	TNFRSF9	1	7979907	8000926	-1	tumor necrosis factor receptor superfamily, member 9 [Source:HGNC Symbol;Acc:11924]	2	N	Y	N
ENSG00000049319	Tier 1	SRD5A2	2	31747550	31806136	-1	steroid-5-alpha-reductase, alpha polypeptide 2 (3-oxo-5 alpha-steroid delta 4-dehydrogenase alpha 2) [Source:HGNC Symbol;Acc:11285]	4	Y	N	N
ENSG00000050555	Tier 1	LAMC3	9	133884469	133969860	1	laminin, gamma 3 [Source:HGNC Symbol;Acc:6494]	0	N	Y	N
ENSG00000050628	Tier 1	PTGER3	1	71318036	71513491	-1	prostaglandin E receptor 3 (subtype EP3) [Source:HGNC Symbol;Acc:9595]	0	Y	N	N
ENSG00000050748	Tier 1	MAPK9	5	179660143	179719099	-1	mitogen-activated protein kinase 9 [Source:HGNC Symbol;Acc:6886]	1	Y	N	N
ENSG00000051382	Tier 1	PIK3CB	3	138372860	138553780	-1	phosphatidylinositol-4,5-bisphosphate 3-kinase, catalytic subunit beta [Source:HGNC Symbol;Acc:8976]	0	Y	N	N
ENSG00000053747	Tier 1	LAMA3	18	21269407	21535030	1	laminin, alpha 3 [Source:HGNC Symbol;Acc:6483]	0	N	Y	N
ENSG00000053918	Tier 1	KCNQ1	11	2465914	2870339	1	potassium voltage-gated channel, KQT-like subfamily, member 1 [Source:HGNC Symbol;Acc:6294]	21	Y	N	N
ENSG00000055118	Tier 1	KCNH2	7	150642049	150675403	-1	potassium voltage-gated channel, subfamily H (eag-related), member 2 [Source:HGNC Symbol;Acc:6251]	6	Y	N	N
ENSG00000057593	Tier 1	F7	13	113760105	113774995	1	coagulation factor VII (serum prothrombin conversion accelerator) [Source:HGNC Symbol;Acc:3544]	6	Y	Y	N
ENSG00000058085	Tier 1	LAMC2	1	183155373	183214035	1	laminin, gamma 2 [Source:HGNC Symbol;Acc:6493]	0	N	Y	N
ENSG00000058404	Tier 1	CAMK2B	7	44256749	44374176	-1	calcium/calmodulin-dependent protein kinase II beta [Source:HGNC Symbol;Acc:1461]	15	Y	N	N
ENSG00000058729	Tier 1	RIOK2	5	96496571	96518964	-1	RIO kinase 2 [Source:HGNC Symbol;Acc:18999]	0	Y	N	N
ENSG00000059377	Tier 1	TBXAS1	7	139476850	139720125	1	thromboxane A synthase 1 (platelet) [Source:HGNC Symbol;Acc:11609]	0	Y	N	N
ENSG00000061273	Tier 1	HDAC7	12	48176505	48226915	-1	histone deacetylase 7 [Source:HGNC Symbol;Acc:14067]	1	Y	N	N
ENSG00000061918	Tier 1	GUCY1B3	4	156680144	156728743	1	guanylate cyclase 1, soluble, beta 3 [Source:HGNC Symbol;Acc:4687]	0	Y	N	N
ENSG00000061938	Tier 1	TNK2	3	195590235	195638816	-1	tyrosine kinase, non-receptor, 2 [Source:HGNC Symbol;Acc:19297]	0	Y	N	N
ENSG00000062038	Tier 1	CDH3	16	68670092	68756519	1	cadherin 3, type 1, P-cadherin (placental) [Source:HGNC Symbol;Acc:1762]	4	N	Y	N
ENSG00000062524	Tier 1	LTK	15	41795836	41806085	-1	leukocyte receptor tyrosine kinase [Source:HGNC Symbol;Acc:6721]	0	Y	N	N
ENSG00000062822	Tier 1	POLD1	19	50887461	50921273	1	polymerase (DNA directed), delta 1, catalytic subunit [Source:HGNC Symbol;Acc:9175]	0	Y	N	N
ENSG00000063854	Tier 1	HAGH	16	1845621	1877195	-1	hydroxyacylglutathione hydrolase [Source:HGNC Symbol;Acc:4805]	2	N	N	Y
ENSG00000064012	Tier 1	CASP8	2	202098166	202152434	1	caspase 8, apoptosis-related cysteine peptidase [Source:HGNC Symbol;Acc:1509]	5	Y	N	N
ENSG00000064300	Tier 1	NGFR	17	47572655	47592379	1	nerve growth factor receptor [Source:HGNC Symbol;Acc:7809]	0	Y	Y	N
ENSG00000064393	Tier 1	HIPK2	7	139246316	139477577	-1	homeodomain interacting protein kinase 2 [Source:HGNC Symbol;Acc:14402]	0	Y	N	N
ENSG00000064547	Tier 1	LPAR2	19	19734477	19739739	-1	lysophosphatidic acid receptor 2 [Source:HGNC Symbol;Acc:3168]	16	Y	N	N
ENSG00000064989	Tier 1	CALCRL	2	188207856	188313187	-1	calcitonin receptor-like [Source:HGNC Symbol;Acc:16709]	0	Y	Y	N
ENSG00000065243	Tier 1	PKN2	1	89149905	89301938	1	protein kinase N2 [Source:HGNC Symbol;Acc:9406]	2	Y	N	N
ENSG00000065325	Tier 1	GLP2R	17	9725523	9795419	1	glucagon-like peptide 2 receptor [Source:HGNC Symbol;Acc:4325]	0	N	Y	N
ENSG00000065361	Tier 1	ERBB3	12	56473641	56497289	1	v-erb-b2 avian erythroblastic leukemia viral oncogene homolog 3 [Source:HGNC Symbol;Acc:3431]	17	Y	Y	N
ENSG00000065534	Tier 1	MYLK	3	123328896	123603178	-1	myosin light chain kinase [Source:HGNC Symbol;Acc:7590]	0	Y	N	N
ENSG00000065559	Tier 1	MAP2K4	17	11924141	12047147	1	mitogen-activated protein kinase kinase 4 [Source:HGNC Symbol;Acc:6844]	0	Y	N	N
ENSG00000065613	Tier 1	SLK	10	105726959	105788991	1	STE20-like kinase [Source:HGNC Symbol;Acc:11088]	1	Y	N	N
ENSG00000065621	Tier 1	GSTO2	10	106028631	106064703	1	glutathione S-transferase omega 2 [Source:HGNC Symbol;Acc:23064]	1	N	N	Y
ENSG00000065675	Tier 1	PRKCQ	10	6469105	6622263	-1	protein kinase C, theta [Source:HGNC Symbol;Acc:9410]	1	Y	N	N
ENSG00000065883	Tier 1	CDK13	7	39989636	40136733	1	cyclin-dependent kinase 13 [Source:HGNC Symbol;Acc:1733]	0	Y	N	N
ENSG00000065989	Tier 1	PDE4A	19	10527449	10580305	1	phosphodiesterase 4A, cAMP-specific [Source:HGNC Symbol;Acc:8780]	5	Y	N	N
ENSG00000066056	Tier 1	TIE1	1	43766664	43788779	1	tyrosine kinase with immunoglobulin-like and EGF-like domains 1 [Source:HGNC Symbol;Acc:11809]	0	Y	Y	N
ENSG00000066230	Tier 1	SLC9A3	5	473425	524447	-1	solute carrier family 9, subfamily A (NHE3, cation proton antiporter 3), member 3 [Source:HGNC Symbol;Acc:11073]	4	Y	N	N
ENSG00000066405	Tier 1	CLDN18	3	137717577	137752494	1	claudin 18 [Source:HGNC Symbol;Acc:2039]	0	N	Y	N
ENSG00000066468	Tier 1	FGFR2	10	123237848	123357972	-1	fibroblast growth factor receptor 2 [Source:HGNC Symbol;Acc:3689]	10	Y	Y	N
ENSG00000067182	Tier 1	TNFRSF1A	12	6437923	6451280	-1	tumor necrosis factor receptor superfamily, member 1A [Source:HGNC Symbol;Acc:11916]	3	Y	Y	N
ENSG00000067225	Tier 1	PKM	15	72491370	72524164	-1	pyruvate kinase, muscle [Source:HGNC Symbol;Acc:9021]	1	Y	N	N
ENSG00000067606	Tier 1	PRKCZ	1	1981909	2116834	1	protein kinase C, zeta [Source:HGNC Symbol;Acc:9412]	1	Y	N	N
ENSG00000067900	Tier 1	ROCK1	18	18526867	18691812	-1	Rho-associated, coiled-coil containing protein kinase 1 [Source:HGNC Symbol;Acc:10251]	0	Y	N	N
ENSG00000068024	Tier 1	HDAC4	2	239969864	240323348	-1	histone deacetylase 4 [Source:HGNC Symbol;Acc:14063]	0	Y	N	N
ENSG00000068078	Tier 1	FGFR3	4	1795034	1810599	1	fibroblast growth factor receptor 3 [Source:HGNC Symbol;Acc:3690]	0	Y	Y	N
ENSG00000069431	Tier 1	ABCC9	12	21950335	22094336	-1	ATP-binding cassette, sub-family C (CFTR/MRP), member 9 [Source:HGNC Symbol;Acc:60]	1	Y	N	Y
ENSG00000069535	Tier 1	MAOB	X	43625858	43741693	-1	monoamine oxidase B [Source:HGNC Symbol;Acc:6834]	0	Y	N	Y
ENSG00000069696	Tier 1	DRD4	11	637293	640706	1	dopamine receptor D4 [Source:HGNC Symbol;Acc:3025]	0	Y	N	N
ENSG00000069764	Tier 1	PLA2G10	16	14766405	14788526	-1	phospholipase A2, group X [Source:HGNC Symbol;Acc:9029]	0	Y	Y	N
ENSG00000070019	Tier 1	GUCY2C	12	14765576	14849519	-1	guanylate cyclase 2C (heat stable enterotoxin receptor) [Source:HGNC Symbol;Acc:4688]	0	Y	Y	N
ENSG00000070748	Tier 1	CHAT	10	50817141	50901925	1	choline O-acetyltransferase [Source:HGNC Symbol;Acc:1912]	0	Y	N	N
ENSG00000070808	Tier 1	CAMK2A	5	149599054	149669854	-1	calcium/calmodulin-dependent protein kinase II alpha [Source:HGNC Symbol;Acc:1460]	0	Y	N	N
ENSG00000070886	Tier 1	EPHA8	1	22890057	22930087	1	EPH receptor A8 [Source:HGNC Symbol;Acc:3391]	0	Y	N	N
ENSG00000070915	Tier 1	SLC12A3	16	56899119	56949762	1	solute carrier family 12 (sodium/chloride transporter), member 3 [Source:HGNC Symbol;Acc:10912]	0	Y	N	N
ENSG00000071054	Tier 1	MAP4K4	2	102313312	102511149	1	mitogen-activated protein kinase kinase kinase kinase 4 [Source:HGNC Symbol;Acc:6866]	0	Y	N	N
ENSG00000071242	Tier 1	RPS6KA2	6	166822852	167319939	-1	ribosomal protein S6 kinase, 90kDa, polypeptide 2 [Source:HGNC Symbol;Acc:10431]	0	Y	N	N
ENSG00000072062	Tier 1	PRKACA	19	14202500	14228896	-1	protein kinase, cAMP-dependent, catalytic, alpha [Source:HGNC Symbol;Acc:9380]	0	Y	N	N
ENSG00000072133	Tier 1	RPS6KA6	X	83318984	83442933	-1	ribosomal protein S6 kinase, 90kDa, polypeptide 6 [Source:HGNC Symbol;Acc:10435]	0	Y	N	N
ENSG00000072210	Tier 1	ALDH3A2	17	19551449	19580911	1	aldehyde dehydrogenase 3 family, member A2 [Source:HGNC Symbol;Acc:403]	0	N	N	Y
ENSG00000072274	Tier 1	TFRC	3	195754054	195809060	-1	transferrin receptor [Source:HGNC Symbol;Acc:11763]	4	N	Y	N
ENSG00000072506	Tier 1	HSD17B10	X	53458206	53461320	-1	hydroxysteroid (17-beta) dehydrogenase 10 [Source:HGNC Symbol;Acc:4800]	0	Y	N	N
ENSG00000072518	Tier 1	MARK2	11	63606400	63678491	1	MAP/microtubule affinity-regulating kinase 2 [Source:HGNC Symbol;Acc:3332]	0	Y	N	N
ENSG00000072694	Tier 1	FCGR2B	1	161551101	161648444	1	Fc fragment of IgG, low affinity IIb, receptor (CD32) [Source:HGNC Symbol;Acc:3618]	2	N	Y	N
ENSG00000072786	Tier 1	STK10	5	171469077	171615390	-1	serine/threonine kinase 10 [Source:HGNC Symbol;Acc:11388]	0	Y	N	N
ENSG00000073417	Tier 1	PDE8A	15	85523671	85682376	1	phosphodiesterase 8A [Source:HGNC Symbol;Acc:8793]	0	Y	N	N
ENSG00000073734	Tier 1	ABCB11	2	169779448	169887832	-1	ATP-binding cassette, sub-family B (MDR/TAP), member 11 [Source:HGNC Symbol;Acc:42]	18	N	N	Y
ENSG00000073737	Tier 1	DHRS9	2	169921299	169952677	1	dehydrogenase/reductase (SDR family) member 9 [Source:HGNC Symbol;Acc:16888]	0	N	N	Y
ENSG00000073756	Tier 1	PTGS2	1	186640923	186649559	-1	prostaglandin-endoperoxide synthase 2 (prostaglandin G/H synthase and cyclooxygenase) [Source:HGNC Symbol;Acc:9605]	0	Y	N	N
ENSG00000073803	Tier 1	MAP3K13	3	185000729	185206885	1	mitogen-activated protein kinase kinase kinase 13 [Source:HGNC Symbol;Acc:6852]	0	Y	N	N
ENSG00000074319	Tier 1	TSG101	11	18489883	18548779	-1	tumor susceptibility 101 [Source:HGNC Symbol;Acc:15971]	0	N	Y	N
ENSG00000074410	Tier 1	CA12	15	63613577	63674360	-1	carbonic anhydrase XII [Source:HGNC Symbol;Acc:1371]	0	Y	N	N
ENSG00000074590	Tier 1	NUAK1	12	106457118	106533811	-1	NUAK family, SNF1-like kinase, 1 [Source:HGNC Symbol;Acc:14311]	0	Y	N	N
ENSG00000074803	Tier 1	SLC12A1	15	48483861	48596275	1	solute carrier family 12 (sodium/potassium/chloride transporter), member 1 [Source:HGNC Symbol;Acc:10910]	1	Y	N	N
ENSG00000074966	Tier 1	TXK	4	48068410	48136273	-1	TXK tyrosine kinase [Source:HGNC Symbol;Acc:12434]	0	Y	N	N
ENSG00000075043	Tier 1	KCNQ2	20	62037542	62103993	-1	potassium voltage-gated channel, KQT-like subfamily, member 2 [Source:HGNC Symbol;Acc:6296]	0	Y	N	N
ENSG00000075073	Tier 1	TACR2	10	71163659	71176623	-1	tachykinin receptor 2 [Source:HGNC Symbol;Acc:11527]	0	Y	Y	N
ENSG00000075388	Tier 1	FGF4	11	69587797	69590171	-1	fibroblast growth factor 4 [Source:HGNC Symbol;Acc:3682]	0	Y	Y	N
ENSG00000075413	Tier 1	MARK3	14	103851729	103970168	1	MAP/microtubule affinity-regulating kinase 3 [Source:HGNC Symbol;Acc:6897]	2	Y	N	N
ENSG00000075651	Tier 1	PLD1	3	171318195	171528740	-1	phospholipase D1, phosphatidylcholine-specific [Source:HGNC Symbol;Acc:9067]	0	Y	N	N
ENSG00000076258	Tier 1	FMO4	1	171283347	171311223	1	flavin containing monooxygenase 4 [Source:HGNC Symbol;Acc:3772]	0	N	N	Y
ENSG00000076662	Tier 1	ICAM3	19	10444452	10450499	-1	intercellular adhesion molecule 3 [Source:HGNC Symbol;Acc:5346]	4	N	Y	N
ENSG00000076706	Tier 1	MCAM	11	119179241	119192231	-1	melanoma cell adhesion molecule [Source:HGNC Symbol;Acc:6934]	1	N	Y	N
ENSG00000076984	Tier 1	MAP2K7	19	7968728	7979363	1	mitogen-activated protein kinase kinase 7 [Source:HGNC Symbol;Acc:6847]	0	Y	N	N
ENSG00000077092	Tier 1	RARB	3	25215823	25639423	1	retinoic acid receptor, beta [Source:HGNC Symbol;Acc:9865]	2	Y	N	N
ENSG00000077097	Tier 1	TOP2B	3	25639475	25706398	-1	topoisomerase (DNA) II beta 180kDa [Source:HGNC Symbol;Acc:11990]	0	Y	N	N
ENSG00000077238	Tier 1	IL4R	16	27324989	27376099	1	interleukin 4 receptor [Source:HGNC Symbol;Acc:6015]	0	N	Y	N
ENSG00000077264	Tier 1	PAK3	X	110187513	110470589	1	p21 protein (Cdc42/Rac)-activated kinase 3 [Source:HGNC Symbol;Acc:8592]	0	Y	N	N
ENSG00000077498	Tier 1	TYR	11	88910620	89028927	1	tyrosinase [Source:HGNC Symbol;Acc:12442]	11	Y	N	N
ENSG00000077782	Tier 1	FGFR1	8	38268656	38326352	-1	fibroblast growth factor receptor 1 [Source:HGNC Symbol;Acc:3688]	1	Y	Y	N
ENSG00000078098	Tier 1	FAP	2	163027194	163101661	-1	fibroblast activation protein, alpha [Source:HGNC Symbol;Acc:3590]	0	Y	Y	N
ENSG00000079277	Tier 1	MKNK1	1	47023090	47082515	-1	MAP kinase interacting serine/threonine kinase 1 [Source:HGNC Symbol;Acc:7110]	0	Y	N	N
ENSG00000079459	Tier 1	FDFT1	8	11653082	11696818	1	farnesyl-diphosphate farnesyltransferase 1 [Source:HGNC Symbol;Acc:3629]	0	Y	N	N
ENSG00000079999	Tier 1	KEAP1	19	10596796	10614417	-1	kelch-like ECH-associated protein 1 [Source:HGNC Symbol;Acc:23177]	3	Y	N	N
ENSG00000080224	Tier 1	EPHA6	3	96533425	97471304	1	EPH receptor A6 [Source:HGNC Symbol;Acc:19296]	0	Y	N	N
ENSG00000080293	Tier 1	SCTR	2	120197419	120282070	-1	secretin receptor [Source:HGNC Symbol;Acc:10608]	0	N	Y	N
ENSG00000080644	Tier 1	CHRNA3	15	78885394	78913637	-1	cholinergic receptor, nicotinic, alpha 3 (neuronal) [Source:HGNC Symbol;Acc:1957]	28	Y	N	N
ENSG00000080815	Tier 1	PSEN1	14	73603126	73690399	1	presenilin 1 [Source:HGNC Symbol;Acc:9508]	0	Y	N	N
ENSG00000080824	Tier 1	HSP90AA1	14	102547075	102606036	-1	heat shock protein 90kDa alpha (cytosolic), class A member 1 [Source:HGNC Symbol;Acc:5253]	0	Y	N	N
ENSG00000081051	Tier 1	AFP	4	74296855	74321891	1	alpha-fetoprotein [Source:HGNC Symbol;Acc:317]	1	N	Y	N
ENSG00000081237	Tier 1	PTPRC	1	198607801	198726545	1	protein tyrosine phosphatase, receptor type, C [Source:HGNC Symbol;Acc:9666]	1	Y	Y	N
ENSG00000081248	Tier 1	CACNA1S	1	201008642	201081694	-1	calcium channel, voltage-dependent, L type, alpha 1S subunit [Source:HGNC Symbol;Acc:1397]	7	Y	N	N
ENSG00000081320	Tier 1	STK17B	2	196998290	197041227	-1	serine/threonine kinase 17b [Source:HGNC Symbol;Acc:11396]	0	Y	N	N
ENSG00000081800	Tier 1	SLC13A1	7	122753585	122840040	-1	solute carrier family 13 (sodium/sulfate symporter), member 1 [Source:HGNC Symbol;Acc:10916]	0	N	N	Y
ENSG00000082175	Tier 1	PGR	11	100900355	101001255	-1	progesterone receptor [Source:HGNC Symbol;Acc:8910]	0	Y	N	N
ENSG00000082482	Tier 1	KCNK2	1	215179118	215410436	1	potassium channel, subfamily K, member 2 [Source:HGNC Symbol;Acc:6277]	0	Y	N	N
ENSG00000082556	Tier 1	OPRK1	8	54138284	54164257	-1	opioid receptor, kappa 1 [Source:HGNC Symbol;Acc:8154]	0	Y	N	N
ENSG00000082701	Tier 1	GSK3B	3	119540170	119813264	-1	glycogen synthase kinase 3 beta [Source:HGNC Symbol;Acc:4617]	1	Y	N	N
ENSG00000082781	Tier 1	ITGB5	3	124480795	124620265	-1	integrin, beta 5 [Source:HGNC Symbol;Acc:6160]	0	Y	Y	N
ENSG00000083290	Tier 1	ULK2	17	19674142	19771249	-1	unc-51 like autophagy activating kinase 2 [Source:HGNC Symbol;Acc:13480]	0	Y	N	N
ENSG00000083457	Tier 1	ITGAE	17	3617922	3704537	-1	integrin, alpha E (antigen CD103, human mucosal lymphocyte antigen 1; alpha polypeptide) [Source:HGNC Symbol;Acc:6147]	0	N	Y	N
ENSG00000084207	Tier 1	GSTP1	11	67351066	67354131	1	glutathione S-transferase pi 1 [Source:HGNC Symbol;Acc:4638]	0	Y	N	Y
ENSG00000084453	Tier 1	SLCO1A2	12	21417534	21572528	-1	solute carrier organic anion transporter family, member 1A2 [Source:HGNC Symbol;Acc:10956]	15	N	N	Y
ENSG00000084674	Tier 1	APOB	2	21224301	21266945	-1	apolipoprotein B [Source:HGNC Symbol;Acc:603]	36	Y	Y	N
ENSG00000085511	Tier 1	MAP3K4	6	161412759	161538417	1	mitogen-activated protein kinase kinase kinase 4 [Source:HGNC Symbol;Acc:6856]	0	Y	N	N
ENSG00000085563	Tier 1	ABCB1	7	87133175	87342611	-1	ATP-binding cassette, sub-family B (MDR/TAP), member 1 [Source:HGNC Symbol;Acc:40]	0	Y	Y	Y
ENSG00000085662	Tier 1	AKR1B1	7	134127102	134144036	-1	aldo-keto reductase family 1, member B1 (aldose reductase) [Source:HGNC Symbol;Acc:381]	0	Y	Y	N
ENSG00000085871	Tier 1	MGST2	4	140586922	140661899	1	microsomal glutathione S-transferase 2 [Source:HGNC Symbol;Acc:7063]	0	N	N	Y
ENSG00000086205	Tier 1	FOLH1	11	49168187	49230222	-1	folate hydrolase (prostate-specific membrane antigen) 1 [Source:HGNC Symbol;Acc:3788]	2	Y	Y	N
ENSG00000086548	Tier 1	CEACAM6	19	42254885	42276113	1	carcinoembryonic antigen-related cell adhesion molecule 6 (non-specific cross reacting antigen) [Source:HGNC Symbol;Acc:1818]	0	N	Y	N
ENSG00000087076	Tier 1	HSD17B14	19	49316274	49339935	-1	hydroxysteroid (17-beta) dehydrogenase 14 [Source:HGNC Symbol;Acc:23238]	0	N	N	Y
ENSG00000087085	Tier 1	ACHE	7	100487615	100494594	-1	acetylcholinesterase (Yt blood group) [Source:HGNC Symbol;Acc:108]	5	Y	Y	N
ENSG00000087237	Tier 1	CETP	16	56995762	57017757	1	cholesteryl ester transfer protein, plasma [Source:HGNC Symbol;Acc:1869]	48	Y	Y	N
ENSG00000087245	Tier 1	MMP2	16	55423612	55540603	1	matrix metallopeptidase 2 (gelatinase A, 72kDa gelatinase, 72kDa type IV collagenase) [Source:HGNC Symbol;Acc:7166]	0	Y	Y	N
ENSG00000087494	Tier 1	PTHLH	12	28111017	28125638	-1	parathyroid hormone-like hormone [Source:HGNC Symbol;Acc:9607]	0	N	Y	N
ENSG00000087586	Tier 1	AURKA	20	54944445	54967393	-1	aurora kinase A [Source:HGNC Symbol;Acc:11393]	0	Y	N	N
ENSG00000088002	Tier 1	SULT2B1	19	49055332	49102682	1	sulfotransferase family, cytosolic, 2B, member 1 [Source:HGNC Symbol;Acc:11459]	4	N	N	Y
ENSG00000088386	Tier 1	SLC15A1	13	99336055	99404908	-1	solute carrier family 15 (oligopeptide transporter), member 1 [Source:HGNC Symbol;Acc:10920]	1	Y	N	Y
ENSG00000088832	Tier 1	FKBP1A	20	1349622	1373806	-1	FK506 binding protein 1A, 12kDa [Source:HGNC Symbol;Acc:3711]	0	Y	N	N
ENSG00000089250	Tier 1	NOS1	12	117645947	117889975	-1	nitric oxide synthase 1 (neuronal) [Source:HGNC Symbol;Acc:7872]	0	Y	N	Y
ENSG00000089597	Tier 1	GANAB	11	62392298	62414104	-1	glucosidase, alpha; neutral AB [Source:HGNC Symbol;Acc:4138]	0	Y	N	N
ENSG00000090020	Tier 1	SLC9A1	1	27425306	27493472	-1	solute carrier family 9, subfamily A (NHE1, cation proton antiporter 1), member 1 [Source:HGNC Symbol;Acc:11071]	0	Y	N	N
ENSG00000090339	Tier 1	ICAM1	19	10381511	10397291	1	intercellular adhesion molecule 1 [Source:HGNC Symbol;Acc:5344]	7	Y	Y	N
ENSG00000090376	Tier 1	IRAK3	12	66582659	66648402	1	interleukin-1 receptor-associated kinase 3 [Source:HGNC Symbol;Acc:17020]	0	Y	N	N
ENSG00000090402	Tier 1	SI	3	164696686	164796283	-1	sucrase-isomaltase (alpha-glucosidase) [Source:HGNC Symbol;Acc:10856]	0	Y	N	N
ENSG00000090534	Tier 1	THPO	3	184089723	184095932	-1	thrombopoietin [Source:HGNC Symbol;Acc:11795]	1	Y	Y	N
ENSG00000091128	Tier 1	LAMB4	7	107663993	107770801	-1	laminin, beta 4 [Source:HGNC Symbol;Acc:6491]	0	N	Y	N
ENSG00000091136	Tier 1	LAMB1	7	107564244	107643700	-1	laminin, beta 1 [Source:HGNC Symbol;Acc:6486]	4	N	Y	N
ENSG00000091181	Tier 1	IL5RA	3	3111233	3168297	-1	interleukin 5 receptor, alpha [Source:HGNC Symbol;Acc:6017]	0	N	Y	N
ENSG00000091262	Tier 1	ABCC6	16	16242785	16317379	-1	ATP-binding cassette, sub-family C (CFTR/MRP), member 6 [Source:HGNC Symbol;Acc:57]	0	Y	Y	Y
ENSG00000091436	Tier 1		2	173940163	174132738	1	Mitogen-activated protein kinase kinase kinase MLT [Source:UniProtKB/Swiss-Prot;Acc:Q9NYL2]	0	Y	N	N
ENSG00000091831	Tier 1	ESR1	6	151977826	152450754	1	estrogen receptor 1 [Source:HGNC Symbol;Acc:3467]	14	Y	N	N
ENSG00000091879	Tier 1	ANGPT2	8	6357172	6420930	-1	angiopoietin 2 [Source:HGNC Symbol;Acc:485]	0	N	Y	N
ENSG00000091972	Tier 1	CD200	3	112051194	112081659	1	CD200 molecule [Source:HGNC Symbol;Acc:7203]	0	N	Y	N
ENSG00000092009	Tier 1	CMA1	14	24974559	24977471	-1	chymase 1, mast cell [Source:HGNC Symbol;Acc:2097]	0	Y	Y	N
ENSG00000092054	Tier 1	MYH7	14	23881947	23904927	-1	myosin, heavy chain 7, cardiac muscle, beta [Source:HGNC Symbol;Acc:7577]	1	N	Y	N
ENSG00000092068	Tier 1	SLC7A8	14	23594504	23652883	-1	solute carrier family 7 (amino acid transporter light chain, L system), member 8 [Source:HGNC Symbol;Acc:11066]	3	N	N	Y
ENSG00000092096	Tier 1	SLC22A17	14	23815515	23822121	-1	solute carrier family 22, member 17 [Source:HGNC Symbol;Acc:23095]	0	Y	N	Y
ENSG00000092445	Tier 1	TYRO3	15	41849873	41871536	1	TYRO3 protein tyrosine kinase [Source:HGNC Symbol;Acc:12446]	0	Y	N	N
ENSG00000092969	Tier 1	TGFB2	1	218519577	218617961	1	transforming growth factor, beta 2 [Source:HGNC Symbol;Acc:11768]	7	N	Y	N
ENSG00000093010	Tier 1	COMT	22	19929130	19957498	1	catechol-O-methyltransferase [Source:HGNC Symbol;Acc:2228]	2	Y	N	N
ENSG00000094631	Tier 1	HDAC6	X	48659784	48683392	1	histone deacetylase 6 [Source:HGNC Symbol;Acc:14064]	0	Y	N	N
ENSG00000094963	Tier 1	FMO2	1	171154347	171181822	1	flavin containing monooxygenase 2 (non-functional) [Source:HGNC Symbol;Acc:3770]	0	N	N	Y
ENSG00000095303	Tier 1	PTGS1	9	125132824	125157982	1	prostaglandin-endoperoxide synthase 1 (prostaglandin G/H synthase and cyclooxygenase) [Source:HGNC Symbol;Acc:9604]	0	Y	Y	N
ENSG00000095464	Tier 1	PDE6C	10	95372345	95425767	1	phosphodiesterase 6C, cGMP-specific, cone, alpha prime [Source:HGNC Symbol;Acc:8787]	0	Y	N	N
ENSG00000095596	Tier 1	CYP26A1	10	94833232	94837647	1	cytochrome P450, family 26, subfamily A, polypeptide 1 [Source:HGNC Symbol;Acc:2603]	0	Y	N	Y
ENSG00000096060	Tier 1	FKBP5	6	35541362	35696360	-1	FK506 binding protein 5 [Source:HGNC Symbol;Acc:3721]	1	Y	N	N
ENSG00000096063	Tier 1	SRPK1	6	35800743	35889119	-1	SRSF protein kinase 1 [Source:HGNC Symbol;Acc:11305]	1	Y	N	N
ENSG00000096384	Tier 1	HSP90AB1	6	44214824	44221620	1	heat shock protein 90kDa alpha (cytosolic), class B member 1 [Source:HGNC Symbol;Acc:5258]	0	Y	N	N
ENSG00000096717	Tier 1	SIRT1	10	69644427	69678147	1	sirtuin 1 [Source:HGNC Symbol;Acc:14929]	0	Y	N	N
ENSG00000096968	Tier 1	JAK2	9	4985033	5128183	1	Janus kinase 2 [Source:HGNC Symbol;Acc:6192]	5	Y	N	N
ENSG00000096996	Tier 1	IL12RB1	19	18169805	18209754	-1	interleukin 12 receptor, beta 1 [Source:HGNC Symbol;Acc:5971]	0	N	Y	N
ENSG00000097007	Tier 1	ABL1	9	133589333	133763062	1	c-abl oncogene 1, non-receptor tyrosine kinase [Source:HGNC Symbol;Acc:76]	0	Y	N	N
ENSG00000099250	Tier 1	NRP1	10	33466420	33625190	-1	neuropilin 1 [Source:HGNC Symbol;Acc:8004]	0	N	Y	N
ENSG00000099866	Tier 1	MADCAM1	19	489176	505347	1	mucosal vascular addressin cell adhesion molecule 1 [Source:HGNC Symbol;Acc:6765]	0	N	Y	N
ENSG00000099875	Tier 1	MKNK2	19	2037470	2051243	-1	MAP kinase interacting serine/threonine kinase 2 [Source:HGNC Symbol;Acc:7111]	0	Y	N	N
ENSG00000100030	Tier 1	MAPK1	22	22108789	22221970	-1	mitogen-activated protein kinase 1 [Source:HGNC Symbol;Acc:6871]	1	Y	N	N
ENSG00000100170	Tier 1	SLC5A1	22	32439019	32509016	1	solute carrier family 5 (sodium/glucose cotransporter), member 1 [Source:HGNC Symbol;Acc:11036]	0	Y	N	N
ENSG00000100191	Tier 1	SLC5A4	22	32614465	32651328	-1	solute carrier family 5 (glucose activated ion channel), member 4 [Source:HGNC Symbol;Acc:11039]	0	Y	N	N
ENSG00000100197	Tier 1	CYP2D6	22	42522501	42526908	-1	cytochrome P450, family 2, subfamily D, polypeptide 6 [Source:HGNC Symbol;Acc:2625]	5	Y	N	Y
ENSG00000100243	Tier 1	CYB5R3	22	43013846	43045574	-1	cytochrome b5 reductase 3 [Source:HGNC Symbol;Acc:2873]	0	N	N	Y
ENSG00000100299	Tier 1	ARSA	22	51061182	51066607	-1	arylsulfatase A [Source:HGNC Symbol;Acc:713]	2	N	Y	Y
ENSG00000100346	Tier 1	CACNA1I	22	39966758	40085742	1	calcium channel, voltage-dependent, T type, alpha 1I subunit [Source:HGNC Symbol;Acc:1396]	0	Y	N	N
ENSG00000100385	Tier 1	IL2RB	22	37521878	37571094	-1	interleukin 2 receptor, beta [Source:HGNC Symbol;Acc:6009]	1	N	Y	N
ENSG00000100429	Tier 1	HDAC10	22	50683612	50689834	-1	histone deacetylase 10 [Source:HGNC Symbol;Acc:18128]	0	Y	N	N
ENSG00000100433	Tier 1	KCNK10	14	88649113	88793251	-1	potassium channel, subfamily K, member 10 [Source:HGNC Symbol;Acc:6273]	0	Y	N	N
ENSG00000100577	Tier 1	GSTZ1	14	77787227	77797940	1	glutathione S-transferase zeta 1 [Source:HGNC Symbol;Acc:4643]	0	N	N	Y
ENSG00000100612	Tier 1	DHRS7	14	60610838	60636574	-1	dehydrogenase/reductase (SDR family) member 7 [Source:HGNC Symbol;Acc:21524]	0	N	N	Y
ENSG00000100644	Tier 1	HIF1A	14	62162231	62214976	1	hypoxia inducible factor 1, alpha subunit (basic helix-loop-helix transcription factor) [Source:HGNC Symbol;Acc:4910]	0	Y	N	N
ENSG00000100652	Tier 1	SLC10A1	14	70242134	70264006	-1	solute carrier family 10 (sodium/bile acid cotransporter), member 1 [Source:HGNC Symbol;Acc:10905]	0	Y	N	Y
ENSG00000100739	Tier 1	BDKRB1	14	96722161	96735304	1	bradykinin receptor B1 [Source:HGNC Symbol;Acc:1029]	0	Y	Y	N
ENSG00000100784	Tier 1	RPS6KA5	14	91336799	91526980	-1	ribosomal protein S6 kinase, 90kDa, polypeptide 5 [Source:HGNC Symbol;Acc:10434]	1	Y	N	N
ENSG00000100804	Tier 1	PSMB5	14	23485752	23504439	-1	proteasome (prosome, macropain) subunit, beta type, 5 [Source:HGNC Symbol;Acc:9542]	1	Y	Y	N
ENSG00000100823	Tier 1	APEX1	14	20923350	20925927	1	APEX nuclease (multifunctional DNA repair enzyme) 1 [Source:HGNC Symbol;Acc:587]	0	Y	N	N
ENSG00000100867	Tier 1	DHRS2	14	24099324	24114848	1	dehydrogenase/reductase (SDR family) member 2 [Source:HGNC Symbol;Acc:18349]	0	N	N	Y
ENSG00000100983	Tier 1	GSS	20	33516236	33543620	-1	glutathione synthetase [Source:HGNC Symbol;Acc:4624]	11	N	N	Y
ENSG00000100985	Tier 1	MMP9	20	44637547	44645200	1	matrix metallopeptidase 9 (gelatinase B, 92kDa gelatinase, 92kDa type IV collagenase) [Source:HGNC Symbol;Acc:7176]	0	Y	Y	N
ENSG00000100997	Tier 1	ABHD12	20	25275379	25371619	-1	abhydrolase domain containing 12 [Source:HGNC Symbol;Acc:15868]	1	Y	N	N
ENSG00000101017	Tier 1	CD40	20	44746911	44758502	1	CD40 molecule, TNF receptor superfamily member 5 [Source:HGNC Symbol;Acc:11919]	7	N	Y	N
ENSG00000101076	Tier 1	HNF4A	20	42984340	43061485	1	hepatocyte nuclear factor 4, alpha [Source:HGNC Symbol;Acc:5024]	7	Y	N	Y
ENSG00000101109	Tier 1	STK4	20	43595115	43708600	1	serine/threonine kinase 4 [Source:HGNC Symbol;Acc:11408]	0	Y	N	N
ENSG00000101162	Tier 1	TUBB1	20	57594309	57601709	1	tubulin, beta 1 class VI [Source:HGNC Symbol;Acc:16257]	2	Y	Y	N
ENSG00000101180	Tier 1	HRH3	20	60790026	60795323	-1	histamine receptor H3 [Source:HGNC Symbol;Acc:5184]	0	Y	Y	N
ENSG00000101187	Tier 1	SLCO4A1	20	61273797	61317137	1	solute carrier organic anion transporter family, member 4A1 [Source:HGNC Symbol;Acc:10953]	0	N	N	Y
ENSG00000101188	Tier 1	NTSR1	20	61340189	61394123	1	neurotensin receptor 1 (high affinity) [Source:HGNC Symbol;Acc:8039]	0	Y	Y	N
ENSG00000101204	Tier 1	CHRNA4	20	61975420	62009753	-1	cholinergic receptor, nicotinic, alpha 4 (neuronal) [Source:HGNC Symbol;Acc:1958]	0	Y	N	N
ENSG00000101213	Tier 1	PTK6	20	62159778	62168723	-1	protein tyrosine kinase 6 [Source:HGNC Symbol;Acc:9617]	0	Y	N	N
ENSG00000101266	Tier 1	CSNK2A1	20	459116	524465	-1	casein kinase 2, alpha 1 polypeptide [Source:HGNC Symbol;Acc:2457]	0	Y	N	N
ENSG00000101306	Tier 1	MYLK2	20	30407111	30422492	1	myosin light chain kinase 2 [Source:HGNC Symbol;Acc:16243]	0	Y	N	N
ENSG00000101336	Tier 1	HCK	20	30639991	30689659	1	hemopoietic cell kinase [Source:HGNC Symbol;Acc:4840]	0	Y	N	N
ENSG00000101349	Tier 1	PAK7	20	9518036	9819689	-1	p21 protein (Cdc42/Rac)-activated kinase 7 [Source:HGNC Symbol;Acc:15916]	0	Y	N	N
ENSG00000101680	Tier 1	LAMA1	18	6941743	7117813	-1	laminin, alpha 1 [Source:HGNC Symbol;Acc:6481]	2	N	Y	N
ENSG00000101782	Tier 1	RIOK3	18	21032787	21066567	1	RIO kinase 3 [Source:HGNC Symbol;Acc:11451]	0	Y	N	N
ENSG00000101846	Tier 1	STS	X	7137497	7272851	1	steroid sulfatase (microsomal), isozyme S [Source:HGNC Symbol;Acc:11425]	0	Y	Y	N
ENSG00000101868	Tier 1	POLA1	X	24712036	25015103	1	polymerase (DNA directed), alpha 1, catalytic subunit [Source:HGNC Symbol;Acc:9173]	0	Y	N	N
ENSG00000101966	Tier 1	XIAP	X	122993574	123047829	1	X-linked inhibitor of apoptosis [Source:HGNC Symbol;Acc:592]	0	Y	N	N
ENSG00000102001	Tier 1	CACNA1F	X	49061523	49089833	-1	calcium channel, voltage-dependent, L type, alpha 1F subunit [Source:HGNC Symbol;Acc:1393]	0	Y	N	N
ENSG00000102010	Tier 1	BMX	X	15482369	15574652	1	BMX non-receptor tyrosine kinase [Source:HGNC Symbol;Acc:1079]	0	Y	N	N
ENSG00000102096	Tier 1	PIM2	X	48770459	48776301	-1	pim-2 oncogene [Source:HGNC Symbol;Acc:8987]	0	Y	N	N
ENSG00000102225	Tier 1	CDK16	X	47077259	47089396	1	cyclin-dependent kinase 16 [Source:HGNC Symbol;Acc:8749]	0	Y	N	N
ENSG00000102245	Tier 1	CD40LG	X	135730352	135742549	1	CD40 ligand [Source:HGNC Symbol;Acc:11935]	0	N	Y	N
ENSG00000102312	Tier 1	PORCN	X	48367350	48379202	1	porcupine homolog (Drosophila) [Source:HGNC Symbol;Acc:17652]	0	Y	N	N
ENSG00000102393	Tier 1	GLA	X	100652791	100662913	-1	galactosidase, alpha [Source:HGNC Symbol;Acc:4296]	0	Y	Y	N
ENSG00000102468	Tier 1	HTR2A	13	47405685	47471169	-1	5-hydroxytryptamine (serotonin) receptor 2A, G protein-coupled [Source:HGNC Symbol;Acc:5293]	0	Y	Y	N
ENSG00000102524	Tier 1	TNFSF13B	13	108903588	108960832	1	tumor necrosis factor (ligand) superfamily, member 13b [Source:HGNC Symbol;Acc:11929]	0	N	Y	N
ENSG00000102539	Tier 1	MLNR	13	49794474	49796513	1	motilin receptor [Source:HGNC Symbol;Acc:4495]	0	Y	Y	N
ENSG00000102572	Tier 1	STK24	13	99102455	99230194	-1	serine/threonine kinase 24 [Source:HGNC Symbol;Acc:11403]	0	Y	N	N
ENSG00000102755	Tier 1	FLT1	13	28874489	29069265	-1	fms-related tyrosine kinase 1 [Source:HGNC Symbol;Acc:3763]	0	Y	Y	N
ENSG00000102796	Tier 1	DHRS12	13	52342129	52378293	-1	dehydrogenase/reductase (SDR family) member 12 [Source:HGNC Symbol;Acc:25832]	0	N	N	Y
ENSG00000102854	Tier 1	MSLN	16	810762	818865	1	mesothelin [Source:HGNC Symbol;Acc:7371]	0	N	Y	N
ENSG00000102882	Tier 1	MAPK3	16	30125426	30134827	-1	mitogen-activated protein kinase 3 [Source:HGNC Symbol;Acc:6877]	1	Y	N	N
ENSG00000102967	Tier 1	DHODH	16	72042487	72058954	1	dihydroorotate dehydrogenase (quinone) [Source:HGNC Symbol;Acc:2867]	6	Y	N	N
ENSG00000102996	Tier 1	MMP15	16	58059470	58080805	1	matrix metallopeptidase 15 (membrane-inserted) [Source:HGNC Symbol;Acc:7161]	2	Y	N	N
ENSG00000103222	Tier 1	ABCC1	16	16043434	16236931	1	ATP-binding cassette, sub-family C (CFTR/MRP), member 1 [Source:HGNC Symbol;Acc:51]	4	Y	Y	Y
ENSG00000103257	Tier 1	SLC7A5	16	87863629	87903094	-1	solute carrier family 7 (amino acid transporter light chain, L system), member 5 [Source:HGNC Symbol;Acc:11063]	1	N	N	Y
ENSG00000103546	Tier 1	SLC6A2	16	55689516	55740104	1	solute carrier family 6 (neurotransmitter transporter), member 2 [Source:HGNC Symbol;Acc:11048]	0	Y	N	N
ENSG00000103642	Tier 1	LACTB	15	63413999	63434260	1	lactamase, beta [Source:HGNC Symbol;Acc:16468]	2	Y	N	N
ENSG00000103653	Tier 1	CSK	15	75074398	75095539	1	c-src tyrosine kinase [Source:HGNC Symbol;Acc:2444]	9	Y	N	N
ENSG00000103855	Tier 1	CD276	15	73976307	74006859	1	CD276 molecule [Source:HGNC Symbol;Acc:19137]	1	N	Y	N
ENSG00000104205	Tier 1	SGK3	8	67624653	67774257	1	serum/glucocorticoid regulated kinase family, member 3 [Source:HGNC Symbol;Acc:10812]	0	Y	N	N
ENSG00000104267	Tier 1	CA2	8	86376081	86393722	1	carbonic anhydrase II [Source:HGNC Symbol;Acc:1373]	1	Y	N	N
ENSG00000104312	Tier 1	RIPK2	8	90769975	90803291	1	receptor-interacting serine-threonine kinase 2 [Source:HGNC Symbol;Acc:10020]	3	Y	N	N
ENSG00000104321	Tier 1	TRPA1	8	72932152	72987852	-1	transient receptor potential cation channel, subfamily A, member 1 [Source:HGNC Symbol;Acc:497]	0	Y	N	N
ENSG00000104365	Tier 1	IKBKB	8	42128820	42189973	1	inhibitor of kappa light polypeptide gene enhancer in B-cells, kinase beta [Source:HGNC Symbol;Acc:5960]	2	Y	N	N
ENSG00000104368	Tier 1	PLAT	8	42032236	42065242	-1	plasminogen activator, tissue [Source:HGNC Symbol;Acc:9051]	2	Y	Y	N
ENSG00000104375	Tier 1	STK3	8	99413631	99955055	-1	serine/threonine kinase 3 [Source:HGNC Symbol;Acc:11406]	0	Y	N	N
ENSG00000104549	Tier 1	SQLE	8	126010739	126034525	1	squalene epoxidase [Source:HGNC Symbol;Acc:11279]	0	Y	N	N
ENSG00000104687	Tier 1	GSR	8	30535583	30585443	-1	glutathione reductase [Source:HGNC Symbol;Acc:4623]	0	Y	N	Y
ENSG00000104689	Tier 1	TNFRSF10A	8	23047965	23082639	-1	tumor necrosis factor receptor superfamily, member 10a [Source:HGNC Symbol;Acc:11904]	1	N	Y	N
ENSG00000104774	Tier 1	MAN2B1	19	12757325	12777556	-1	mannosidase, alpha, class 2B, member 1 [Source:HGNC Symbol;Acc:6826]	1	Y	Y	N
ENSG00000104783	Tier 1	KCNN4	19	44270685	44285409	-1	potassium intermediate/small conductance calcium-activated channel, subfamily N, member 4 [Source:HGNC Symbol;Acc:6293]	2	Y	N	N
ENSG00000104814	Tier 1	MAP4K1	19	39078281	39109522	-1	mitogen-activated protein kinase kinase kinase kinase 1 [Source:HGNC Symbol;Acc:6863]	0	Y	N	N
ENSG00000104833	Tier 1	TUBB4A	19	6494330	6502859	-1	tubulin, beta 4A class IVa [Source:HGNC Symbol;Acc:20774]	0	Y	Y	N
ENSG00000104894	Tier 1	CD37	19	49838428	49846592	1	CD37 molecule [Source:HGNC Symbol;Acc:1666]	1	N	Y	N
ENSG00000104921	Tier 1	FCER2	19	7753644	7767032	-1	Fc fragment of IgE, low affinity II, receptor for (CD23) [Source:HGNC Symbol;Acc:3612]	0	Y	Y	N
ENSG00000104936	Tier 1	DMPK	19	46272975	46285810	-1	dystrophia myotonica-protein kinase [Source:HGNC Symbol;Acc:2933]	0	Y	N	N
ENSG00000105146	Tier 1	AURKC	19	57742377	57746916	1	aurora kinase C [Source:HGNC Symbol;Acc:11391]	0	Y	N	N
ENSG00000105173	Tier 1	CCNE1	19	30302805	30315215	1	cyclin E1 [Source:HGNC Symbol;Acc:1589]	2	Y	N	N
ENSG00000105204	Tier 1	DYRK1B	19	40315990	40324841	-1	dual-specificity tyrosine-(Y)-phosphorylation regulated kinase 1B [Source:HGNC Symbol;Acc:3092]	0	Y	N	N
ENSG00000105221	Tier 1	AKT2	19	40736224	40791443	-1	v-akt murine thymoma viral oncogene homolog 2 [Source:HGNC Symbol;Acc:392]	0	Y	N	N
ENSG00000105287	Tier 1	PRKD2	19	47177532	47220384	-1	protein kinase D2 [Source:HGNC Symbol;Acc:17293]	2	Y	N	N
ENSG00000105329	Tier 1	TGFB1	19	41807492	41859816	-1	transforming growth factor, beta 1 [Source:HGNC Symbol;Acc:11766]	1	Y	Y	N
ENSG00000105383	Tier 1	CD33	19	51728320	51747115	1	CD33 molecule [Source:HGNC Symbol;Acc:1659]	1	N	Y	N
ENSG00000105388	Tier 1	CEACAM5	19	42212504	42233718	1	carcinoembryonic antigen-related cell adhesion molecule 5 [Source:HGNC Symbol;Acc:1817]	0	N	Y	N
ENSG00000105397	Tier 1	TYK2	19	10461209	10491352	-1	tyrosine kinase 2 [Source:HGNC Symbol;Acc:12440]	7	Y	N	N
ENSG00000105398	Tier 1	SULT2A1	19	48373723	48389654	-1	sulfotransferase family, cytosolic, 2A, dehydroepiandrosterone (DHEA)-preferring, member 1 [Source:HGNC Symbol;Acc:11458]	10	N	N	Y
ENSG00000105409	Tier 1	ATP1A3	19	42470734	42501649	-1	ATPase, Na+/K+ transporting, alpha 3 polypeptide [Source:HGNC Symbol;Acc:801]	0	Y	N	N
ENSG00000105464	Tier 1	GRIN2D	19	48898132	48948188	1	glutamate receptor, ionotropic, N-methyl D-aspartate 2D [Source:HGNC Symbol;Acc:4588]	0	Y	N	N
ENSG00000105613	Tier 1	MAST1	19	12944765	12985765	1	microtubule associated serine/threonine kinase 1 [Source:HGNC Symbol;Acc:19034]	1	Y	N	N
ENSG00000105639	Tier 1	JAK3	19	17935589	17958880	-1	Janus kinase 3 [Source:HGNC Symbol;Acc:6193]	0	Y	N	N
ENSG00000105650	Tier 1	PDE4C	19	18318771	18366229	-1	phosphodiesterase 4C, cAMP-specific [Source:HGNC Symbol;Acc:8782]	1	Y	N	N
ENSG00000105675	Tier 1	ATP4A	19	36040945	36054560	-1	ATPase, H+/K+ exchanging, alpha polypeptide [Source:HGNC Symbol;Acc:819]	0	Y	N	N
ENSG00000105695	Tier 1	MAG	19	35783028	35804707	1	myelin associated glycoprotein [Source:HGNC Symbol;Acc:6783]	0	N	Y	N
ENSG00000105697	Tier 1	HAMP	19	35771619	35776046	1	hepcidin antimicrobial peptide [Source:HGNC Symbol;Acc:15598]	0	N	Y	N
ENSG00000105723	Tier 1	GSK3A	19	42734338	42746777	-1	glycogen synthase kinase 3 alpha [Source:HGNC Symbol;Acc:4616]	0	Y	N	N
ENSG00000105737	Tier 1	GRIK5	19	42502473	42573650	-1	glutamate receptor, ionotropic, kainate 5 [Source:HGNC Symbol;Acc:4583]	0	Y	N	N
ENSG00000105810	Tier 1	CDK6	7	92234235	92465908	-1	cyclin-dependent kinase 6 [Source:HGNC Symbol;Acc:1777]	9	Y	N	N
ENSG00000105851	Tier 1	PIK3CG	7	106505723	106547590	1	phosphatidylinositol-4,5-bisphosphate 3-kinase, catalytic subunit gamma [Source:HGNC Symbol;Acc:8978]	0	Y	N	N
ENSG00000105852	Tier 1	PON3	7	94989256	95025680	-1	paraoxonase 3 [Source:HGNC Symbol;Acc:9206]	0	N	Y	Y
ENSG00000105854	Tier 1	PON2	7	95034175	95064510	-1	paraoxonase 2 [Source:HGNC Symbol;Acc:9205]	0	N	Y	Y
ENSG00000105976	Tier 1	MET	7	116312444	116438440	1	met proto-oncogene [Source:HGNC Symbol;Acc:7029]	1	Y	Y	N
ENSG00000106123	Tier 1	EPHB6	7	142552792	142568847	1	EPH receptor B6 [Source:HGNC Symbol;Acc:3396]	0	Y	Y	N
ENSG00000106128	Tier 1	GHRHR	7	30978284	31032869	1	growth hormone releasing hormone receptor [Source:HGNC Symbol;Acc:4266]	0	Y	Y	N
ENSG00000106211	Tier 1	HSPB1	7	75931861	75933612	1	heat shock 27kDa protein 1 [Source:HGNC Symbol;Acc:5246]	0	Y	N	N
ENSG00000106258	Tier 1	CYP3A5	7	99245817	99277621	-1	cytochrome P450, family 3, subfamily A, polypeptide 5 [Source:HGNC Symbol;Acc:2638]	5	Y	N	Y
ENSG00000106348	Tier 1	IMPDH1	7	128032331	128050306	-1	IMP (inosine 5'-monophosphate) dehydrogenase 1 [Source:HGNC Symbol;Acc:6052]	0	Y	N	N
ENSG00000106546	Tier 1	AHR	7	17338246	17385776	1	aryl hydrocarbon receptor [Source:HGNC Symbol;Acc:348]	1	Y	N	Y
ENSG00000106688	Tier 1	SLC1A1	9	4490444	4587469	1	solute carrier family 1 (neuronal/epithelial high affinity glutamate transporter, system Xag), member 1 [Source:HGNC Symbol;Acc:10939]	0	Y	N	N
ENSG00000106799	Tier 1	TGFBR1	9	101866320	101916474	1	transforming growth factor, beta receptor 1 [Source:HGNC Symbol;Acc:11772]	1	Y	Y	N
ENSG00000106804	Tier 1	C5	9	123714616	123812554	-1	complement component 5 [Source:HGNC Symbol;Acc:1331]	8	N	Y	N
ENSG00000106991	Tier 1	ENG	9	130577291	130617035	-1	endoglin [Source:HGNC Symbol;Acc:3349]	0	N	Y	N
ENSG00000107140	Tier 1	TESK1	9	35605367	35610038	1	testis-specific kinase 1 [Source:HGNC Symbol;Acc:11731]	0	Y	N	N
ENSG00000107159	Tier 1	CA9	9	35673853	35681156	1	carbonic anhydrase IX [Source:HGNC Symbol;Acc:1383]	0	Y	Y	N
ENSG00000107165	Tier 1	TYRP1	9	12685439	12710290	1	tyrosinase-related protein 1 [Source:HGNC Symbol;Acc:12450]	2	Y	Y	N
ENSG00000107643	Tier 1	MAPK8	10	49514698	49647403	1	mitogen-activated protein kinase 8 [Source:HGNC Symbol;Acc:6881]	0	Y	N	N
ENSG00000107854	Tier 1	TNKS2	10	93558069	93625033	1	tankyrase, TRF1-interacting ankyrin-related ADP-ribose polymerase 2 [Source:HGNC Symbol;Acc:15677]	0	Y	N	N
ENSG00000107984	Tier 1	DKK1	10	54074056	54077802	1	dickkopf WNT signaling pathway inhibitor 1 [Source:HGNC Symbol;Acc:2891]	0	Y	Y	N
ENSG00000108242	Tier 1	CYP2C18	10	96443251	96495947	1	cytochrome P450, family 2, subfamily C, polypeptide 18 [Source:HGNC Symbol;Acc:2620]	10	Y	N	Y
ENSG00000108405	Tier 1	P2RX1	17	3799886	3819794	-1	purinergic receptor P2X, ligand-gated ion channel, 1 [Source:HGNC Symbol;Acc:8533]	0	Y	N	N
ENSG00000108443	Tier 1	RPS6KB1	17	57970447	58027925	1	ribosomal protein S6 kinase, 70kDa, polypeptide 1 [Source:HGNC Symbol;Acc:10436]	2	Y	N	N
ENSG00000108556	Tier 1	CHRNE	17	4801069	4806369	-1	cholinergic receptor, nicotinic, epsilon (muscle) [Source:HGNC Symbol;Acc:1966]	2	Y	Y	N
ENSG00000108576	Tier 1	SLC6A4	17	28521337	28563020	-1	solute carrier family 6 (neurotransmitter transporter), member 4 [Source:HGNC Symbol;Acc:11050]	1	Y	N	N
ENSG00000108602	Tier 1	ALDH3A1	17	19641297	19652256	-1	aldehyde dehydrogenase 3 family, member A1 [Source:HGNC Symbol;Acc:405]	0	Y	N	Y
ENSG00000108691	Tier 1	CCL2	17	32582304	32584222	1	chemokine (C-C motif) ligand 2 [Source:HGNC Symbol;Acc:10618]	3	N	Y	N
ENSG00000108786	Tier 1	HSD17B1	17	40701232	40707231	1	hydroxysteroid (17-beta) dehydrogenase 1 [Source:HGNC Symbol;Acc:5210]	1	Y	N	N
ENSG00000108840	Tier 1	HDAC5	17	42154114	42201070	-1	histone deacetylase 5 [Source:HGNC Symbol;Acc:14068]	3	Y	N	N
ENSG00000108846	Tier 1	ABCC3	17	48712138	48769613	1	ATP-binding cassette, sub-family C (CFTR/MRP), member 3 [Source:HGNC Symbol;Acc:54]	1	Y	Y	Y
ENSG00000108984	Tier 1	MAP2K6	17	67410839	67539472	1	mitogen-activated protein kinase kinase 6 [Source:HGNC Symbol;Acc:6846]	0	Y	N	N
ENSG00000109016	Tier 1	DHRS7B	17	21026677	21096578	1	dehydrogenase/reductase (SDR family) member 7B [Source:HGNC Symbol;Acc:24547]	0	N	N	Y
ENSG00000109099	Tier 1	PMP22	17	15133095	15168643	-1	peripheral myelin protein 22 [Source:HGNC Symbol;Acc:9118]	0	Y	N	N
ENSG00000109158	Tier 1	GABRA4	4	46920917	46996424	-1	gamma-aminobutyric acid (GABA) A receptor, alpha 4 [Source:HGNC Symbol;Acc:4078]	0	Y	Y	N
ENSG00000109163	Tier 1	GNRHR	4	68605046	68620078	-1	gonadotropin-releasing hormone receptor [Source:HGNC Symbol;Acc:4421]	0	Y	Y	N
ENSG00000109181	Tier 1	UGT2B10	4	69681711	69696914	1	UDP glucuronosyltransferase 2 family, polypeptide B10 [Source:HGNC Symbol;Acc:12544]	5	N	Y	Y
ENSG00000109193	Tier 1	SULT1E1	4	70676498	70725870	-1	sulfotransferase family 1E, estrogen-preferring, member 1 [Source:HGNC Symbol;Acc:11377]	0	N	N	Y
ENSG00000109320	Tier 1	NFKB1	4	103422486	103538459	1	nuclear factor of kappa light polypeptide gene enhancer in B-cells 1 [Source:HGNC Symbol;Acc:7794]	2	Y	N	N
ENSG00000109339	Tier 1	MAPK10	4	86936276	87515284	-1	mitogen-activated protein kinase 10 [Source:HGNC Symbol;Acc:6872]	0	Y	N	N
ENSG00000109471	Tier 1	IL2	4	123372625	123377880	-1	interleukin 2 [Source:HGNC Symbol;Acc:6001]	9	N	Y	N
ENSG00000109610	Tier 1	SOD3	4	24791534	24802464	1	superoxide dismutase 3, extracellular [Source:HGNC Symbol;Acc:11181]	0	N	Y	Y
ENSG00000110063	Tier 1	DCPS	11	126173647	126215644	1	decapping enzyme, scavenger [Source:HGNC Symbol;Acc:29812]	0	Y	N	N
ENSG00000110092	Tier 1	CCND1	11	69455855	69469242	1	cyclin D1 [Source:HGNC Symbol;Acc:1582]	2	Y	N	N
ENSG00000110148	Tier 1	CCKBR	11	6280966	6293357	1	cholecystokinin B receptor [Source:HGNC Symbol;Acc:1571]	0	Y	Y	N
ENSG00000110195	Tier 1	FOLR1	11	71900602	71907345	1	folate receptor 1 (adult) [Source:HGNC Symbol;Acc:3791]	0	N	Y	N
ENSG00000110330	Tier 1	BIRC2	11	102217942	102249401	1	baculoviral IAP repeat containing 2 [Source:HGNC Symbol;Acc:590]	0	Y	N	N
ENSG00000110422	Tier 1	HIPK3	11	33278218	33378569	1	homeodomain interacting protein kinase 3 [Source:HGNC Symbol;Acc:4915]	0	Y	N	N
ENSG00000110448	Tier 1	CD5	11	60869867	60895324	1	CD5 molecule [Source:HGNC Symbol;Acc:1685]	0	N	Y	N
ENSG00000110628	Tier 1	SLC22A18	11	2920951	2946476	1	solute carrier family 22, member 18 [Source:HGNC Symbol;Acc:10964]	0	N	N	Y
ENSG00000110680	Tier 1	CALCA	11	14988214	14993900	-1	calcitonin-related polypeptide alpha [Source:HGNC Symbol;Acc:1437]	0	Y	Y	N
ENSG00000110799	Tier 1	VWF	12	6058040	6233936	-1	von Willebrand factor [Source:HGNC Symbol;Acc:12726]	1	N	Y	N
ENSG00000110931	Tier 1	CAMKK2	12	121675497	121736111	-1	calcium/calmodulin-dependent protein kinase kinase 2, beta [Source:HGNC Symbol;Acc:1470]	0	Y	N	N
ENSG00000110944	Tier 1	IL23A	12	56732663	56734193	1	interleukin 23, alpha subunit p19 [Source:HGNC Symbol;Acc:15488]	3	N	Y	N
ENSG00000111012	Tier 1	CYP27B1	12	58156117	58162769	-1	cytochrome P450, family 27, subfamily B, polypeptide 1 [Source:HGNC Symbol;Acc:2606]	2	Y	N	Y
ENSG00000111057	Tier 1	KRT18	12	53342655	53346685	1	keratin 18 [Source:HGNC Symbol;Acc:6430]	0	N	Y	N
ENSG00000111142	Tier 1	METAP2	12	95867296	95909615	1	methionyl aminopeptidase 2 [Source:HGNC Symbol;Acc:16672]	0	Y	N	N
ENSG00000111144	Tier 1	LTA4H	12	96394606	96437298	-1	leukotriene A4 hydrolase [Source:HGNC Symbol;Acc:6710]	0	Y	N	N
ENSG00000111275	Tier 1	ALDH2	12	112204691	112247782	1	aldehyde dehydrogenase 2 family (mitochondrial) [Source:HGNC Symbol;Acc:404]	74	Y	N	Y
ENSG00000111319	Tier 1	SCNN1A	12	6456009	6486896	-1	sodium channel, non-voltage-gated 1 alpha subunit [Source:HGNC Symbol;Acc:10599]	0	Y	Y	N
ENSG00000111321	Tier 1	LTBR	12	6484211	6500733	1	lymphotoxin beta receptor (TNFR superfamily, member 3) [Source:HGNC Symbol;Acc:6718]	1	N	Y	N
ENSG00000111424	Tier 1	VDR	12	48235320	48336831	-1	vitamin D (1,25- dihydroxyvitamin D3) receptor [Source:HGNC Symbol;Acc:12679]	0	Y	N	N
ENSG00000111537	Tier 1	IFNG	12	68548548	68553527	-1	interferon, gamma [Source:HGNC Symbol;Acc:5438]	0	N	Y	N
ENSG00000111700	Tier 1	SLCO1B3	12	20963636	21243040	1	solute carrier organic anion transporter family, member 1B3 [Source:HGNC Symbol;Acc:10961]	6	N	N	Y
ENSG00000111816	Tier 1	FRK	6	116252312	116381921	-1	fyn-related kinase [Source:HGNC Symbol;Acc:3955]	4	Y	N	N
ENSG00000111837	Tier 1	MAK	6	10762956	10838764	-1	male germ cell-associated kinase [Source:HGNC Symbol;Acc:6816]	0	Y	N	N
ENSG00000112033	Tier 1	PPARD	6	35310335	35395968	1	peroxisome proliferator-activated receptor delta [Source:HGNC Symbol;Acc:9235]	3	Y	N	Y
ENSG00000112038	Tier 1	OPRM1	6	154331631	154568001	1	opioid receptor, mu 1 [Source:HGNC Symbol;Acc:8156]	1	Y	N	N
ENSG00000112062	Tier 1	MAPK14	6	35995488	36079013	1	mitogen-activated protein kinase 14 [Source:HGNC Symbol;Acc:6876]	0	Y	N	N
ENSG00000112096	Tier 1	SOD2	6	160090089	160183561	-1	superoxide dismutase 2, mitochondrial [Source:HGNC Symbol;Acc:11180]	0	N	N	Y
ENSG00000112115	Tier 1	IL17A	6	52051185	52055436	1	interleukin 17A [Source:HGNC Symbol;Acc:5981]	0	N	Y	N
ENSG00000112116	Tier 1	IL17F	6	52101479	52109335	-1	interleukin 17F [Source:HGNC Symbol;Acc:16404]	1	N	Y	N
ENSG00000112144	Tier 1	ICK	6	52866077	52926600	-1	intestinal cell (MAK-like) kinase [Source:HGNC Symbol;Acc:21219]	0	Y	N	N
ENSG00000112164	Tier 1	GLP1R	6	39016574	39055519	1	glucagon-like peptide 1 receptor [Source:HGNC Symbol;Acc:4324]	0	Y	Y	N
ENSG00000112294	Tier 1	ALDH5A1	6	24495080	24537435	1	aldehyde dehydrogenase 5 family, member A1 [Source:HGNC Symbol;Acc:408]	2	Y	N	Y
ENSG00000112312	Tier 1	GMNN	6	24775159	24786327	1	geminin, DNA replication inhibitor [Source:HGNC Symbol;Acc:17493]	0	Y	N	N
ENSG00000112499	Tier 1	SLC22A2	6	160592093	160698670	-1	solute carrier family 22 (organic cation transporter), member 2 [Source:HGNC Symbol;Acc:10966]	6	Y	N	Y
ENSG00000112541	Tier 1	PDE10A	6	165740776	166400091	-1	phosphodiesterase 10A [Source:HGNC Symbol;Acc:8772]	4	Y	N	N
ENSG00000112576	Tier 1	CCND3	6	41902671	42018095	-1	cyclin D3 [Source:HGNC Symbol;Acc:1585]	8	Y	N	N
ENSG00000112715	Tier 1	VEGFA	6	43737921	43754224	1	vascular endothelial growth factor A [Source:HGNC Symbol;Acc:12680]	0	N	Y	N
ENSG00000112739	Tier 1	PRPF4B	6	4021501	4065217	1	pre-mRNA processing factor 4B [Source:HGNC Symbol;Acc:17346]	0	Y	N	N
ENSG00000112742	Tier 1	TTK	6	80713604	80752244	1	TTK protein kinase [Source:HGNC Symbol;Acc:12401]	0	Y	N	N
ENSG00000112759	Tier 1	SLC29A1	6	44187242	44201888	1	solute carrier family 29 (equilibrative nucleoside transporter), member 1 [Source:HGNC Symbol;Acc:11003]	0	Y	N	Y
ENSG00000112769	Tier 1	LAMA4	6	112429963	112576141	-1	laminin, alpha 4 [Source:HGNC Symbol;Acc:6484]	0	N	Y	N
ENSG00000112964	Tier 1	GHR	5	42423879	42721979	1	growth hormone receptor [Source:HGNC Symbol;Acc:4263]	0	N	Y	N
ENSG00000113070	Tier 1	HBEGF	5	139712428	139726216	-1	heparin-binding EGF-like growth factor [Source:HGNC Symbol;Acc:3059]	0	N	Y	N
ENSG00000113161	Tier 1	HMGCR	5	74632154	74657929	1	3-hydroxy-3-methylglutaryl-CoA reductase [Source:HGNC Symbol;Acc:5006]	13	Y	N	N
ENSG00000113231	Tier 1	PDE8B	5	76506274	76725632	1	phosphodiesterase 8B [Source:HGNC Symbol;Acc:8794]	6	Y	N	N
ENSG00000113240	Tier 1	CLK4	5	178029665	178057616	-1	CDC-like kinase 4 [Source:HGNC Symbol;Acc:13659]	0	Y	N	N
ENSG00000113263	Tier 1	ITK	5	156569944	156682201	1	IL2-inducible T-cell kinase [Source:HGNC Symbol;Acc:6171]	0	Y	N	N
ENSG00000113302	Tier 1	IL12B	5	158741791	158757895	-1	interleukin 12B (natural killer cell stimulatory factor 2, cytotoxic lymphocyte maturation factor 2, p40) [Source:HGNC Symbol;Acc:5970]	5	N	Y	N
ENSG00000113327	Tier 1	GABRG2	5	161494546	161582542	1	gamma-aminobutyric acid (GABA) A receptor, gamma 2 [Source:HGNC Symbol;Acc:4087]	0	Y	Y	N
ENSG00000113448	Tier 1	PDE4D	5	58264865	59817947	-1	phosphodiesterase 4D, cAMP-specific [Source:HGNC Symbol;Acc:8783]	7	Y	N	N
ENSG00000113494	Tier 1	PRLR	5	35048861	35230794	-1	prolactin receptor [Source:HGNC Symbol;Acc:9446]	0	N	Y	N
ENSG00000113520	Tier 1	IL4	5	132009678	132018368	1	interleukin 4 [Source:HGNC Symbol;Acc:6014]	1	N	Y	N
ENSG00000113525	Tier 1	IL5	5	131877136	131892530	-1	interleukin 5 (colony-stimulating factor, eosinophil) [Source:HGNC Symbol;Acc:6016]	1	N	Y	N
ENSG00000113578	Tier 1	FGF1	5	141971743	142077617	-1	fibroblast growth factor 1 (acidic) [Source:HGNC Symbol;Acc:3665]	0	Y	Y	N
ENSG00000113580	Tier 1	NR3C1	5	142657496	142815077	-1	nuclear receptor subfamily 3, group C, member 1 (glucocorticoid receptor) [Source:HGNC Symbol;Acc:7978]	0	Y	N	N
ENSG00000113712	Tier 1	CSNK1A1	5	148871760	148931007	-1	casein kinase 1, alpha 1 [Source:HGNC Symbol;Acc:2451]	1	Y	N	N
ENSG00000113721	Tier 1	PDGFRB	5	149493400	149535435	-1	platelet-derived growth factor receptor, beta polypeptide [Source:HGNC Symbol;Acc:8804]	0	Y	Y	N
ENSG00000113749	Tier 1	HRH2	5	175085033	175113245	1	histamine receptor H2 [Source:HGNC Symbol;Acc:5183]	0	Y	N	N
ENSG00000114013	Tier 1	CD86	3	121774213	121839983	1	CD86 molecule [Source:HGNC Symbol;Acc:1705]	1	N	Y	N
ENSG00000114124	Tier 1	GRK7	3	141496990	141537332	1	G protein-coupled receptor kinase 7 [Source:HGNC Symbol;Acc:17031]	1	Y	N	N
ENSG00000114200	Tier 1	BCHE	3	165490692	165555260	-1	butyrylcholinesterase [Source:HGNC Symbol;Acc:983]	3	Y	Y	N
ENSG00000114770	Tier 1	ABCC5	3	183637722	183735803	-1	ATP-binding cassette, sub-family C (CFTR/MRP), member 5 [Source:HGNC Symbol;Acc:56]	1	Y	N	Y
ENSG00000114859	Tier 1	CLCN2	3	184063973	184079439	-1	chloride channel, voltage-sensitive 2 [Source:HGNC Symbol;Acc:2020]	1	Y	N	N
ENSG00000115008	Tier 1	IL1A	2	113531492	113542167	-1	interleukin 1, alpha [Source:HGNC Symbol;Acc:5991]	0	N	Y	N
ENSG00000115085	Tier 1	ZAP70	2	98330023	98356325	1	zeta-chain (TCR) associated protein kinase 70kDa [Source:HGNC Symbol;Acc:12858]	0	Y	N	N
ENSG00000115159	Tier 1	GPD2	2	157291802	157470247	1	glycerol-3-phosphate dehydrogenase 2 (mitochondrial) [Source:HGNC Symbol;Acc:4456]	0	Y	N	N
ENSG00000115170	Tier 1	ACVR1	2	158592958	158732374	-1	activin A receptor, type I [Source:HGNC Symbol;Acc:171]	0	Y	Y	N
ENSG00000115221	Tier 1	ITGB6	2	160956177	161128399	-1	integrin, beta 6 [Source:HGNC Symbol;Acc:6161]	2	Y	Y	N
ENSG00000115232	Tier 1	ITGA4	2	182321929	182400914	1	integrin, alpha 4 (antigen CD49D, alpha 4 subunit of VLA-4 receptor) [Source:HGNC Symbol;Acc:6140]	3	Y	Y	N
ENSG00000115310	Tier 1	RTN4	2	55199325	55339757	-1	reticulon 4 [Source:HGNC Symbol;Acc:14085]	0	N	Y	N
ENSG00000115353	Tier 1	TACR1	2	75273590	75426826	-1	tachykinin receptor 1 [Source:HGNC Symbol;Acc:11526]	1	Y	Y	N
ENSG00000115414	Tier 1	FN1	2	216225163	216300895	-1	fibronectin 1 [Source:HGNC Symbol;Acc:3778]	1	N	Y	N
ENSG00000115486	Tier 1	GGCX	2	85771846	85788670	-1	gamma-glutamyl carboxylase [Source:HGNC Symbol;Acc:4247]	1	Y	N	N
ENSG00000115526	Tier 1	CHST10	2	101008327	101034118	-1	carbohydrate sulfotransferase 10 [Source:HGNC Symbol;Acc:19650]	0	N	N	Y
ENSG00000115590	Tier 1	IL1R2	2	102608306	102645006	1	interleukin 1 receptor, type II [Source:HGNC Symbol;Acc:5994]	1	N	Y	N
ENSG00000115594	Tier 1	IL1R1	2	102681004	102796334	1	interleukin 1 receptor, type I [Source:HGNC Symbol;Acc:5993]	3	N	Y	N
ENSG00000115657	Tier 1	ABCB6	2	220074490	220083712	-1	ATP-binding cassette, sub-family B (MDR/TAP), member 6 [Source:HGNC Symbol;Acc:47]	0	N	N	Y
ENSG00000115661	Tier 1	STK16	2	220110177	220115059	1	serine/threonine kinase 16 [Source:HGNC Symbol;Acc:11394]	0	Y	N	N
ENSG00000115694	Tier 1	STK25	2	242432089	242449145	-1	serine/threonine kinase 25 [Source:HGNC Symbol;Acc:11404]	3	Y	N	N
ENSG00000115705	Tier 1	TPO	2	1377995	1547483	1	thyroid peroxidase [Source:HGNC Symbol;Acc:12015]	3	Y	N	N
ENSG00000115758	Tier 1	ODC1	2	10580094	10588630	-1	ornithine decarboxylase 1 [Source:HGNC Symbol;Acc:8109]	0	Y	N	N
ENSG00000115825	Tier 1	PRKD3	2	37477645	37551951	-1	protein kinase D3 [Source:HGNC Symbol;Acc:9408]	0	Y	N	N
ENSG00000115884	Tier 1	SDC1	2	20400558	20425194	-1	syndecan 1 [Source:HGNC Symbol;Acc:10658]	0	N	Y	N
ENSG00000115977	Tier 1	AAK1	2	69688532	69901481	-1	AP2 associated kinase 1 [Source:HGNC Symbol;Acc:19679]	0	Y	N	N
ENSG00000116032	Tier 1	GRIN3B	19	1000418	1009731	1	glutamate receptor, ionotropic, N-methyl-D-aspartate 3B [Source:HGNC Symbol;Acc:16768]	1	Y	N	N
ENSG00000116106	Tier 1	EPHA4	2	222282747	222438922	-1	EPH receptor A4 [Source:HGNC Symbol;Acc:3388]	0	Y	N	N
ENSG00000116141	Tier 1	MARK1	1	220701568	220837803	1	MAP/microtubule affinity-regulating kinase 1 [Source:HGNC Symbol;Acc:6896]	0	Y	N	N
ENSG00000116157	Tier 1	GPX7	1	53068044	53074723	1	glutathione peroxidase 7 [Source:HGNC Symbol;Acc:4559]	0	N	N	Y
ENSG00000116329	Tier 1	OPRD1	1	29138654	29190208	1	opioid receptor, delta 1 [Source:HGNC Symbol;Acc:8153]	0	Y	N	N
ENSG00000116478	Tier 1	HDAC1	1	32757687	32799236	1	histone deacetylase 1 [Source:HGNC Symbol;Acc:4852]	0	Y	N	N
ENSG00000116711	Tier 1	PLA2G4A	1	186798085	186958113	1	phospholipase A2, group IVA (cytosolic, calcium-dependent) [Source:HGNC Symbol;Acc:9035]	0	Y	N	N
ENSG00000116783	Tier 1	TNNI3K	1	74663947	75010112	1	TNNI3 interacting kinase [Source:HGNC Symbol;Acc:19661]	5	Y	N	N
ENSG00000116824	Tier 1	CD2	1	117297007	117311850	1	CD2 molecule [Source:HGNC Symbol;Acc:1639]	0	N	Y	N
ENSG00000117013	Tier 1	KCNQ4	1	41249684	41306124	1	potassium voltage-gated channel, KQT-like subfamily, member 4 [Source:HGNC Symbol;Acc:6298]	0	Y	Y	N
ENSG00000117020	Tier 1	AKT3	1	243651535	244014381	-1	v-akt murine thymoma viral oncogene homolog 3 [Source:HGNC Symbol;Acc:393]	1	Y	N	N
ENSG00000117215	Tier 1	PLA2G2D	1	20438432	20446050	-1	phospholipase A2, group IID [Source:HGNC Symbol;Acc:9033]	0	Y	Y	N
ENSG00000117362	Tier 1	APH1A	1	150237804	150241980	-1	APH1A gamma secretase subunit [Source:HGNC Symbol;Acc:29509]	1	Y	N	N
ENSG00000117400	Tier 1	MPL	1	43803478	43818443	1	myeloproliferative leukemia virus oncogene [Source:HGNC Symbol;Acc:7217]	0	Y	Y	N
ENSG00000117448	Tier 1	AKR1A1	1	46016215	46035721	1	aldo-keto reductase family 1, member A1 (aldehyde reductase) [Source:HGNC Symbol;Acc:380]	2	Y	N	N
ENSG00000117480	Tier 1	FAAH	1	46859937	46879520	1	fatty acid amide hydrolase [Source:HGNC Symbol;Acc:3553]	0	Y	N	N
ENSG00000117507	Tier 1	FMO6P	1	171106879	171130707	1	flavin containing monooxygenase 6 pseudogene [Source:HGNC Symbol;Acc:24024]	0	N	N	Y
ENSG00000117525	Tier 1	F3	1	94994781	95007356	-1	coagulation factor III (thromboplastin, tissue factor) [Source:HGNC Symbol;Acc:3541]	0	Y	Y	N
ENSG00000117586	Tier 1	TNFSF4	1	173152873	173176452	-1	tumor necrosis factor (ligand) superfamily, member 4 [Source:HGNC Symbol;Acc:11934]	2	N	Y	N
ENSG00000117594	Tier 1	HSD11B1	1	209859510	209908295	1	hydroxysteroid (11-beta) dehydrogenase 1 [Source:HGNC Symbol;Acc:5208]	0	Y	N	Y
ENSG00000117601	Tier 1	SERPINC1	1	173872947	173886516	-1	serpin peptidase inhibitor, clade C (antithrombin), member 1 [Source:HGNC Symbol;Acc:775]	0	Y	Y	N
ENSG00000117650	Tier 1	NEK2	1	211836114	211848960	-1	NIMA-related kinase 2 [Source:HGNC Symbol;Acc:7745]	0	Y	N	N
ENSG00000117676	Tier 1	RPS6KA1	1	26856252	26901521	1	ribosomal protein S6 kinase, 90kDa, polypeptide 1 [Source:HGNC Symbol;Acc:10430]	0	Y	N	N
ENSG00000117971	Tier 1	CHRNB4	15	78916461	79020096	-1	cholinergic receptor, nicotinic, beta 4 (neuronal) [Source:HGNC Symbol;Acc:1964]	30	Y	N	N
ENSG00000117984	Tier 1	CTSD	11	1773982	1785222	-1	cathepsin D [Source:HGNC Symbol;Acc:2529]	0	Y	Y	N
ENSG00000118046	Tier 1	STK11	19	1189406	1228428	1	serine/threonine kinase 11 [Source:HGNC Symbol;Acc:11389]	0	Y	N	N
ENSG00000118058	Tier 1	KMT2A	11	118307205	118397539	1	lysine (K)-specific methyltransferase 2A [Source:HGNC Symbol;Acc:7132]	0	Y	N	N
ENSG00000118113	Tier 1	MMP8	11	102582526	102597781	-1	matrix metallopeptidase 8 (neutrophil collagenase) [Source:HGNC Symbol;Acc:7175]	1	Y	Y	N
ENSG00000118271	Tier 1	TTR	18	29171689	29178974	1	transthyretin [Source:HGNC Symbol;Acc:12405]	1	Y	Y	N
ENSG00000118298	Tier 1	CA14	1	150229554	150237478	1	carbonic anhydrase XIV [Source:HGNC Symbol;Acc:1372]	1	Y	N	N
ENSG00000118432	Tier 1	CNR1	6	88849583	88876078	-1	cannabinoid receptor 1 (brain) [Source:HGNC Symbol;Acc:2159]	0	Y	N	N
ENSG00000118514	Tier 1	ALDH8A1	6	135238528	135271260	-1	aldehyde dehydrogenase 8 family, member A1 [Source:HGNC Symbol;Acc:15471]	0	Y	N	Y
ENSG00000118523	Tier 1	CTGF	6	132269316	132272513	-1	connective tissue growth factor [Source:HGNC Symbol;Acc:2500]	0	N	Y	N
ENSG00000118777	Tier 1	ABCG2	4	89011416	89152474	-1	ATP-binding cassette, sub-family G (WHITE), member 2 [Source:HGNC Symbol;Acc:74]	13	Y	Y	Y
ENSG00000118785	Tier 1	SPP1	4	88896819	88904562	1	secreted phosphoprotein 1 [Source:HGNC Symbol;Acc:11255]	1	N	Y	N
ENSG00000118971	Tier 1	CCND2	12	4382938	4414516	1	cyclin D2 [Source:HGNC Symbol;Acc:1583]	0	Y	N	N
ENSG00000119004	Tier 1	CYP20A1	2	204103663	204163009	1	cytochrome P450, family 20, subfamily A, polypeptide 1 [Source:HGNC Symbol;Acc:20576]	6	Y	N	Y
ENSG00000119535	Tier 1	CSF3R	1	36931644	36948879	-1	colony stimulating factor 3 receptor (granulocyte) [Source:HGNC Symbol;Acc:2439]	0	N	Y	N
ENSG00000119630	Tier 1	PGF	14	75408537	75422487	-1	placental growth factor [Source:HGNC Symbol;Acc:8893]	0	N	Y	N
ENSG00000119699	Tier 1	TGFB3	14	76424442	76449334	-1	transforming growth factor, beta 3 [Source:HGNC Symbol;Acc:11769]	0	N	Y	N
ENSG00000119711	Tier 1	ALDH6A1	14	74523553	74551196	-1	aldehyde dehydrogenase 6 family, member A1 [Source:HGNC Symbol;Acc:7179]	0	Y	N	Y
ENSG00000119715	Tier 1	ESRRB	14	76776957	76968178	1	estrogen-related receptor beta [Source:HGNC Symbol;Acc:3473]	0	Y	N	N
ENSG00000119772	Tier 1	DNMT3A	2	25455845	25565459	-1	DNA (cytosine-5-)-methyltransferase 3 alpha [Source:HGNC Symbol;Acc:2978]	2	Y	N	N
ENSG00000119782	Tier 1	FKBP1B	2	24272571	24286551	1	FK506 binding protein 1B, 12.6 kDa [Source:HGNC Symbol;Acc:3712]	0	Y	N	N
ENSG00000119888	Tier 1	EPCAM	2	47572297	47614740	1	epithelial cell adhesion molecule [Source:HGNC Symbol;Acc:11529]	0	N	Y	N
ENSG00000120088	Tier 1	CRHR1	17	43699267	43913194	1	corticotropin releasing hormone receptor 1 [Source:HGNC Symbol;Acc:2357]	18	Y	Y	N
ENSG00000120156	Tier 1	TEK	9	27109139	27230173	1	TEK tyrosine kinase, endothelial [Source:HGNC Symbol;Acc:11724]	0	Y	Y	N
ENSG00000120217	Tier 1	CD274	9	5450503	5470566	1	CD274 molecule [Source:HGNC Symbol;Acc:17635]	0	N	Y	N
ENSG00000120235	Tier 1	IFNA6	9	21349834	21351377	-1	interferon, alpha 6 [Source:HGNC Symbol;Acc:5427]	0	N	Y	N
ENSG00000120242	Tier 1	IFNA8	9	21409146	21410184	1	interferon, alpha 8 [Source:HGNC Symbol;Acc:5429]	0	N	Y	N
ENSG00000120251	Tier 1	GRIA2	4	158125334	158287227	1	glutamate receptor, ionotropic, AMPA 2 [Source:HGNC Symbol;Acc:4572]	0	Y	Y	N
ENSG00000120659	Tier 1	TNFSF11	13	43136872	43182149	1	tumor necrosis factor (ligand) superfamily, member 11 [Source:HGNC Symbol;Acc:11926]	6	N	Y	N
ENSG00000120889	Tier 1	TNFRSF10B	8	22877646	22926692	-1	tumor necrosis factor receptor superfamily, member 10b [Source:HGNC Symbol;Acc:11905]	0	N	Y	N
ENSG00000120899	Tier 1	PTK2B	8	27168999	27316903	1	protein tyrosine kinase 2 beta [Source:HGNC Symbol;Acc:9612]	1	Y	N	N
ENSG00000120903	Tier 1	CHRNA2	8	27317279	27337400	-1	cholinergic receptor, nicotinic, alpha 2 (neuronal) [Source:HGNC Symbol;Acc:1956]	0	Y	Y	N
ENSG00000120907	Tier 1	ADRA1A	8	26605667	26724790	-1	adrenoceptor alpha 1A [Source:HGNC Symbol;Acc:277]	1	Y	Y	N
ENSG00000120915	Tier 1	EPHX2	8	27348296	27403081	1	epoxide hydrolase 2, cytoplasmic [Source:HGNC Symbol;Acc:3402]	0	Y	N	Y
ENSG00000120949	Tier 1	TNFRSF8	1	12123434	12204264	1	tumor necrosis factor receptor superfamily, member 8 [Source:HGNC Symbol;Acc:11923]	0	N	Y	N
ENSG00000121270	Tier 1	ABCC11	16	48200821	48281479	-1	ATP-binding cassette, sub-family C (CFTR/MRP), member 11 [Source:HGNC Symbol;Acc:14639]	0	Y	N	Y
ENSG00000121351	Tier 1	IAPP	12	21507893	21532912	1	islet amyloid polypeptide [Source:HGNC Symbol;Acc:5329]	0	N	Y	Y
ENSG00000121361	Tier 1	KCNJ8	12	21917889	21928515	-1	potassium inwardly-rectifying channel, subfamily J, member 8 [Source:HGNC Symbol;Acc:6269]	0	Y	Y	N
ENSG00000121594	Tier 1	CD80	3	119243140	119278449	-1	CD80 molecule [Source:HGNC Symbol;Acc:1700]	6	N	Y	N
ENSG00000121691	Tier 1	CAT	11	34460472	34493609	1	catalase [Source:HGNC Symbol;Acc:1516]	0	N	N	Y
ENSG00000121764	Tier 1	HCRTR1	1	32083287	32098119	1	hypocretin (orexin) receptor 1 [Source:HGNC Symbol;Acc:4848]	0	Y	Y	N
ENSG00000121807	Tier 1	CCR2	3	46395225	46402419	1	chemokine (C-C motif) receptor 2 [Source:HGNC Symbol;Acc:1603]	3	Y	Y	N
ENSG00000121853	Tier 1	GHSR	3	172162923	172166246	-1	growth hormone secretagogue receptor [Source:HGNC Symbol;Acc:4267]	2	Y	Y	N
ENSG00000121879	Tier 1	PIK3CA	3	178865902	178957881	1	phosphatidylinositol-4,5-bisphosphate 3-kinase, catalytic subunit alpha [Source:HGNC Symbol;Acc:8975]	0	Y	N	N
ENSG00000121933	Tier 1	ADORA3	1	112025970	112106584	-1	adenosine A3 receptor [Source:HGNC Symbol;Acc:268]	0	Y	Y	N
ENSG00000121966	Tier 1	CXCR4	2	136871919	136875735	-1	chemokine (C-X-C motif) receptor 4 [Source:HGNC Symbol;Acc:2561]	0	Y	Y	N
ENSG00000122025	Tier 1	FLT3	13	28577411	28674729	-1	fms-related tyrosine kinase 3 [Source:HGNC Symbol;Acc:3765]	0	Y	Y	N
ENSG00000122194	Tier 1	PLG	6	161123270	161174347	1	plasminogen [Source:HGNC Symbol;Acc:9071]	11	Y	Y	N
ENSG00000122420	Tier 1	PTGFR	1	78769568	79005434	1	prostaglandin F receptor (FP) [Source:HGNC Symbol;Acc:9600]	0	Y	Y	N
ENSG00000122641	Tier 1	INHBA	7	41724712	41742706	-1	inhibin, beta A [Source:HGNC Symbol;Acc:6066]	0	N	Y	N
ENSG00000122863	Tier 1	CHST3	10	73724123	73773322	1	carbohydrate (chondroitin 6) sulfotransferase 3 [Source:HGNC Symbol;Acc:1971]	1	N	N	Y
ENSG00000122966	Tier 1	CIT	12	120123595	120315095	-1	citron (rho-interacting, serine/threonine kinase 21) [Source:HGNC Symbol;Acc:1985]	1	Y	N	N
ENSG00000123143	Tier 1	PKN1	19	14543865	14582679	1	protein kinase N1 [Source:HGNC Symbol;Acc:9405]	0	Y	N	N
ENSG00000123179	Tier 1	EBPL	13	50234859	50265611	-1	emopamil binding protein-like [Source:HGNC Symbol;Acc:18061]	0	Y	N	N
ENSG00000123191	Tier 1	ATP7B	13	52506809	52585630	-1	ATPase, Cu++ transporting, beta polypeptide [Source:HGNC Symbol;Acc:870]	0	N	N	Y
ENSG00000123201	Tier 1	GUCY1B2	13	51568647	51654998	-1	guanylate cyclase 1, soluble, beta 2 (pseudogene) [Source:HGNC Symbol;Acc:4686]	0	Y	N	N
ENSG00000123374	Tier 1	CDK2	12	56360553	56366568	1	cyclin-dependent kinase 2 [Source:HGNC Symbol;Acc:1771]	4	Y	N	N
ENSG00000123505	Tier 1	AMD1	6	111195973	111216916	1	adenosylmethionine decarboxylase 1 [Source:HGNC Symbol;Acc:457]	0	Y	N	N
ENSG00000123561	Tier 1	SERPINA7	X	105277197	105282729	-1	serpin peptidase inhibitor, clade A (alpha-1 antiproteinase, antitrypsin), member 7 [Source:HGNC Symbol;Acc:11583]	0	N	Y	Y
ENSG00000123595	Tier 1	RAB9A	X	13707244	13728625	1	RAB9A, member RAS oncogene family [Source:HGNC Symbol;Acc:9792]	0	Y	N	N
ENSG00000124089	Tier 1	MC3R	20	54823788	54824871	1	melanocortin 3 receptor [Source:HGNC Symbol;Acc:6931]	0	Y	Y	N
ENSG00000124302	Tier 1	CHST8	19	34112861	34264414	1	carbohydrate (N-acetylgalactosamine 4-0) sulfotransferase 8 [Source:HGNC Symbol;Acc:15993]	0	N	N	Y
ENSG00000124574	Tier 1	ABCC10	6	43395104	43418168	1	ATP-binding cassette, sub-family C (CFTR/MRP), member 10 [Source:HGNC Symbol;Acc:52]	0	Y	N	Y
ENSG00000124588	Tier 1	NQO2	6	2988221	3019996	1	NAD(P)H dehydrogenase, quinone 2 [Source:HGNC Symbol;Acc:7856]	0	Y	N	N
ENSG00000124610	Tier 1	HIST1H1A	6	26017260	26018040	-1	histone cluster 1, H1a [Source:HGNC Symbol;Acc:4715]	40	N	Y	N
ENSG00000124784	Tier 1	RIOK1	6	7389729	7418270	1	RIO kinase 1 [Source:HGNC Symbol;Acc:18656]	0	Y	N	N
ENSG00000124882	Tier 1	EREG	4	75230860	75254468	1	epiregulin [Source:HGNC Symbol;Acc:3443]	0	N	Y	N
ENSG00000125255	Tier 1	SLC10A2	13	103696350	103719196	-1	solute carrier family 10 (sodium/bile acid cotransporter), member 2 [Source:HGNC Symbol;Acc:10906]	0	Y	N	Y
ENSG00000125257	Tier 1	ABCC4	13	95672083	95953687	-1	ATP-binding cassette, sub-family C (CFTR/MRP), member 4 [Source:HGNC Symbol;Acc:55]	3	Y	N	Y
ENSG00000125384	Tier 1	PTGER2	14	52781023	52795324	1	prostaglandin E receptor 2 (subtype EP2), 53kDa [Source:HGNC Symbol;Acc:9594]	0	Y	N	N
ENSG00000125388	Tier 1	GRK4	4	2965335	3042474	1	G protein-coupled receptor kinase 4 [Source:HGNC Symbol;Acc:4543]	0	Y	N	N
ENSG00000125498	Tier 1	KIR2DL1	19	55281263	55295774	1	killer cell immunoglobulin-like receptor, two domains, long cytoplasmic tail, 1 [Source:HGNC Symbol;Acc:6329]	0	N	Y	N
ENSG00000125508	Tier 1	SRMS	20	62172163	62178857	-1	src-related kinase lacking C-terminal regulatory tyrosine and N-terminal myristylation sites [Source:HGNC Symbol;Acc:11298]	0	Y	N	N
ENSG00000125510	Tier 1	OPRL1	20	62711526	62731996	1	opiate receptor-like 1 [Source:HGNC Symbol;Acc:8155]	0	Y	Y	N
ENSG00000125538	Tier 1	IL1B	2	113587328	113594480	-1	interleukin 1, beta [Source:HGNC Symbol;Acc:5992]	0	N	Y	N
ENSG00000125551	Tier 1	PLGLB2	2	88047606	88058312	1	plasminogen-like B2 [Source:HGNC Symbol;Acc:9073]	0	N	Y	Y
ENSG00000125675	Tier 1	GRIA3	X	122318006	122624766	1	glutamate receptor, ionotropic, AMPA 3 [Source:HGNC Symbol;Acc:4573]	0	Y	Y	N
ENSG00000125726	Tier 1	CD70	19	6583194	6604114	-1	CD70 molecule [Source:HGNC Symbol;Acc:11937]	0	N	Y	N
ENSG00000125735	Tier 1	TNFSF14	19	6663148	6670599	-1	tumor necrosis factor (ligand) superfamily, member 14 [Source:HGNC Symbol;Acc:11930]	1	N	Y	N
ENSG00000125834	Tier 1	STK35	20	2082257	2157684	1	serine/threonine kinase 35 [Source:HGNC Symbol;Acc:16254]	0	Y	N	N
ENSG00000125910	Tier 1	S1PR4	19	3172344	3180329	1	sphingosine-1-phosphate receptor 4 [Source:HGNC Symbol;Acc:3170]	0	Y	Y	N
ENSG00000126067	Tier 1	PSMB2	1	36067185	36107445	-1	proteasome (prosome, macropain) subunit, beta type, 2 [Source:HGNC Symbol;Acc:9539]	1	Y	N	N
ENSG00000126218	Tier 1	F10	13	113777128	113803843	1	coagulation factor X [Source:HGNC Symbol;Acc:3528]	7	Y	Y	N
ENSG00000126266	Tier 1	FFAR1	19	35842445	35843367	1	free fatty acid receptor 1 [Source:HGNC Symbol;Acc:4498]	0	Y	N	N
ENSG00000126351	Tier 1	THRA	17	38214543	38250120	1	thyroid hormone receptor, alpha [Source:HGNC Symbol;Acc:11796]	7	Y	N	N
ENSG00000126583	Tier 1	PRKCG	19	54382444	54410906	1	protein kinase C, gamma [Source:HGNC Symbol;Acc:9402]	0	Y	N	N
ENSG00000126895	Tier 1	AVPR2	X	153167985	153172620	1	arginine vasopressin receptor 2 [Source:HGNC Symbol;Acc:897]	0	Y	Y	N
ENSG00000126934	Tier 1	MAP2K2	19	4090319	4124126	-1	mitogen-activated protein kinase kinase 2 [Source:HGNC Symbol;Acc:6842]	0	Y	N	N
ENSG00000127318	Tier 1	IL22	12	68642022	68647387	-1	interleukin 22 [Source:HGNC Symbol;Acc:14900]	0	N	Y	N
ENSG00000127334	Tier 1	DYRK2	12	68042118	68059186	1	dual-specificity tyrosine-(Y)-phosphorylation regulated kinase 2 [Source:HGNC Symbol;Acc:3093]	0	Y	N	N
ENSG00000127554	Tier 1	GFER	16	2034208	2037750	1	growth factor, augmenter of liver regeneration [Source:HGNC Symbol;Acc:4236]	0	Y	Y	N
ENSG00000127948	Tier 1	POR	7	75528518	75616173	1	P450 (cytochrome) oxidoreductase [Source:HGNC Symbol;Acc:9208]	2	N	N	Y
ENSG00000128039	Tier 1	SRD5A3	4	56212276	56239263	1	steroid 5 alpha-reductase 3 [Source:HGNC Symbol;Acc:25812]	0	Y	N	N
ENSG00000128052	Tier 1	KDR	4	55944644	55991756	-1	kinase insert domain receptor (a type III receptor tyrosine kinase) [Source:HGNC Symbol;Acc:6307]	0	Y	Y	N
ENSG00000128059	Tier 1	PPAT	4	57259528	57301781	-1	phosphoribosyl pyrophosphate amidotransferase [Source:HGNC Symbol;Acc:9238]	0	Y	N	N
ENSG00000128271	Tier 1	ADORA2A	22	24813847	24838328	1	adenosine A2a receptor [Source:HGNC Symbol;Acc:263]	0	Y	Y	N
ENSG00000128602	Tier 1	SMO	7	128828713	128853386	1	smoothened, frizzled family receptor [Source:HGNC Symbol;Acc:11119]	1	Y	N	N
ENSG00000128655	Tier 1	PDE11A	2	178487980	178973066	-1	phosphodiesterase 11A [Source:HGNC Symbol;Acc:8773]	1	Y	N	N
ENSG00000128829	Tier 1	EIF2AK4	15	40226347	40327797	1	eukaryotic translation initiation factor 2 alpha kinase 4 [Source:HGNC Symbol;Acc:19687]	0	Y	N	N
ENSG00000128917	Tier 1	DLL4	15	41221538	41231237	1	delta-like 4 (Drosophila) [Source:HGNC Symbol;Acc:2910]	0	N	Y	N
ENSG00000128918	Tier 1	ALDH1A2	15	58245622	58790065	-1	aldehyde dehydrogenase 1 family, member A2 [Source:HGNC Symbol;Acc:15472]	39	Y	N	Y
ENSG00000129214	Tier 1	SHBG	17	7517382	7536700	1	sex hormone-binding globulin [Source:HGNC Symbol;Acc:10839]	18	Y	Y	N
ENSG00000129315	Tier 1	CCNT1	12	49082247	49110681	-1	cyclin T1 [Source:HGNC Symbol;Acc:1599]	0	Y	N	N
ENSG00000129484	Tier 1	PARP2	14	20811741	20826064	1	poly (ADP-ribose) polymerase 2 [Source:HGNC Symbol;Acc:272]	0	Y	N	N
ENSG00000129521	Tier 1	EGLN3	14	34393437	34931980	-1	egl-9 family hypoxia-inducible factor 3 [Source:HGNC Symbol;Acc:14661]	0	Y	N	N
ENSG00000130304	Tier 1	SLC27A1	19	17579578	17616977	1	solute carrier family 27 (fatty acid transporter), member 1 [Source:HGNC Symbol;Acc:10995]	0	Y	N	Y
ENSG00000130413	Tier 1	STK33	11	8413418	8615836	-1	serine/threonine kinase 33 [Source:HGNC Symbol;Acc:14568]	4	Y	N	N
ENSG00000130540	Tier 1	SULT4A1	22	44220389	44258398	-1	sulfotransferase family 4A, member 1 [Source:HGNC Symbol;Acc:14903]	0	N	N	Y
ENSG00000130649	Tier 1	CYP2E1	10	135333910	135374724	1	cytochrome P450, family 2, subfamily E, polypeptide 1 [Source:HGNC Symbol;Acc:2631]	0	Y	N	Y
ENSG00000130669	Tier 1	PAK4	19	39616410	39673456	1	p21 protein (Cdc42/Rac)-activated kinase 4 [Source:HGNC Symbol;Acc:16059]	0	Y	N	N
ENSG00000130702	Tier 1	LAMA5	20	60883011	60942368	-1	laminin, alpha 5 [Source:HGNC Symbol;Acc:6485]	2	N	Y	N
ENSG00000130758	Tier 1	MAP3K10	19	40697651	40721482	1	mitogen-activated protein kinase kinase kinase 10 [Source:HGNC Symbol;Acc:6849]	0	Y	N	N
ENSG00000130816	Tier 1	DNMT1	19	10244021	10341962	-1	DNA (cytosine-5-)-methyltransferase 1 [Source:HGNC Symbol;Acc:2976]	0	Y	N	N
ENSG00000131023	Tier 1	LATS1	6	149979289	150039392	-1	large tumor suppressor kinase 1 [Source:HGNC Symbol;Acc:6514]	0	Y	N	N
ENSG00000131269	Tier 1	ABCB7	X	74273115	74376567	-1	ATP-binding cassette, sub-family B (MDR/TAP), member 7 [Source:HGNC Symbol;Acc:48]	0	N	N	Y
ENSG00000131389	Tier 1	SLC6A6	3	14444076	14530857	1	solute carrier family 6 (neurotransmitter transporter), member 6 [Source:HGNC Symbol;Acc:11052]	0	Y	N	Y
ENSG00000131471	Tier 1	AOC3	17	41003201	41010147	1	amine oxidase, copper containing 3 [Source:HGNC Symbol;Acc:550]	0	Y	Y	N
ENSG00000131686	Tier 1	CA6	1	9005926	9035151	1	carbonic anhydrase VI [Source:HGNC Symbol;Acc:1380]	0	Y	Y	N
ENSG00000131747	Tier 1	TOP2A	17	38544768	38574202	-1	topoisomerase (DNA) II alpha 170kDa [Source:HGNC Symbol;Acc:11989]	1	Y	N	N
ENSG00000131759	Tier 1	RARA	17	38465444	38513094	1	retinoic acid receptor, alpha [Source:HGNC Symbol;Acc:9864]	1	Y	N	N
ENSG00000131781	Tier 1	FMO5	1	146646930	146714700	-1	flavin containing monooxygenase 5 [Source:HGNC Symbol;Acc:3773]	0	N	N	Y
ENSG00000132155	Tier 1	RAF1	3	12625100	12705725	-1	v-raf-1 murine leukemia viral oncogene homolog 1 [Source:HGNC Symbol;Acc:9829]	2	Y	N	N
ENSG00000132170	Tier 1	PPARG	3	12328867	12475855	1	peroxisome proliferator-activated receptor gamma [Source:HGNC Symbol;Acc:9236]	2	Y	N	Y
ENSG00000132329	Tier 1	RAMP1	2	238767536	238820756	1	receptor (G protein-coupled) activity modifying protein 1 [Source:HGNC Symbol;Acc:9843]	0	Y	Y	N
ENSG00000132356	Tier 1	PRKAA1	5	40759481	40798476	-1	protein kinase, AMP-activated, alpha 1 catalytic subunit [Source:HGNC Symbol;Acc:9376]	1	Y	N	N
ENSG00000132437	Tier 1	DDC	7	50526134	50633154	-1	dopa decarboxylase (aromatic L-amino acid decarboxylase) [Source:HGNC Symbol;Acc:2719]	9	Y	N	N
ENSG00000132639	Tier 1	SNAP25	20	10199478	10288066	1	synaptosomal-associated protein, 25kDa [Source:HGNC Symbol;Acc:11132]	0	N	Y	N
ENSG00000132671	Tier 1	SSTR4	20	23016057	23017314	1	somatostatin receptor 4 [Source:HGNC Symbol;Acc:11333]	0	Y	Y	N
ENSG00000132681	Tier 1	ATP1A4	1	160121360	160156767	1	ATPase, Na+/K+ transporting, alpha 4 polypeptide [Source:HGNC Symbol;Acc:14073]	0	Y	N	N
ENSG00000132746	Tier 1	ALDH3B2	11	67429633	67448671	-1	aldehyde dehydrogenase 3 family, member B2 [Source:HGNC Symbol;Acc:411]	1	N	N	Y
ENSG00000132964	Tier 1	CDK8	13	26828276	26979375	1	cyclin-dependent kinase 8 [Source:HGNC Symbol;Acc:1779]	0	Y	N	N
ENSG00000132965	Tier 1	ALOX5AP	13	31309645	31338556	1	arachidonate 5-lipoxygenase-activating protein [Source:HGNC Symbol;Acc:436]	0	Y	N	N
ENSG00000133019	Tier 1	CHRM3	1	239549865	240078750	1	cholinergic receptor, muscarinic 3 [Source:HGNC Symbol;Acc:1952]	2	Y	Y	N
ENSG00000133059	Tier 1	DSTYK	1	205111632	205180727	-1	dual serine/threonine and tyrosine protein kinase [Source:HGNC Symbol;Acc:29043]	4	Y	N	N
ENSG00000133083	Tier 1	DCLK1	13	36345478	36705443	-1	doublecortin-like kinase 1 [Source:HGNC Symbol;Acc:2700]	1	Y	N	N
ENSG00000133101	Tier 1	CCNA1	13	37005967	37017019	1	cyclin A1 [Source:HGNC Symbol;Acc:1577]	0	Y	N	N
ENSG00000133216	Tier 1	EPHB2	1	23037332	23241818	1	EPH receptor B2 [Source:HGNC Symbol;Acc:3393]	0	Y	N	N
ENSG00000133433	Tier 1	GSTT2B	22	24299601	24303373	-1	glutathione S-transferase theta 2B (gene/pseudogene) [Source:HGNC Symbol;Acc:33437]	0	N	N	Y
ENSG00000133731	Tier 1	IMPA1	8	82570196	82598928	-1	inositol(myo)-1(or 4)-monophosphatase 1 [Source:HGNC Symbol;Acc:6050]	0	Y	N	N
ENSG00000133742	Tier 1	CA1	8	86239837	86291243	-1	carbonic anhydrase I [Source:HGNC Symbol;Acc:1368]	1	Y	N	N
ENSG00000134057	Tier 1	CCNB1	5	68462837	68474072	1	cyclin B1 [Source:HGNC Symbol;Acc:1579]	0	Y	N	N
ENSG00000134058	Tier 1	CDK7	5	68530668	68573250	1	cyclin-dependent kinase 7 [Source:HGNC Symbol;Acc:1778]	0	Y	N	N
ENSG00000134184	Tier 1	GSTM1	1	110230436	110251661	1	glutathione S-transferase mu 1 [Source:HGNC Symbol;Acc:4632]	0	N	N	Y
ENSG00000134201	Tier 1	GSTM5	1	110254864	110318050	1	glutathione S-transferase mu 5 [Source:HGNC Symbol;Acc:4637]	0	N	N	Y
ENSG00000134202	Tier 1	GSTM3	1	110276554	110284384	-1	glutathione S-transferase mu 3 (brain) [Source:HGNC Symbol;Acc:4635]	0	N	N	Y
ENSG00000134259	Tier 1	NGF	1	115828539	115880857	-1	nerve growth factor (beta polypeptide) [Source:HGNC Symbol;Acc:7808]	0	Y	Y	N
ENSG00000134318	Tier 1	ROCK2	2	11319887	11488456	-1	Rho-associated, coiled-coil containing protein kinase 2 [Source:HGNC Symbol;Acc:10252]	0	Y	N	N
ENSG00000134352	Tier 1	IL6ST	5	55230923	55290821	-1	interleukin 6 signal transducer (gp130, oncostatin M receptor) [Source:HGNC Symbol;Acc:6021]	0	N	Y	N
ENSG00000134460	Tier 1	IL2RA	10	6052652	6104288	-1	interleukin 2 receptor, alpha [Source:HGNC Symbol;Acc:6008]	16	N	Y	N
ENSG00000134489	Tier 1	HRH4	18	22040593	22059921	1	histamine receptor H4 [Source:HGNC Symbol;Acc:17383]	0	Y	Y	N
ENSG00000134538	Tier 1	SLCO1B1	12	21284136	21392180	1	solute carrier organic anion transporter family, member 1B1 [Source:HGNC Symbol;Acc:10959]	22	Y	N	Y
ENSG00000134602	Tier 1		X	131157293	131209971	1	Serine/threonine-protein kinase MST4 [Source:UniProtKB/Swiss-Prot;Acc:Q9P289]	0	Y	N	N
ENSG00000134640	Tier 1	MTNR1B	11	92702886	92718232	1	melatonin receptor 1B [Source:HGNC Symbol;Acc:7464]	20	Y	N	N
ENSG00000134716	Tier 1	CYP2J2	1	60358980	60392462	-1	cytochrome P450, family 2, subfamily J, polypeptide 2 [Source:HGNC Symbol;Acc:2634]	0	Y	N	Y
ENSG00000134780	Tier 1	DAGLA	11	61447905	61514473	1	diacylglycerol lipase, alpha [Source:HGNC Symbol;Acc:1165]	1	Y	N	N
ENSG00000134853	Tier 1	PDGFRA	4	55095264	55164414	1	platelet-derived growth factor receptor, alpha polypeptide [Source:HGNC Symbol;Acc:8803]	4	Y	Y	N
ENSG00000135047	Tier 1	CTSL	9	90340434	90346308	1	cathepsin L [Source:HGNC Symbol;Acc:2537]	0	Y	N	N
ENSG00000135090	Tier 1	TAOK3	12	118587606	118810750	-1	TAO kinase 3 [Source:HGNC Symbol;Acc:18133]	0	Y	N	N
ENSG00000135226	Tier 1	UGT2B28	4	70146217	70160768	1	UDP glucuronosyltransferase 2 family, polypeptide B28 [Source:HGNC Symbol;Acc:13479]	0	N	N	Y
ENSG00000135250	Tier 1	SRPK2	7	104751151	105039755	-1	SRSF protein kinase 2 [Source:HGNC Symbol;Acc:11306]	1	Y	N	N
ENSG00000135312	Tier 1	HTR1B	6	78171948	78173490	-1	5-hydroxytryptamine (serotonin) receptor 1B, G protein-coupled [Source:HGNC Symbol;Acc:5287]	0	Y	Y	N
ENSG00000135318	Tier 1	NT5E	6	86159809	86205500	1	5'-nucleotidase, ecto (CD73) [Source:HGNC Symbol;Acc:8021]	2	Y	Y	N
ENSG00000135333	Tier 1	EPHA7	6	93949738	94129265	-1	EPH receptor A7 [Source:HGNC Symbol;Acc:3390]	0	Y	N	N
ENSG00000135341	Tier 1	MAP3K7	6	91223292	91296764	-1	mitogen-activated protein kinase kinase kinase 7 [Source:HGNC Symbol;Acc:6859]	0	Y	N	N
ENSG00000135446	Tier 1	CDK4	12	58141510	58149796	-1	cyclin-dependent kinase 4 [Source:HGNC Symbol;Acc:1773]	2	Y	N	N
ENSG00000135503	Tier 1	ACVR1B	12	52345451	52390862	1	activin A receptor, type IB [Source:HGNC Symbol;Acc:172]	0	Y	N	N
ENSG00000135605	Tier 1	TEC	4	48137800	48271881	-1	tec protein tyrosine kinase [Source:HGNC Symbol;Acc:11719]	1	Y	N	N
ENSG00000135679	Tier 1	MDM2	12	69201956	69239214	1	MDM2 oncogene, E3 ubiquitin protein ligase [Source:HGNC Symbol;Acc:6973]	0	Y	N	N
ENSG00000135702	Tier 1	CHST5	16	75562433	75569145	-1	carbohydrate (N-acetylglucosamine 6-O) sulfotransferase 5 [Source:HGNC Symbol;Acc:1973]	0	N	N	Y
ENSG00000135766	Tier 1	EGLN1	1	231499497	231560790	-1	egl-9 family hypoxia-inducible factor 1 [Source:HGNC Symbol;Acc:1232]	0	Y	N	N
ENSG00000135821	Tier 1	GLUL	1	182350839	182361341	-1	glutamate-ammonia ligase [Source:HGNC Symbol;Acc:4341]	0	Y	N	N
ENSG00000135862	Tier 1	LAMC1	1	182992595	183114727	1	laminin, gamma 1 (formerly LAMB2) [Source:HGNC Symbol;Acc:6492]	0	N	Y	N
ENSG00000135902	Tier 1	CHRND	2	233390703	233401377	1	cholinergic receptor, nicotinic, delta (muscle) [Source:HGNC Symbol;Acc:1965]	2	Y	Y	N
ENSG00000135914	Tier 1	HTR2B	2	231972944	231989832	-1	5-hydroxytryptamine (serotonin) receptor 2B, G protein-coupled [Source:HGNC Symbol;Acc:5294]	0	Y	Y	N
ENSG00000135929	Tier 1	CYP27A1	2	219646472	219680016	1	cytochrome P450, family 27, subfamily A, polypeptide 1 [Source:HGNC Symbol;Acc:2605]	2	Y	N	Y
ENSG00000136160	Tier 1	EDNRB	13	78469616	78493903	-1	endothelin receptor type B [Source:HGNC Symbol;Acc:3180]	1	Y	Y	N
ENSG00000136213	Tier 1	CHST12	7	2443223	2474242	1	carbohydrate (chondroitin 4) sulfotransferase 12 [Source:HGNC Symbol;Acc:17423]	0	N	N	Y
ENSG00000136235	Tier 1	GPNMB	7	23275586	23314727	1	glycoprotein (transmembrane) nmb [Source:HGNC Symbol;Acc:4462]	1	N	Y	N
ENSG00000136244	Tier 1	IL6	7	22765503	22771621	1	interleukin 6 (interferon, beta 2) [Source:HGNC Symbol;Acc:6018]	0	N	Y	N
ENSG00000136531	Tier 1	SCN2A	2	166095912	166248818	1	sodium channel, voltage-gated, type II, alpha subunit [Source:HGNC Symbol;Acc:10588]	1	Y	N	N
ENSG00000136546	Tier 1	SCN7A	2	167260083	167350757	-1	sodium channel, voltage-gated, type VII, alpha subunit [Source:HGNC Symbol;Acc:10594]	0	Y	N	N
ENSG00000136573	Tier 1	BLK	8	11351510	11422113	1	B lymphoid tyrosine kinase [Source:HGNC Symbol;Acc:1057]	11	Y	N	N
ENSG00000136634	Tier 1	IL10	1	206940947	206945839	-1	interleukin 10 [Source:HGNC Symbol;Acc:5962]	10	N	Y	N
ENSG00000136807	Tier 1	CDK9	9	130547958	130553066	1	cyclin-dependent kinase 9 [Source:HGNC Symbol;Acc:1780]	0	Y	N	N
ENSG00000136875	Tier 1	PRPF4	9	116037623	116055185	1	pre-mRNA processing factor 4 [Source:HGNC Symbol;Acc:17349]	0	Y	N	N
ENSG00000136928	Tier 1	GABBR2	9	101050391	101471479	-1	gamma-aminobutyric acid (GABA) B receptor, 2 [Source:HGNC Symbol;Acc:4507]	1	Y	N	N
ENSG00000136943	Tier 1	CTSV	9	99794940	99801925	-1	cathepsin V [Source:HGNC Symbol;Acc:2538]	0	Y	N	N
ENSG00000137070	Tier 1	IL11RA	9	34650699	34661889	1	interleukin 11 receptor, alpha [Source:HGNC Symbol;Acc:5967]	0	N	Y	N
ENSG00000137124	Tier 1	ALDH1B1	9	38392661	38398658	1	aldehyde dehydrogenase 1 family, member B1 [Source:HGNC Symbol;Acc:407]	0	Y	N	Y
ENSG00000137193	Tier 1	PIM1	6	37137979	37143202	1	pim-1 oncogene [Source:HGNC Symbol;Acc:8986]	0	Y	N	N
ENSG00000137204	Tier 1	SLC22A7	6	43263432	43273276	1	solute carrier family 22 (organic anion transporter), member 7 [Source:HGNC Symbol;Acc:10971]	0	Y	N	Y
ENSG00000137252	Tier 1	HCRTR2	6	55039050	55147418	1	hypocretin (orexin) receptor 2 [Source:HGNC Symbol;Acc:4849]	0	Y	Y	N
ENSG00000137267	Tier 1	TUBB2A	6	3153903	3157760	-1	tubulin, beta 2A class IIa [Source:HGNC Symbol;Acc:12412]	0	Y	Y	N
ENSG00000137275	Tier 1	RIPK1	6	3064225	3115421	1	receptor (TNFRSF)-interacting serine-threonine kinase 1 [Source:HGNC Symbol;Acc:10019]	0	Y	N	N
ENSG00000137285	Tier 1	TUBB2B	6	3224495	3231964	-1	tubulin, beta 2B class IIb [Source:HGNC Symbol;Acc:30829]	0	Y	Y	N
ENSG00000137364	Tier 1	TPMT	6	18128542	18155305	-1	thiopurine S-methyltransferase [Source:HGNC Symbol;Acc:12014]	0	Y	N	Y
ENSG00000137491	Tier 1	SLCO2B1	11	74811608	74917594	1	solute carrier organic anion transporter family, member 2B1 [Source:HGNC Symbol;Acc:10962]	0	Y	N	Y
ENSG00000137509	Tier 1	PRCP	11	82534544	82681626	-1	prolylcarboxypeptidase (angiotensinase C) [Source:HGNC Symbol;Acc:9344]	0	Y	N	N
ENSG00000137571	Tier 1	SLCO5A1	8	70579282	70747299	-1	solute carrier organic anion transporter family, member 5A1 [Source:HGNC Symbol;Acc:19046]	0	N	N	Y
ENSG00000137573	Tier 1	SULF1	8	70378859	70573150	1	sulfatase 1 [Source:HGNC Symbol;Acc:20391]	0	N	Y	Y
ENSG00000137673	Tier 1	MMP7	11	102391239	102401484	-1	matrix metallopeptidase 7 (matrilysin, uterine) [Source:HGNC Symbol;Acc:7174]	1	Y	Y	N
ENSG00000137745	Tier 1	MMP13	11	102813724	102826463	-1	matrix metallopeptidase 13 (collagenase 3) [Source:HGNC Symbol;Acc:7159]	0	Y	Y	N
ENSG00000137752	Tier 1	CASP1	11	104896170	104972158	-1	caspase 1, apoptosis-related cysteine peptidase [Source:HGNC Symbol;Acc:1499]	0	Y	N	N
ENSG00000137764	Tier 1	MAP2K5	15	67835047	68099461	1	mitogen-activated protein kinase kinase 5 [Source:HGNC Symbol;Acc:6845]	7	Y	N	N
ENSG00000137843	Tier 1	PAK6	15	40509629	40569688	1	p21 protein (Cdc42/Rac)-activated kinase 6 [Source:HGNC Symbol;Acc:16061]	1	Y	N	N
ENSG00000137845	Tier 1	ADAM10	15	58887403	59042177	-1	ADAM metallopeptidase domain 10 [Source:HGNC Symbol;Acc:188]	0	Y	Y	N
ENSG00000137860	Tier 1	SLC28A2	15	45544428	45568149	1	solute carrier family 28 (concentrative nucleoside transporter), member 2 [Source:HGNC Symbol;Acc:11002]	4	N	N	Y
ENSG00000137869	Tier 1	CYP19A1	15	51500254	51630807	-1	cytochrome P450, family 19, subfamily A, polypeptide 1 [Source:HGNC Symbol;Acc:2594]	7	Y	N	Y
ENSG00000137975	Tier 1	CLCA2	1	86889769	86922241	1	chloride channel accessory 2 [Source:HGNC Symbol;Acc:2016]	0	Y	Y	N
ENSG00000138039	Tier 1	LHCGR	2	48859428	48982880	-1	luteinizing hormone/choriogonadotropin receptor [Source:HGNC Symbol;Acc:6585]	2	Y	Y	N
ENSG00000138061	Tier 1	CYP1B1	2	38294116	38337044	-1	cytochrome P450, family 1, subfamily B, polypeptide 1 [Source:HGNC Symbol;Acc:2597]	0	Y	N	Y
ENSG00000138074	Tier 1	SLC5A6	2	27422455	27435826	-1	solute carrier family 5 (sodium/multivitamin and iodide cotransporter), member 6 [Source:HGNC Symbol;Acc:11041]	1	N	N	Y
ENSG00000138109	Tier 1	CYP2C9	10	96698415	96749147	1	cytochrome P450, family 2, subfamily C, polypeptide 9 [Source:HGNC Symbol;Acc:2623]	12	Y	N	Y
ENSG00000138115	Tier 1	CYP2C8	10	96796530	96829254	-1	cytochrome P450, family 2, subfamily C, polypeptide 8 [Source:HGNC Symbol;Acc:2622]	8	Y	N	Y
ENSG00000138160	Tier 1	KIF11	10	94353043	94415150	1	kinesin family member 11 [Source:HGNC Symbol;Acc:6388]	10	Y	N	N
ENSG00000138356	Tier 1	AOX1	2	201450591	201541787	1	aldehyde oxidase 1 [Source:HGNC Symbol;Acc:553]	0	Y	N	Y
ENSG00000138379	Tier 1	MSTN	2	190920423	190927455	-1	myostatin [Source:HGNC Symbol;Acc:4223]	0	N	Y	N
ENSG00000138435	Tier 1	CHRNA1	2	175612320	175629200	-1	cholinergic receptor, nicotinic, alpha 1 (muscle) [Source:HGNC Symbol;Acc:1955]	0	Y	Y	N
ENSG00000138448	Tier 1	ITGAV	2	187454792	187545628	1	integrin, alpha V [Source:HGNC Symbol;Acc:6150]	0	Y	Y	N
ENSG00000138449	Tier 1	SLC40A1	2	190425305	190448484	-1	solute carrier family 40 (iron-regulated transporter), member 1 [Source:HGNC Symbol;Acc:10909]	0	N	Y	N
ENSG00000138613	Tier 1	APH1B	15	63568217	63601325	1	APH1B gamma secretase subunit [Source:HGNC Symbol;Acc:24080]	2	Y	N	N
ENSG00000138669	Tier 1	PRKG2	4	82009837	82136218	-1	protein kinase, cGMP-dependent, type II [Source:HGNC Symbol;Acc:9416]	4	Y	N	N
ENSG00000138685	Tier 1	FGF2	4	123747863	123819391	1	fibroblast growth factor 2 (basic) [Source:HGNC Symbol;Acc:3676]	0	Y	Y	N
ENSG00000138696	Tier 1	BMPR1B	4	95679119	96079599	1	bone morphogenetic protein receptor, type IB [Source:HGNC Symbol;Acc:1077]	0	Y	Y	N
ENSG00000138735	Tier 1	PDE5A	4	120415550	120550146	-1	phosphodiesterase 5A, cGMP-specific [Source:HGNC Symbol;Acc:8784]	0	Y	N	N
ENSG00000138756	Tier 1	BMP2K	4	79697496	79837526	1	BMP2 inducible kinase [Source:HGNC Symbol;Acc:18041]	0	Y	N	N
ENSG00000138769	Tier 1	CDKL2	4	76503215	76555900	-1	cyclin-dependent kinase-like 2 (CDC2-related kinase) [Source:HGNC Symbol;Acc:1782]	0	Y	N	N
ENSG00000138780	Tier 1	GSTCD	4	106629935	106768885	1	glutathione S-transferase, C-terminal domain containing [Source:HGNC Symbol;Acc:25806]	3	N	N	Y
ENSG00000138814	Tier 1	PPP3CA	4	101944566	102269435	-1	protein phosphatase 3, catalytic subunit, alpha isozyme [Source:HGNC Symbol;Acc:9314]	0	Y	N	N
ENSG00000138823	Tier 1	MTTP	4	100484918	100545156	1	microsomal triglyceride transfer protein [Source:HGNC Symbol;Acc:7467]	0	Y	N	N
ENSG00000139155	Tier 1	SLCO1C1	12	20848289	20906320	1	solute carrier organic anion transporter family, member 1C1 [Source:HGNC Symbol;Acc:13819]	1	N	N	Y
ENSG00000139567	Tier 1	ACVRL1	12	52300692	52317145	1	activin A receptor type II-like 1 [Source:HGNC Symbol;Acc:175]	0	Y	Y	N
ENSG00000139610	Tier 1	CELA1	12	51722227	51740463	-1	chymotrypsin-like elastase family, member 1 [Source:HGNC Symbol;Acc:3308]	0	Y	Y	N
ENSG00000139625	Tier 1	MAP3K12	12	53874274	53893847	-1	mitogen-activated protein kinase kinase kinase 12 [Source:HGNC Symbol;Acc:6851]	0	Y	N	N
ENSG00000139626	Tier 1	ITGB7	12	53585102	53601091	-1	integrin, beta 7 [Source:HGNC Symbol;Acc:6162]	0	Y	Y	N
ENSG00000139874	Tier 1	SSTR1	14	38677204	38682272	1	somatostatin receptor 1 [Source:HGNC Symbol;Acc:11330]	0	Y	Y	N
ENSG00000140009	Tier 1	ESR2	14	64550950	64804830	-1	estrogen receptor 2 (ER beta) [Source:HGNC Symbol;Acc:3468]	1	Y	N	N
ENSG00000140443	Tier 1	IGF1R	15	99192200	99507759	1	insulin-like growth factor 1 receptor [Source:HGNC Symbol;Acc:5465]	4	Y	Y	N
ENSG00000140459	Tier 1	CYP11A1	15	74630100	74660081	-1	cytochrome P450, family 11, subfamily A, polypeptide 1 [Source:HGNC Symbol;Acc:2590]	0	Y	N	Y
ENSG00000140465	Tier 1	CYP1A1	15	75011883	75017951	-1	cytochrome P450, family 1, subfamily A, polypeptide 1 [Source:HGNC Symbol;Acc:2595]	6	Y	N	Y
ENSG00000140474	Tier 1	ULK3	15	75128457	75135687	-1	unc-51 like kinase 3 [Source:HGNC Symbol;Acc:19703]	9	Y	N	N
ENSG00000140505	Tier 1	CYP1A2	15	75041185	75048543	1	cytochrome P450, family 1, subfamily A, polypeptide 2 [Source:HGNC Symbol;Acc:2596]	10	Y	N	Y
ENSG00000140538	Tier 1	NTRK3	15	88418230	88799999	-1	neurotrophic tyrosine kinase, receptor, type 3 [Source:HGNC Symbol;Acc:8033]	0	Y	Y	N
ENSG00000140675	Tier 1	SLC5A2	16	31494323	31502181	1	solute carrier family 5 (sodium/glucose cotransporter), member 2 [Source:HGNC Symbol;Acc:11037]	0	Y	N	N
ENSG00000140795	Tier 1	MYLK3	16	46740891	46824319	-1	myosin light chain kinase 3 [Source:HGNC Symbol;Acc:29826]	0	Y	N	N
ENSG00000140798	Tier 1	ABCC12	16	48116884	48189929	-1	ATP-binding cassette, sub-family C (CFTR/MRP), member 12 [Source:HGNC Symbol;Acc:14640]	0	Y	N	Y
ENSG00000140835	Tier 1	CHST4	16	71559136	71572649	1	carbohydrate (N-acetylglucosamine 6-O) sulfotransferase 4 [Source:HGNC Symbol;Acc:1972]	1	N	N	Y
ENSG00000140992	Tier 1	PDPK1	16	2587965	2653189	1	3-phosphoinositide dependent protein kinase-1 [Source:HGNC Symbol;Acc:8816]	0	Y	N	N
ENSG00000141458	Tier 1	NPC1	18	21086148	21166862	-1	Niemann-Pick disease, type C1 [Source:HGNC Symbol;Acc:7897]	0	Y	N	N
ENSG00000141503	Tier 1	MINK1	17	4736683	4801356	1	misshapen-like kinase 1 [Source:HGNC Symbol;Acc:17565]	1	Y	N	N
ENSG00000141510	Tier 1	TP53	17	7565097	7590856	-1	tumor protein p53 [Source:HGNC Symbol;Acc:11998]	6	Y	N	N
ENSG00000141551	Tier 1	CSNK1D	17	80196899	80231607	-1	casein kinase 1, delta [Source:HGNC Symbol;Acc:2452]	0	Y	N	N
ENSG00000141720	Tier 1	PIP4K2B	17	36921942	36956379	-1	phosphatidylinositol-5-phosphate 4-kinase, type II, beta [Source:HGNC Symbol;Acc:8998]	1	Y	N	N
ENSG00000141736	Tier 1	ERBB2	17	37844167	37886679	1	v-erb-b2 avian erythroblastic leukemia viral oncogene homolog 2 [Source:HGNC Symbol;Acc:3430]	3	Y	Y	N
ENSG00000141744	Tier 1	PNMT	17	37824234	37826728	1	phenylethanolamine N-methyltransferase [Source:HGNC Symbol;Acc:9160]	2	Y	N	Y
ENSG00000142002	Tier 1	DPP9	19	4675236	4724685	-1	dipeptidyl-peptidase 9 [Source:HGNC Symbol;Acc:18648]	1	Y	N	N
ENSG00000142166	Tier 1	IFNAR1	21	34696734	34732168	1	interferon (alpha, beta and omega) receptor 1 [Source:HGNC Symbol;Acc:5432]	1	N	Y	N
ENSG00000142168	Tier 1	SOD1	21	33031935	33041244	1	superoxide dismutase 1, soluble [Source:HGNC Symbol;Acc:11179]	0	N	Y	Y
ENSG00000142178	Tier 1	SIK1	21	44834395	44847008	-1	salt-inducible kinase 1 [Source:HGNC Symbol;Acc:11142]	0	Y	N	N
ENSG00000142192	Tier 1	APP	21	27252861	27543446	-1	amyloid beta (A4) precursor protein [Source:HGNC Symbol;Acc:620]	0	Y	Y	N
ENSG00000142208	Tier 1	AKT1	14	105235686	105262088	-1	v-akt murine thymoma viral oncogene homolog 1 [Source:HGNC Symbol;Acc:391]	1	Y	N	N
ENSG00000142319	Tier 1	SLC6A3	5	1392909	1445545	-1	solute carrier family 6 (neurotransmitter transporter), member 3 [Source:HGNC Symbol;Acc:11049]	0	Y	N	N
ENSG00000142494	Tier 1	SLC47A1	17	19398698	19482347	1	solute carrier family 47 (multidrug and toxin extrusion), member 1 [Source:HGNC Symbol;Acc:25588]	0	Y	N	Y
ENSG00000142583	Tier 1	SLC2A5	1	9095166	9148537	-1	solute carrier family 2 (facilitated glucose/fructose transporter), member 5 [Source:HGNC Symbol;Acc:11010]	0	N	N	Y
ENSG00000142627	Tier 1	EPHA2	1	16450832	16482582	-1	EPH receptor A2 [Source:HGNC Symbol;Acc:3386]	2	Y	N	N
ENSG00000142731	Tier 1	PLK4	4	128802016	128820350	1	polo-like kinase 4 [Source:HGNC Symbol;Acc:11397]	0	Y	N	N
ENSG00000142973	Tier 1	CYP4B1	1	47223510	47285085	1	cytochrome P450, family 4, subfamily B, polypeptide 1 [Source:HGNC Symbol;Acc:2644]	5	Y	N	Y
ENSG00000143149	Tier 1	ALDH9A1	1	165631453	165668100	-1	aldehyde dehydrogenase 9 family, member A1 [Source:HGNC Symbol;Acc:412]	0	Y	N	Y
ENSG00000143167	Tier 1	GPA33	1	167022073	167059868	-1	glycoprotein A33 (transmembrane) [Source:HGNC Symbol;Acc:4445]	0	N	Y	N
ENSG00000143171	Tier 1	RXRG	1	165370159	165414433	-1	retinoid X receptor, gamma [Source:HGNC Symbol;Acc:10479]	2	Y	N	N
ENSG00000143198	Tier 1	MGST3	1	165600098	165631033	1	microsomal glutathione S-transferase 3 [Source:HGNC Symbol;Acc:7064]	0	N	N	Y
ENSG00000143217	Tier 1	PVRL4	1	161040785	161059389	-1	poliovirus receptor-related 4 [Source:HGNC Symbol;Acc:19688]	0	N	Y	N
ENSG00000143257	Tier 1	NR1I3	1	161199456	161208092	-1	nuclear receptor subfamily 1, group I, member 3 [Source:HGNC Symbol;Acc:7969]	1	Y	N	Y
ENSG00000143322	Tier 1	ABL2	1	179068462	179198819	-1	c-abl oncogene 2, non-receptor tyrosine kinase [Source:HGNC Symbol;Acc:77]	0	Y	N	N
ENSG00000143365	Tier 1	RORC	1	151778547	151804348	-1	RAR-related orphan receptor C [Source:HGNC Symbol;Acc:10260]	1	Y	N	N
ENSG00000143387	Tier 1	CTSK	1	150768684	150780799	-1	cathepsin K [Source:HGNC Symbol;Acc:2536]	5	Y	N	N
ENSG00000143398	Tier 1	PIP5K1A	1	151170425	151222012	1	phosphatidylinositol-4-phosphate 5-kinase, type I, alpha [Source:HGNC Symbol;Acc:8994]	0	Y	N	N
ENSG00000143437	Tier 1	ARNT	1	150782181	150849244	-1	aryl hydrocarbon receptor nuclear translocator [Source:HGNC Symbol;Acc:700]	5	N	N	Y
ENSG00000143466	Tier 1	IKBKE	1	206643791	206670223	1	inhibitor of kappa light polypeptide gene enhancer in B-cells, kinase epsilon [Source:HGNC Symbol;Acc:14552]	0	Y	N	N
ENSG00000143498	Tier 1	TAF1A	1	222731244	222763275	-1	TATA box binding protein (TBP)-associated factor, RNA polymerase I, A, 48kDa [Source:HGNC Symbol;Acc:11532]	0	Y	N	N
ENSG00000143799	Tier 1	PARP1	1	226548392	226595780	-1	poly (ADP-ribose) polymerase 1 [Source:HGNC Symbol;Acc:270]	0	Y	N	N
ENSG00000143801	Tier 1	PSEN2	1	227057885	227083806	1	presenilin 2 (Alzheimer disease 4) [Source:HGNC Symbol;Acc:9509]	0	Y	N	N
ENSG00000143819	Tier 1	EPHX1	1	225997794	226033260	1	epoxide hydrolase 1, microsomal (xenobiotic) [Source:HGNC Symbol;Acc:3401]	0	N	N	Y
ENSG00000143839	Tier 1	REN	1	204123944	204135465	-1	renin [Source:HGNC Symbol;Acc:9958]	0	Y	Y	N
ENSG00000143851	Tier 1	PTPN7	1	202116141	202130716	-1	protein tyrosine phosphatase, non-receptor type 7 [Source:HGNC Symbol;Acc:9659]	0	Y	N	N
ENSG00000144230	Tier 1	GPR17	2	128403439	128410213	1	G protein-coupled receptor 17 [Source:HGNC Symbol;Acc:4471]	0	Y	Y	N
ENSG00000144285	Tier 1	SCN1A	2	166845670	166984523	-1	sodium channel, voltage-gated, type I, alpha subunit [Source:HGNC Symbol;Acc:10585]	6	Y	N	N
ENSG00000144481	Tier 1	TRPM8	2	234826043	234928166	1	transient receptor potential cation channel, subfamily M, member 8 [Source:HGNC Symbol;Acc:17961]	6	Y	N	N
ENSG00000144671	Tier 1	SLC22A14	3	38323785	38360066	1	solute carrier family 22, member 14 [Source:HGNC Symbol;Acc:8495]	0	Y	N	Y
ENSG00000144852	Tier 1	NR1I2	3	119499331	119537332	1	nuclear receptor subfamily 1, group I, member 2 [Source:HGNC Symbol;Acc:7968]	1	Y	N	Y
ENSG00000144891	Tier 1	AGTR1	3	148415571	148460795	1	angiotensin II receptor, type 1 [Source:HGNC Symbol;Acc:336]	0	Y	Y	N
ENSG00000145242	Tier 1	EPHA5	4	66185281	66536213	-1	EPH receptor A5 [Source:HGNC Symbol;Acc:3389]	0	Y	Y	N
ENSG00000145321	Tier 1	GC	4	72607410	72669758	-1	group-specific component (vitamin D binding protein) [Source:HGNC Symbol;Acc:4187]	8	Y	Y	N
ENSG00000145349	Tier 1	CAMK2D	4	114372188	114683083	-1	calcium/calmodulin-dependent protein kinase II delta [Source:HGNC Symbol;Acc:1462]	1	Y	N	N
ENSG00000145386	Tier 1	CCNA2	4	122737599	122745087	-1	cyclin A2 [Source:HGNC Symbol;Acc:1578]	0	Y	N	N
ENSG00000145545	Tier 1	SRD5A1	5	6633456	6669675	1	steroid-5-alpha-reductase, alpha polypeptide 1 (3-oxo-5 alpha-steroid delta 4-dehydrogenase alpha 1) [Source:HGNC Symbol;Acc:11284]	0	Y	N	N
ENSG00000145777	Tier 1	TSLP	5	110405760	110413722	1	thymic stromal lymphopoietin [Source:HGNC Symbol;Acc:30743]	5	N	Y	N
ENSG00000145839	Tier 1	IL9	5	135227935	135231516	-1	interleukin 9 [Source:HGNC Symbol;Acc:6029]	0	N	Y	N
ENSG00000145863	Tier 1	GABRA6	5	160974069	161129599	1	gamma-aminobutyric acid (GABA) A receptor, alpha 6 [Source:HGNC Symbol;Acc:4080]	0	Y	Y	N
ENSG00000145864	Tier 1	GABRB2	5	160715436	160976050	-1	gamma-aminobutyric acid (GABA) A receptor, beta 2 [Source:HGNC Symbol;Acc:4082]	0	Y	Y	N
ENSG00000145888	Tier 1	GLRA1	5	151202074	151304403	-1	glycine receptor, alpha 1 [Source:HGNC Symbol;Acc:4326]	0	Y	Y	N
ENSG00000145949	Tier 1	MYLK4	6	2663863	2751200	-1	myosin light chain kinase family, member 4 [Source:HGNC Symbol;Acc:27972]	0	Y	N	N
ENSG00000146070	Tier 1	PLA2G7	6	46671938	46703430	-1	phospholipase A2, group VII (platelet-activating factor acetylhydrolase, plasma) [Source:HGNC Symbol;Acc:9040]	4	Y	Y	N
ENSG00000146233	Tier 1	CYP39A1	6	46517541	46620523	-1	cytochrome P450, family 39, subfamily A, polypeptide 1 [Source:HGNC Symbol;Acc:17449]	4	N	N	Y
ENSG00000146242	Tier 1	TPBG	6	83072923	83080545	1	trophoblast glycoprotein [Source:HGNC Symbol;Acc:12004]	0	Y	Y	N
ENSG00000146399	Tier 1	TAAR1	6	132966123	132967142	-1	trace amine associated receptor 1 [Source:HGNC Symbol;Acc:17734]	0	Y	Y	N
ENSG00000146477	Tier 1	SLC22A3	6	160769300	160876014	1	solute carrier family 22 (organic cation transporter), member 3 [Source:HGNC Symbol;Acc:10967]	10	Y	N	Y
ENSG00000146648	Tier 1	EGFR	7	55086714	55324313	1	epidermal growth factor receptor [Source:HGNC Symbol;Acc:3236]	0	Y	Y	N
ENSG00000146872	Tier 1	TLK2	17	60536019	60692842	1	tousled-like kinase 2 [Source:HGNC Symbol;Acc:11842]	0	Y	N	N
ENSG00000146904	Tier 1	EPHA1	7	143087382	143105985	-1	EPH receptor A1 [Source:HGNC Symbol;Acc:3385]	1	Y	N	N
ENSG00000147082	Tier 1	CCNB3	X	49967364	50094909	1	cyclin B3 [Source:HGNC Symbol;Acc:18709]	0	Y	N	N
ENSG00000147099	Tier 1	HDAC8	X	71549366	71792953	-1	histone deacetylase 8 [Source:HGNC Symbol;Acc:13315]	0	Y	N	N
ENSG00000147119	Tier 1	CHST7	X	46433219	46457843	1	carbohydrate (N-acetylglucosamine 6-O) sulfotransferase 7 [Source:HGNC Symbol;Acc:13817]	0	N	N	Y
ENSG00000147155	Tier 1	EBP	X	48379546	48387104	1	emopamil binding protein (sterol isomerase) [Source:HGNC Symbol;Acc:3133]	0	Y	N	N
ENSG00000147246	Tier 1	HTR2C	X	113818551	114144624	1	5-hydroxytryptamine (serotonin) receptor 2C, G protein-coupled [Source:HGNC Symbol;Acc:5295]	0	Y	Y	N
ENSG00000147257	Tier 1	GPC3	X	132669773	133119922	-1	glypican 3 [Source:HGNC Symbol;Acc:4451]	0	N	Y	N
ENSG00000147576	Tier 1	ADHFE1	8	67342420	67383836	1	alcohol dehydrogenase, iron containing, 1 [Source:HGNC Symbol;Acc:16354]	2	N	N	Y
ENSG00000147873	Tier 1	IFNA5	9	21304613	21305312	-1	interferon, alpha 5 [Source:HGNC Symbol;Acc:5426]	0	N	Y	N
ENSG00000147955	Tier 1	SIGMAR1	9	34634719	34637806	-1	sigma non-opioid intracellular receptor 1 [Source:HGNC Symbol;Acc:8157]	0	Y	N	N
ENSG00000148053	Tier 1	NTRK2	9	87283466	87638505	1	neurotrophic tyrosine kinase, receptor, type 2 [Source:HGNC Symbol;Acc:8032]	0	Y	Y	N
ENSG00000148154	Tier 1	UGCG	9	114659046	114697649	1	UDP-glucose ceramide glucosyltransferase [Source:HGNC Symbol;Acc:12524]	0	Y	N	N
ENSG00000148344	Tier 1	PTGES	9	132500610	132515326	-1	prostaglandin E synthase [Source:HGNC Symbol;Acc:9599]	0	Y	N	N
ENSG00000148400	Tier 1	NOTCH1	9	139388896	139440314	-1	notch 1 [Source:HGNC Symbol;Acc:7881]	0	Y	Y	N
ENSG00000148408	Tier 1	CACNA1B	9	140772241	141019076	1	calcium channel, voltage-dependent, N type, alpha 1B subunit [Source:HGNC Symbol;Acc:1389]	0	Y	Y	N
ENSG00000148660	Tier 1	CAMK2G	10	75572259	75634343	-1	calcium/calmodulin-dependent protein kinase II gamma [Source:HGNC Symbol;Acc:1463]	2	Y	N	N
ENSG00000148680	Tier 1	HTR7	10	92500578	92617671	-1	5-hydroxytryptamine (serotonin) receptor 7, adenylate cyclase-coupled [Source:HGNC Symbol;Acc:5302]	1	Y	Y	N
ENSG00000148795	Tier 1	CYP17A1	10	104590288	104597290	-1	cytochrome P450, family 17, subfamily A, polypeptide 1 [Source:HGNC Symbol;Acc:2593]	24	Y	N	Y
ENSG00000148834	Tier 1	GSTO1	10	105995114	106027217	1	glutathione S-transferase omega 1 [Source:HGNC Symbol;Acc:13312]	1	N	N	Y
ENSG00000148848	Tier 1	ADAM12	10	127700950	128077024	-1	ADAM metallopeptidase domain 12 [Source:HGNC Symbol;Acc:190]	0	Y	Y	N
ENSG00000149269	Tier 1	PAK1	11	77032752	77185680	-1	p21 protein (Cdc42/Rac)-activated kinase 1 [Source:HGNC Symbol;Acc:8590]	0	Y	N	N
ENSG00000149294	Tier 1	NCAM1	11	112831997	113149158	1	neural cell adhesion molecule 1 [Source:HGNC Symbol;Acc:7656]	1	N	Y	N
ENSG00000149295	Tier 1	DRD2	11	113280318	113346413	-1	dopamine receptor D2 [Source:HGNC Symbol;Acc:3023]	1	Y	Y	N
ENSG00000149305	Tier 1	HTR3B	11	113775399	113817287	1	5-hydroxytryptamine (serotonin) receptor 3B, ionotropic [Source:HGNC Symbol;Acc:5298]	1	Y	N	N
ENSG00000149403	Tier 1	GRIK4	11	120382468	120859613	1	glutamate receptor, ionotropic, kainate 4 [Source:HGNC Symbol;Acc:4582]	0	Y	N	N
ENSG00000149452	Tier 1	SLC22A8	11	62756626	62783311	-1	solute carrier family 22 (organic anion transporter), member 8 [Source:HGNC Symbol;Acc:10972]	0	Y	N	Y
ENSG00000149554	Tier 1	CHEK1	11	125495036	125546150	1	checkpoint kinase 1 [Source:HGNC Symbol;Acc:1925]	0	Y	N	N
ENSG00000149742	Tier 1	SLC22A9	11	63137261	63177766	1	solute carrier family 22 (organic anion transporter), member 9 [Source:HGNC Symbol;Acc:16261]	0	Y	N	Y
ENSG00000149968	Tier 1	MMP3	11	102706532	102714534	-1	matrix metallopeptidase 3 (stromelysin 1, progelatinase) [Source:HGNC Symbol;Acc:7173]	7	Y	Y	N
ENSG00000150093	Tier 1	ITGB1	10	33189247	33294720	-1	integrin, beta 1 (fibronectin receptor, beta polypeptide, antigen CD29 includes MDF2, MSK12) [Source:HGNC Symbol;Acc:6153]	0	Y	Y	N
ENSG00000150337	Tier 1	FCGR1A	1	149754227	149764074	1	Fc fragment of IgG, high affinity Ia, receptor (CD64) [Source:HGNC Symbol;Acc:3613]	0	N	Y	N
ENSG00000150457	Tier 1	LATS2	13	21547171	21635686	-1	large tumor suppressor kinase 2 [Source:HGNC Symbol;Acc:6515]	0	Y	N	N
ENSG00000150540	Tier 1	HNMT	2	138721590	138773930	1	histamine N-methyltransferase [Source:HGNC Symbol;Acc:5028]	0	Y	N	Y
ENSG00000150593	Tier 1	PDCD4	10	112631565	112659764	1	programmed cell death 4 (neoplastic transformation inhibitor) [Source:HGNC Symbol;Acc:8763]	0	Y	N	N
ENSG00000150594	Tier 1	ADRA2A	10	112836790	112840658	1	adrenoceptor alpha 2A [Source:HGNC Symbol;Acc:281]	0	Y	Y	N
ENSG00000150782	Tier 1	IL18	11	112013974	112034840	-1	interleukin 18 (interferon-gamma-inducing factor) [Source:HGNC Symbol;Acc:5986]	5	N	Y	N
ENSG00000151067	Tier 1	CACNA1C	12	2079952	2802108	1	calcium channel, voltage-dependent, L type, alpha 1C subunit [Source:HGNC Symbol;Acc:1390]	7	Y	N	N
ENSG00000151090	Tier 1	THRB	3	24158651	24536773	-1	thyroid hormone receptor, beta [Source:HGNC Symbol;Acc:11799]	3	Y	N	N
ENSG00000151224	Tier 1	MAT1A	10	82031576	82049440	-1	methionine adenosyltransferase I, alpha [Source:HGNC Symbol;Acc:6903]	0	N	N	Y
ENSG00000151247	Tier 1	EIF4E	4	99792835	99851788	-1	eukaryotic translation initiation factor 4E [Source:HGNC Symbol;Acc:3287]	0	Y	N	N
ENSG00000151422	Tier 1	FER	5	108083523	108532542	1	fer (fps/fes related) tyrosine kinase [Source:HGNC Symbol;Acc:3655]	1	Y	N	N
ENSG00000151577	Tier 1	DRD3	3	113847499	113918254	-1	dopamine receptor D3 [Source:HGNC Symbol;Acc:3024]	0	Y	Y	N
ENSG00000151617	Tier 1	EDNRA	4	148402069	148466106	1	endothelin receptor type A [Source:HGNC Symbol;Acc:3179]	2	Y	Y	N
ENSG00000151623	Tier 1	NR3C2	4	148999913	149365850	-1	nuclear receptor subfamily 3, group C, member 2 [Source:HGNC Symbol;Acc:7979]	1	Y	N	N
ENSG00000151665	Tier 1	PIGF	2	46808076	46844258	-1	phosphatidylinositol glycan anchor biosynthesis, class F [Source:HGNC Symbol;Acc:8962]	0	N	Y	N
ENSG00000151694	Tier 1	ADAM17	2	9628615	9695921	-1	ADAM metallopeptidase domain 17 [Source:HGNC Symbol;Acc:195]	0	Y	Y	N
ENSG00000151834	Tier 1	GABRA2	4	46250444	46477247	-1	gamma-aminobutyric acid (GABA) A receptor, alpha 2 [Source:HGNC Symbol;Acc:4076]	0	Y	Y	N
ENSG00000152270	Tier 1	PDE3B	11	14665269	14892350	1	phosphodiesterase 3B, cGMP-inhibited [Source:HGNC Symbol;Acc:8779]	5	Y	N	Y
ENSG00000152578	Tier 1	GRIA4	11	105480721	105852819	1	glutamate receptor, ionotropic, AMPA 4 [Source:HGNC Symbol;Acc:4574]	1	Y	Y	N
ENSG00000152601	Tier 1	MBNL1	3	151961617	152183569	1	muscleblind-like splicing regulator 1 [Source:HGNC Symbol;Acc:6923]	0	Y	N	N
ENSG00000152822	Tier 1	GRM1	6	146348782	146758734	1	glutamate receptor, metabotropic 1 [Source:HGNC Symbol;Acc:4593]	0	Y	N	N
ENSG00000153208	Tier 1	MERTK	2	112656056	112787138	1	c-mer proto-oncogene tyrosine kinase [Source:HGNC Symbol;Acc:7027]	2	Y	Y	N
ENSG00000153253	Tier 1	SCN3A	2	165944032	166060577	-1	sodium channel, voltage-gated, type III, alpha subunit [Source:HGNC Symbol;Acc:10590]	0	Y	N	N
ENSG00000153923	Tier 1	CLCA3P	1	87099956	87121059	1	chloride channel accessory 3, pseudogene [Source:HGNC Symbol;Acc:2017]	0	Y	N	N
ENSG00000153956	Tier 1	CACNA2D1	7	81575760	82073114	-1	calcium channel, voltage-dependent, alpha 2/delta subunit 1 [Source:HGNC Symbol;Acc:1399]	0	Y	N	N
ENSG00000154080	Tier 1	CHST9	18	24495595	24765281	-1	carbohydrate (N-acetylgalactosamine 4-0) sulfotransferase 9 [Source:HGNC Symbol;Acc:19898]	1	N	Y	Y
ENSG00000154188	Tier 1	ANGPT1	8	108261721	108510283	-1	angiopoietin 1 [Source:HGNC Symbol;Acc:484]	0	N	Y	N
ENSG00000154229	Tier 1	PRKCA	17	64298754	64806861	1	protein kinase C, alpha [Source:HGNC Symbol;Acc:9393]	3	Y	N	N
ENSG00000154310	Tier 1	TNIK	3	170779128	171178197	-1	TRAF2 and NCK interacting kinase [Source:HGNC Symbol;Acc:30765]	0	Y	N	N
ENSG00000154928	Tier 1	EPHB1	3	134316643	134979309	1	EPH receptor B1 [Source:HGNC Symbol;Acc:3392]	0	Y	Y	N
ENSG00000155111	Tier 1	CDK19	6	110931181	111137161	-1	cyclin-dependent kinase 19 [Source:HGNC Symbol;Acc:19338]	0	Y	N	N
ENSG00000155380	Tier 1	SLC16A1	1	113454469	113499635	-1	solute carrier family 16 (monocarboxylate transporter), member 1 [Source:HGNC Symbol;Acc:10922]	0	Y	N	Y
ENSG00000155465	Tier 1	SLC7A7	14	23242431	23299029	-1	solute carrier family 7 (amino acid transporter light chain, y+L system), member 7 [Source:HGNC Symbol;Acc:11065]	0	N	N	Y
ENSG00000155511	Tier 1	GRIA1	5	152869175	153193429	1	glutamate receptor, ionotropic, AMPA 1 [Source:HGNC Symbol;Acc:4571]	1	Y	Y	N
ENSG00000156006	Tier 1	NAT2	8	18248755	18258728	1	N-acetyltransferase 2 (arylamine N-acetyltransferase) [Source:HGNC Symbol;Acc:7646]	13	N	N	Y
ENSG00000156096	Tier 1	UGT2B4	4	70345883	70391732	-1	UDP glucuronosyltransferase 2 family, polypeptide B4 [Source:HGNC Symbol;Acc:12553]	0	N	Y	Y
ENSG00000156103	Tier 1	MMP16	8	89044237	89340254	-1	matrix metallopeptidase 16 (membrane-inserted) [Source:HGNC Symbol;Acc:7162]	5	Y	Y	N
ENSG00000156222	Tier 1	SLC28A1	15	85427885	85518876	1	solute carrier family 28 (concentrative nucleoside transporter), member 1 [Source:HGNC Symbol;Acc:11001]	0	N	N	Y
ENSG00000156427	Tier 1	FGF18	5	170846660	170884627	1	fibroblast growth factor 18 [Source:HGNC Symbol;Acc:3674]	0	Y	Y	N
ENSG00000156711	Tier 1	MAPK13	6	36095586	36107842	1	mitogen-activated protein kinase 13 [Source:HGNC Symbol;Acc:6875]	0	Y	N	N
ENSG00000156738	Tier 1	MS4A1	11	60223225	60238233	1	membrane-spanning 4-domains, subfamily A, member 1 [Source:HGNC Symbol;Acc:7315]	0	N	Y	N
ENSG00000156873	Tier 1	PHKG2	16	30759591	30772490	1	phosphorylase kinase, gamma 2 (testis) [Source:HGNC Symbol;Acc:8931]	1	Y	N	N
ENSG00000157005	Tier 1	SST	3	187386694	187388187	-1	somatostatin [Source:HGNC Symbol;Acc:11329]	0	N	Y	N
ENSG00000157017	Tier 1	GHRL	3	10327359	10334631	-1	ghrelin/obestatin prepropeptide [Source:HGNC Symbol;Acc:18129]	0	Y	Y	N
ENSG00000157103	Tier 1	SLC6A1	3	11034410	11080933	1	solute carrier family 6 (neurotransmitter transporter), member 1 [Source:HGNC Symbol;Acc:11042]	0	Y	N	N
ENSG00000157219	Tier 1	HTR5A	7	154862034	154877459	1	5-hydroxytryptamine (serotonin) receptor 5A, G protein-coupled [Source:HGNC Symbol;Acc:5300]	0	Y	Y	N
ENSG00000157227	Tier 1	MMP14	14	23305766	23318236	1	matrix metallopeptidase 14 (membrane-inserted) [Source:HGNC Symbol;Acc:7160]	0	Y	N	N
ENSG00000157326	Tier 1	DHRS4	14	24422795	24438488	1	dehydrogenase/reductase (SDR family) member 4 [Source:HGNC Symbol;Acc:16985]	0	N	N	Y
ENSG00000157379	Tier 1	DHRS1	14	24759804	24769039	-1	dehydrogenase/reductase (SDR family) member 1 [Source:HGNC Symbol;Acc:16445]	1	N	N	Y
ENSG00000157388	Tier 1	CACNA1D	3	53528683	53847760	1	calcium channel, voltage-dependent, L type, alpha 1D subunit [Source:HGNC Symbol;Acc:1391]	2	Y	N	N
ENSG00000157404	Tier 1	KIT	4	55524085	55606881	1	v-kit Hardy-Zuckerman 4 feline sarcoma viral oncogene homolog [Source:HGNC Symbol;Acc:6342]	0	Y	Y	N
ENSG00000157456	Tier 1	CCNB2	15	59397277	59417244	1	cyclin B2 [Source:HGNC Symbol;Acc:1580]	0	Y	N	N
ENSG00000157540	Tier 1	DYRK1A	21	38738092	38889753	1	dual-specificity tyrosine-(Y)-phosphorylation regulated kinase 1A [Source:HGNC Symbol;Acc:3091]	0	Y	N	N
ENSG00000157764	Tier 1	BRAF	7	140419127	140624564	-1	v-raf murine sarcoma viral oncogene homolog B [Source:HGNC Symbol;Acc:1097]	0	Y	N	N
ENSG00000157765	Tier 1	SLC34A2	4	25656923	25680370	1	solute carrier family 34 (type II sodium/phosphate contransporter), member 2 [Source:HGNC Symbol;Acc:11020]	0	N	Y	N
ENSG00000158104	Tier 1	HPD	12	122277433	122301502	-1	4-hydroxyphenylpyruvate dioxygenase [Source:HGNC Symbol;Acc:5147]	8	Y	N	N
ENSG00000158125	Tier 1	XDH	2	31557187	31637581	-1	xanthine dehydrogenase [Source:HGNC Symbol;Acc:12805]	1	Y	Y	Y
ENSG00000158296	Tier 1	SLC13A3	20	45186463	45304714	-1	solute carrier family 13 (sodium-dependent dicarboxylate transporter), member 3 [Source:HGNC Symbol;Acc:14430]	2	N	N	Y
ENSG00000158748	Tier 1	HTR6	1	19991780	20006055	1	5-hydroxytryptamine (serotonin) receptor 6, G protein-coupled [Source:HGNC Symbol;Acc:5301]	0	Y	Y	N
ENSG00000158825	Tier 1	CDA	1	20915441	20945401	1	cytidine deaminase [Source:HGNC Symbol;Acc:1712]	0	Y	Y	Y
ENSG00000159110	Tier 1	IFNAR2	21	34602206	34637980	1	interferon (alpha, beta and omega) receptor 2 [Source:HGNC Symbol;Acc:5433]	0	N	Y	N
ENSG00000159128	Tier 1	IFNGR2	21	34775202	34851655	1	interferon gamma receptor 2 (interferon gamma transducer 1) [Source:HGNC Symbol;Acc:5440]	2	N	Y	N
ENSG00000159131	Tier 1	GART	21	34876238	34915797	-1	phosphoribosylglycinamide formyltransferase, phosphoribosylglycinamide synthetase, phosphoribosylaminoimidazole synthetase [Source:HGNC Symbol;Acc:4163]	0	Y	N	N
ENSG00000159164	Tier 1	SV2A	1	149874870	149889434	-1	synaptic vesicle glycoprotein 2A [Source:HGNC Symbol;Acc:20566]	0	Y	N	N
ENSG00000159228	Tier 1	CBR1	21	37442239	37445464	1	carbonyl reductase 1 [Source:HGNC Symbol;Acc:1548]	0	Y	N	Y
ENSG00000159231	Tier 1	CBR3	21	37507210	37518864	1	carbonyl reductase 3 [Source:HGNC Symbol;Acc:1549]	0	N	N	Y
ENSG00000159423	Tier 1	ALDH4A1	1	19197926	19229275	-1	aldehyde dehydrogenase 4 family, member A1 [Source:HGNC Symbol;Acc:406]	0	Y	N	Y
ENSG00000159640	Tier 1	ACE	17	61554422	61599205	1	angiotensin I converting enzyme [Source:HGNC Symbol;Acc:2707]	13	Y	Y	N
ENSG00000159958	Tier 1	TNFRSF13C	22	42321045	42322822	-1	tumor necrosis factor receptor superfamily, member 13C [Source:HGNC Symbol;Acc:17755]	0	N	Y	N
ENSG00000160013	Tier 1	PTGIR	19	47123725	47128375	-1	prostaglandin I2 (prostacyclin) receptor (IP) [Source:HGNC Symbol;Acc:9602]	1	Y	N	N
ENSG00000160179	Tier 1	ABCG1	21	43619799	43717354	1	ATP-binding cassette, sub-family G (WHITE), member 1 [Source:HGNC Symbol;Acc:73]	0	N	Y	Y
ENSG00000160223	Tier 1	ICOSLG	21	45642874	45660849	-1	inducible T-cell co-stimulator ligand [Source:HGNC Symbol;Acc:17087]	1	N	Y	N
ENSG00000160255	Tier 1	ITGB2	21	46305868	46351904	-1	integrin, beta 2 (complement component 3 receptor 3 and 4 subunit) [Source:HGNC Symbol;Acc:6155]	0	Y	Y	N
ENSG00000160396	Tier 1	HIPK4	19	40885178	40896094	-1	homeodomain interacting protein kinase 4 [Source:HGNC Symbol;Acc:19007]	0	Y	N	N
ENSG00000160469	Tier 1	BRSK1	19	55793440	55823901	1	BR serine/threonine kinase 1 [Source:HGNC Symbol;Acc:18994]	4	Y	N	N
ENSG00000160551	Tier 1	TAOK1	17	27717482	27878922	1	TAO kinase 1 [Source:HGNC Symbol;Acc:29259]	6	Y	N	N
ENSG00000160584	Tier 1	SIK3	11	116714118	116969153	-1	SIK family kinase 3 [Source:HGNC Symbol;Acc:29165]	8	Y	N	N
ENSG00000160683	Tier 1	CXCR5	11	118754475	118768508	1	chemokine (C-X-C motif) receptor 5 [Source:HGNC Symbol;Acc:1060]	2	Y	Y	N
ENSG00000160712	Tier 1	IL6R	1	154377669	154441926	1	interleukin 6 receptor [Source:HGNC Symbol;Acc:6019]	9	N	Y	N
ENSG00000160716	Tier 1	CHRNB2	1	154540257	154552502	1	cholinergic receptor, nicotinic, beta 2 (neuronal) [Source:HGNC Symbol;Acc:1962]	0	Y	Y	N
ENSG00000160752	Tier 1	FDPS	1	155278539	155290457	1	farnesyl diphosphate synthase [Source:HGNC Symbol;Acc:3631]	5	Y	N	N
ENSG00000160789	Tier 1	LMNA	1	156052364	156109880	1	lamin A/C [Source:HGNC Symbol;Acc:6636]	1	Y	N	N
ENSG00000160791	Tier 1	CCR5	3	46411633	46417697	1	chemokine (C-C motif) receptor 5 (gene/pseudogene) [Source:HGNC Symbol;Acc:1606]	0	Y	Y	N
ENSG00000160801	Tier 1	PTH1R	3	46919236	46945287	1	parathyroid hormone 1 receptor [Source:HGNC Symbol;Acc:9608]	0	Y	Y	N
ENSG00000160867	Tier 1	FGFR4	5	176513887	176525145	1	fibroblast growth factor receptor 4 [Source:HGNC Symbol;Acc:3691]	1	Y	Y	N
ENSG00000160868	Tier 1	CYP3A4	7	99354604	99381888	-1	cytochrome P450, family 3, subfamily A, polypeptide 4 [Source:HGNC Symbol;Acc:2637]	1	Y	N	Y
ENSG00000160870	Tier 1	CYP3A7	7	99302660	99332819	-1	cytochrome P450, family 3, subfamily A, polypeptide 7 [Source:HGNC Symbol;Acc:2640]	5	Y	N	Y
ENSG00000160882	Tier 1	CYP11B1	8	143953772	143961262	-1	cytochrome P450, family 11, subfamily B, polypeptide 1 [Source:HGNC Symbol;Acc:2591]	0	Y	N	Y
ENSG00000160951	Tier 1	PTGER1	19	14583278	14586174	-1	prostaglandin E receptor 1 (subtype EP1), 42kDa [Source:HGNC Symbol;Acc:9593]	0	Y	N	N
ENSG00000161509	Tier 1	GRIN2C	17	72838162	72857627	-1	glutamate receptor, ionotropic, N-methyl D-aspartate 2C [Source:HGNC Symbol;Acc:4587]	0	Y	N	N
ENSG00000161638	Tier 1	ITGA5	12	54789045	54813244	-1	integrin, alpha 5 (fibronectin receptor, alpha polypeptide) [Source:HGNC Symbol;Acc:6141]	0	Y	Y	N
ENSG00000161905	Tier 1	ALOX15	17	4534197	4545589	-1	arachidonate 15-lipoxygenase [Source:HGNC Symbol;Acc:433]	0	Y	N	N
ENSG00000162009	Tier 1	SSTR5	16	1122756	1131454	1	somatostatin receptor 5 [Source:HGNC Symbol;Acc:11334]	0	Y	Y	N
ENSG00000162302	Tier 1	RPS6KA4	11	64126620	64139687	1	ribosomal protein S6 kinase, 90kDa, polypeptide 4 [Source:HGNC Symbol;Acc:10433]	5	Y	N	N
ENSG00000162409	Tier 1	PRKAA2	1	57110995	57181008	1	protein kinase, AMP-activated, alpha 2 catalytic subunit [Source:HGNC Symbol;Acc:9377]	0	Y	N	N
ENSG00000162434	Tier 1	JAK1	1	65298912	65432187	-1	Janus kinase 1 [Source:HGNC Symbol;Acc:6190]	0	Y	N	N
ENSG00000162496	Tier 1	DHRS3	1	12627939	12677737	-1	dehydrogenase/reductase (SDR family) member 3 [Source:HGNC Symbol;Acc:17693]	0	N	N	Y
ENSG00000162733	Tier 1	DDR2	1	162601163	162757190	1	discoidin domain receptor tyrosine kinase 2 [Source:HGNC Symbol;Acc:2731]	0	Y	Y	N
ENSG00000162736	Tier 1	NCSTN	1	160313062	160328742	1	nicastrin [Source:HGNC Symbol;Acc:17091]	0	Y	N	N
ENSG00000163131	Tier 1	CTSS	1	150702672	150738433	-1	cathepsin S [Source:HGNC Symbol;Acc:2545]	5	Y	N	N
ENSG00000163235	Tier 1	TGFA	2	70674412	70781325	-1	transforming growth factor, alpha [Source:HGNC Symbol;Acc:11765]	0	N	Y	N
ENSG00000163285	Tier 1	GABRG1	4	46037786	46126098	-1	gamma-aminobutyric acid (GABA) A receptor, gamma 1 [Source:HGNC Symbol;Acc:4086]	0	Y	Y	N
ENSG00000163288	Tier 1	GABRB1	4	46995740	47428461	1	gamma-aminobutyric acid (GABA) A receptor, beta 1 [Source:HGNC Symbol;Acc:4081]	0	Y	Y	N
ENSG00000163349	Tier 1	HIPK1	1	114471814	114520426	1	homeodomain interacting protein kinase 1 [Source:HGNC Symbol;Acc:19006]	0	Y	N	N
ENSG00000163393	Tier 1	SLC22A15	1	116519119	116612675	1	solute carrier family 22, member 15 [Source:HGNC Symbol;Acc:20301]	0	Y	N	Y
ENSG00000163394	Tier 1	CCKAR	4	26483022	26492084	-1	cholecystokinin A receptor [Source:HGNC Symbol;Acc:1570]	0	Y	Y	N
ENSG00000163399	Tier 1	ATP1A1	1	116915290	116952883	1	ATPase, Na+/K+ transporting, alpha 1 polypeptide [Source:HGNC Symbol;Acc:799]	0	Y	N	N
ENSG00000163406	Tier 1	SLC15A2	3	121612936	121662949	1	solute carrier family 15 (oligopeptide transporter), member 2 [Source:HGNC Symbol;Acc:10921]	1	Y	N	Y
ENSG00000163464	Tier 1	CXCR1	2	219027568	219031718	-1	chemokine (C-X-C motif) receptor 1 [Source:HGNC Symbol;Acc:6026]	2	Y	Y	N
ENSG00000163485	Tier 1	ADORA1	1	203059782	203136533	1	adenosine A1 receptor [Source:HGNC Symbol;Acc:262]	0	Y	N	N
ENSG00000163513	Tier 1	TGFBR2	3	30647994	30735634	1	transforming growth factor, beta receptor II (70/80kDa) [Source:HGNC Symbol;Acc:11773]	1	Y	Y	N
ENSG00000163517	Tier 1	HDAC11	3	13521224	13547916	1	histone deacetylase 11 [Source:HGNC Symbol;Acc:19086]	1	Y	N	N
ENSG00000163545	Tier 1	NUAK2	1	205271187	205290883	-1	NUAK family, SNF1-like kinase, 2 [Source:HGNC Symbol;Acc:29558]	0	Y	N	N
ENSG00000163558	Tier 1	PRKCI	3	169940153	170023769	1	protein kinase C, iota [Source:HGNC Symbol;Acc:9404]	0	Y	N	N
ENSG00000163586	Tier 1	FABP1	2	88422510	88427635	-1	fatty acid binding protein 1, liver [Source:HGNC Symbol;Acc:3555]	0	Y	N	N
ENSG00000163599	Tier 1	CTLA4	2	204732509	204738683	1	cytotoxic T-lymphocyte-associated protein 4 [Source:HGNC Symbol;Acc:2505]	9	N	Y	N
ENSG00000163600	Tier 1	ICOS	2	204801471	204826300	1	inducible T-cell co-stimulator [Source:HGNC Symbol;Acc:5351]	1	N	Y	N
ENSG00000163673	Tier 1	DCLK3	3	36753913	36781352	-1	doublecortin-like kinase 3 [Source:HGNC Symbol;Acc:19005]	0	Y	N	N
ENSG00000163823	Tier 1	CCR1	3	46243200	46249887	-1	chemokine (C-C motif) receptor 1 [Source:HGNC Symbol;Acc:1602]	3	Y	Y	N
ENSG00000163873	Tier 1	GRIK3	1	37261128	37499730	-1	glutamate receptor, ionotropic, kainate 3 [Source:HGNC Symbol;Acc:4581]	0	Y	N	N
ENSG00000163932	Tier 1	PRKCD	3	53190025	53226733	1	protein kinase C, delta [Source:HGNC Symbol;Acc:9399]	0	Y	N	N
ENSG00000164024	Tier 1	METAP1	4	99916771	99983964	1	methionyl aminopeptidase 1 [Source:HGNC Symbol;Acc:15789]	0	Y	N	Y
ENSG00000164078	Tier 1	MST1R	3	49924435	49941299	-1	macrophage stimulating 1 receptor (c-met-related tyrosine kinase) [Source:HGNC Symbol;Acc:7381]	3	Y	Y	N
ENSG00000164082	Tier 1	GRM2	3	51741086	51752629	1	glutamate receptor, metabotropic 2 [Source:HGNC Symbol;Acc:4594]	1	Y	N	N
ENSG00000164129	Tier 1	NPY5R	4	164265091	164273086	1	neuropeptide Y receptor Y5 [Source:HGNC Symbol;Acc:7958]	0	Y	Y	N
ENSG00000164136	Tier 1	IL15	4	142557752	142655140	1	interleukin 15 [Source:HGNC Symbol;Acc:5977]	0	N	Y	N
ENSG00000164171	Tier 1	ITGA2	5	52285156	52390609	1	integrin, alpha 2 (CD49B, alpha 2 subunit of VLA-2 receptor) [Source:HGNC Symbol;Acc:6137]	0	Y	Y	N
ENSG00000164270	Tier 1	HTR4	5	147830595	148056798	-1	5-hydroxytryptamine (serotonin) receptor 4, G protein-coupled [Source:HGNC Symbol;Acc:5299]	4	Y	Y	N
ENSG00000164344	Tier 1	KLKB1	4	187130133	187179625	1	kallikrein B, plasma (Fletcher factor) 1 [Source:HGNC Symbol;Acc:6371]	10	Y	Y	N
ENSG00000164400	Tier 1	CSF2	5	131409483	131411859	1	colony stimulating factor 2 (granulocyte-macrophage) [Source:HGNC Symbol;Acc:2434]	8	N	Y	N
ENSG00000164418	Tier 1	GRIK2	6	101846664	102517958	1	glutamate receptor, ionotropic, kainate 2 [Source:HGNC Symbol;Acc:4580]	0	Y	N	N
ENSG00000164535	Tier 1	DAGLB	7	6448757	6523821	-1	diacylglycerol lipase, beta [Source:HGNC Symbol;Acc:28923]	1	Y	N	N
ENSG00000164543	Tier 1	STK17A	7	43622357	43666385	1	serine/threonine kinase 17a [Source:HGNC Symbol;Acc:11395]	0	Y	N	N
ENSG00000164647	Tier 1	STEAP1	7	89783689	89794143	1	six transmembrane epithelial antigen of the prostate 1 [Source:HGNC Symbol;Acc:11378]	1	N	Y	N
ENSG00000164690	Tier 1	SHH	7	155592680	155604967	-1	sonic hedgehog [Source:HGNC Symbol;Acc:10848]	0	Y	Y	N
ENSG00000164733	Tier 1	CTSB	8	11700033	11726957	-1	cathepsin B [Source:HGNC Symbol;Acc:2527]	0	Y	N	N
ENSG00000164742	Tier 1	ADCY1	7	45613739	45762715	1	adenylate cyclase 1 (brain) [Source:HGNC Symbol;Acc:232]	0	Y	N	N
ENSG00000164776	Tier 1	PHKG1	7	56148440	56160689	-1	phosphorylase kinase, gamma 1 (muscle) [Source:HGNC Symbol;Acc:8930]	2	Y	N	N
ENSG00000164850	Tier 1	GPER1	7	1121844	1133451	1	G protein-coupled estrogen receptor 1 [Source:HGNC Symbol;Acc:4485]	1	Y	Y	N
ENSG00000164867	Tier 1	NOS3	7	150688083	150711676	1	nitric oxide synthase 3 (endothelial cell) [Source:HGNC Symbol;Acc:7876]	0	Y	N	Y
ENSG00000164879	Tier 1	CA3	8	86285665	86361269	1	carbonic anhydrase III, muscle specific [Source:HGNC Symbol;Acc:1374]	1	Y	N	N
ENSG00000164885	Tier 1	CDK5	7	150750899	150755617	-1	cyclin-dependent kinase 5 [Source:HGNC Symbol;Acc:1774]	0	Y	N	N
ENSG00000164904	Tier 1	ALDH7A1	5	125877533	125931110	-1	aldehyde dehydrogenase 7 family, member A1 [Source:HGNC Symbol;Acc:877]	1	Y	N	Y
ENSG00000165025	Tier 1	SYK	9	93564069	93660831	1	spleen tyrosine kinase [Source:HGNC Symbol;Acc:11491]	1	Y	N	N
ENSG00000165029	Tier 1	ABCA1	9	107543283	107690518	-1	ATP-binding cassette, sub-family A (ABC1), member 1 [Source:HGNC Symbol;Acc:29]	15	Y	Y	Y
ENSG00000165092	Tier 1	ALDH1A1	9	75515578	75695358	-1	aldehyde dehydrogenase 1 family, member A1 [Source:HGNC Symbol;Acc:402]	0	Y	N	Y
ENSG00000165240	Tier 1	ATP7A	X	77166194	77305892	1	ATPase, Cu++ transporting, alpha polypeptide [Source:HGNC Symbol;Acc:869]	0	N	N	Y
ENSG00000165304	Tier 1	MELK	9	36572859	36677678	1	maternal embryonic leucine zipper kinase [Source:HGNC Symbol;Acc:16870]	0	Y	N	N
ENSG00000165409	Tier 1	TSHR	14	81421333	81612646	1	thyroid stimulating hormone receptor [Source:HGNC Symbol;Acc:12373]	1	Y	Y	N
ENSG00000165646	Tier 1	SLC18A2	10	119000604	119038941	1	solute carrier family 18 (vesicular monoamine transporter), member 2 [Source:HGNC Symbol;Acc:10935]	0	Y	N	N
ENSG00000165731	Tier 1	RET	10	43572475	43625799	1	ret proto-oncogene [Source:HGNC Symbol;Acc:9967]	2	Y	N	N
ENSG00000165841	Tier 1	CYP2C19	10	96447911	96613017	1	cytochrome P450, family 2, subfamily C, polypeptide 19 [Source:HGNC Symbol;Acc:2621]	12	Y	N	Y
ENSG00000166148	Tier 1	AVPR1A	12	63539014	63544722	-1	arginine vasopressin receptor 1A [Source:HGNC Symbol;Acc:895]	0	Y	Y	N
ENSG00000166206	Tier 1	GABRB3	15	26788693	27184686	-1	gamma-aminobutyric acid (GABA) A receptor, beta 3 [Source:HGNC Symbol;Acc:4083]	0	Y	Y	N
ENSG00000166501	Tier 1	PRKCB	16	23847322	24231932	1	protein kinase C, beta [Source:HGNC Symbol;Acc:9395]	1	Y	N	N
ENSG00000166603	Tier 1	MC4R	18	58038564	58040001	-1	melanocortin 4 receptor [Source:HGNC Symbol;Acc:6932]	0	Y	Y	N
ENSG00000166736	Tier 1	HTR3A	11	113845603	113861035	1	5-hydroxytryptamine (serotonin) receptor 3A, ionotropic [Source:HGNC Symbol;Acc:5297]	0	Y	N	N
ENSG00000166741	Tier 1	NNMT	11	114128509	114184007	1	nicotinamide N-methyltransferase [Source:HGNC Symbol;Acc:7861]	0	Y	N	Y
ENSG00000166794	Tier 1	PPIB	15	64448011	64455404	-1	peptidylprolyl isomerase B (cyclophilin B) [Source:HGNC Symbol;Acc:9255]	0	Y	Y	N
ENSG00000166851	Tier 1	PLK1	16	23688977	23701688	1	polo-like kinase 1 [Source:HGNC Symbol;Acc:9077]	1	Y	N	N
ENSG00000167165	Tier 1	UGT1A6	2	234600253	234681946	1	UDP glucuronosyltransferase 1 family, polypeptide A6 [Source:HGNC Symbol;Acc:12538]	32	N	N	Y
ENSG00000167244	Tier 1	IGF2	11	2150342	2170833	-1	insulin-like growth factor 2 (somatomedin A) [Source:HGNC Symbol;Acc:5466]	3	N	Y	N
ENSG00000167325	Tier 1	RRM1	11	4115937	4160106	1	ribonucleotide reductase M1 [Source:HGNC Symbol;Acc:10451]	0	Y	N	N
ENSG00000167346	Tier 1	MMP26	11	4726157	5013659	1	matrix metallopeptidase 26 [Source:HGNC Symbol;Acc:14249]	1	Y	Y	N
ENSG00000167397	Tier 1	VKORC1	16	31102163	31107301	-1	vitamin K epoxide reductase complex, subunit 1 [Source:HGNC Symbol;Acc:23663]	6	Y	N	N
ENSG00000167434	Tier 1	CA4	17	58227297	58248260	1	carbonic anhydrase IV [Source:HGNC Symbol;Acc:1375]	0	Y	Y	N
ENSG00000167468	Tier 1	GPX4	19	1103936	1106787	1	glutathione peroxidase 4 [Source:HGNC Symbol;Acc:4556]	2	N	N	Y
ENSG00000167536	Tier 1	DHRS13	17	27224799	27230089	-1	dehydrogenase/reductase (SDR family) member 13 [Source:HGNC Symbol;Acc:28326]	0	N	N	Y
ENSG00000167600	Tier 1	CYP2S1	19	41698954	41713444	1	cytochrome P450, family 2, subfamily S, polypeptide 1 [Source:HGNC Symbol;Acc:15654]	0	Y	N	Y
ENSG00000167601	Tier 1	AXL	19	41725108	41767671	1	AXL receptor tyrosine kinase [Source:HGNC Symbol;Acc:905]	0	Y	Y	N
ENSG00000167653	Tier 1	PSCA	8	143751726	143764142	1	prostate stem cell antigen [Source:HGNC Symbol;Acc:9500]	3	N	Y	N
ENSG00000167657	Tier 1	DAPK3	19	3958451	3971121	-1	death-associated protein kinase 3 [Source:HGNC Symbol;Acc:2676]	0	Y	N	N
ENSG00000167658	Tier 1	EEF2	19	3976054	3985467	-1	eukaryotic translation elongation factor 2 [Source:HGNC Symbol;Acc:3214]	0	N	Y	N
ENSG00000167723	Tier 1	TRPV3	17	3413796	3461289	-1	transient receptor potential cation channel, subfamily V, member 3 [Source:HGNC Symbol;Acc:18084]	0	Y	N	N
ENSG00000167900	Tier 1	TK1	17	76170160	76183314	-1	thymidine kinase 1, soluble [Source:HGNC Symbol;Acc:11830]	0	Y	N	N
ENSG00000167910	Tier 1	CYP7A1	8	59402737	59412795	-1	cytochrome P450, family 7, subfamily A, polypeptide 1 [Source:HGNC Symbol;Acc:2651]	3	N	N	Y
ENSG00000167941	Tier 1	SOST	17	41831099	41836156	-1	sclerostin [Source:HGNC Symbol;Acc:13771]	2	N	Y	N
ENSG00000168065	Tier 1	SLC22A11	11	64323098	64340347	1	solute carrier family 22 (organic anion/urate transporter), member 11 [Source:HGNC Symbol;Acc:18120]	3	Y	Y	Y
ENSG00000168067	Tier 1	MAP4K2	11	64556290	64570713	-1	mitogen-activated protein kinase kinase kinase kinase 2 [Source:HGNC Symbol;Acc:6864]	1	Y	N	N
ENSG00000168229	Tier 1	PTGDR	14	52734431	52743442	1	prostaglandin D2 receptor (DP) [Source:HGNC Symbol;Acc:9591]	0	Y	N	N
ENSG00000168298	Tier 1	HIST1H1E	6	26156559	26157343	1	histone cluster 1, H1e [Source:HGNC Symbol;Acc:4718]	0	N	Y	N
ENSG00000168356	Tier 1	SCN11A	3	38887260	38992052	-1	sodium channel, voltage-gated, type XI, alpha subunit [Source:HGNC Symbol;Acc:10583]	1	Y	N	N
ENSG00000168398	Tier 1	BDKRB2	14	96671016	96710666	1	bradykinin receptor B2 [Source:HGNC Symbol;Acc:1030]	0	Y	Y	N
ENSG00000168412	Tier 1	MTNR1A	4	187454809	187476721	-1	melatonin receptor 1A [Source:HGNC Symbol;Acc:7463]	0	Y	N	N
ENSG00000168522	Tier 1	FNTA	8	42889337	42940931	1	farnesyltransferase, CAAX box, alpha [Source:HGNC Symbol;Acc:3782]	0	Y	N	N
ENSG00000168539	Tier 1	CHRM1	11	62676151	62689279	-1	cholinergic receptor, muscarinic 1 [Source:HGNC Symbol;Acc:1950]	0	Y	N	N
ENSG00000168610	Tier 1	STAT3	17	40465342	40540586	-1	signal transducer and activator of transcription 3 (acute-phase response factor) [Source:HGNC Symbol;Acc:11364]	6	Y	Y	N
ENSG00000168615	Tier 1	ADAM9	8	38854388	38962663	1	ADAM metallopeptidase domain 9 [Source:HGNC Symbol;Acc:216]	0	Y	Y	N
ENSG00000168748	Tier 1	CA7	16	66878282	66888056	1	carbonic anhydrase VII [Source:HGNC Symbol;Acc:1381]	0	Y	N	N
ENSG00000168765	Tier 1	GSTM4	1	110198703	110208118	1	glutathione S-transferase mu 4 [Source:HGNC Symbol;Acc:4636]	1	N	N	Y
ENSG00000168830	Tier 1	HTR1E	6	87647024	87726349	1	5-hydroxytryptamine (serotonin) receptor 1E, G protein-coupled [Source:HGNC Symbol;Acc:5291]	0	Y	Y	N
ENSG00000168959	Tier 1	GRM5	11	88237744	88799113	-1	glutamate receptor, metabotropic 5 [Source:HGNC Symbol;Acc:4597]	10	Y	N	N
ENSG00000169032	Tier 1	MAP2K1	15	66679155	66784650	1	mitogen-activated protein kinase kinase 1 [Source:HGNC Symbol;Acc:6840]	0	Y	N	N
ENSG00000169083	Tier 1	AR	X	66764465	66950461	1	androgen receptor [Source:HGNC Symbol;Acc:644]	4	Y	Y	N
ENSG00000169084	Tier 1	DHRSX	X	2137557	2420846	-1	dehydrogenase/reductase (SDR family) X-linked [Source:HGNC Symbol;Acc:18399]	0	N	N	Y
ENSG00000169174	Tier 1	PCSK9	1	55505221	55530525	1	proprotein convertase subtilisin/kexin type 9 [Source:HGNC Symbol;Acc:20001]	3	N	Y	N
ENSG00000169194	Tier 1	IL13	5	131991955	131996802	1	interleukin 13 [Source:HGNC Symbol;Acc:5973]	6	N	Y	N
ENSG00000169239	Tier 1	CA5B	X	15706953	15805747	1	carbonic anhydrase VB, mitochondrial [Source:HGNC Symbol;Acc:1378]	0	Y	N	N
ENSG00000169245	Tier 1	CXCL10	4	76942273	76944650	-1	chemokine (C-X-C motif) ligand 10 [Source:HGNC Symbol;Acc:10637]	0	N	Y	N
ENSG00000169252	Tier 1	ADRB2	5	148206156	148208196	1	adrenoceptor beta 2, surface [Source:HGNC Symbol;Acc:286]	0	Y	Y	N
ENSG00000169313	Tier 1	P2RY12	3	151055168	151102600	-1	purinergic receptor P2Y, G-protein coupled, 12 [Source:HGNC Symbol;Acc:18124]	0	Y	N	N
ENSG00000169398	Tier 1	PTK2	8	141667999	142012315	-1	protein tyrosine kinase 2 [Source:HGNC Symbol;Acc:9611]	0	Y	N	N
ENSG00000169403	Tier 1	PTAFR	1	28473677	28520447	-1	platelet-activating factor receptor [Source:HGNC Symbol;Acc:9582]	0	Y	Y	N
ENSG00000169418	Tier 1	NPR1	1	153651113	153666468	1	natriuretic peptide receptor A/guanylate cyclase A (atrionatriuretic peptide receptor A) [Source:HGNC Symbol;Acc:7943]	0	Y	Y	N
ENSG00000169427	Tier 1	KCNK9	8	140613081	140715299	-1	potassium channel, subfamily K, member 9 [Source:HGNC Symbol;Acc:6283]	1	Y	N	N
ENSG00000169429	Tier 1	IL8	4	74606223	74609433	1	interleukin 8 [Source:HGNC Symbol;Acc:6025]	0	Y	Y	N
ENSG00000169432	Tier 1	SCN9A	2	167051695	167232503	-1	sodium channel, voltage-gated, type IX, alpha subunit [Source:HGNC Symbol;Acc:10597]	0	Y	N	N
ENSG00000169442	Tier 1	CD52	1	26644448	26647014	1	CD52 molecule [Source:HGNC Symbol;Acc:1804]	0	N	Y	N
ENSG00000169676	Tier 1	DRD5	4	9783258	9785632	1	dopamine receptor D5 [Source:HGNC Symbol;Acc:3026]	0	Y	N	N
ENSG00000169710	Tier 1	FASN	17	80036214	80056208	-1	fatty acid synthase [Source:HGNC Symbol;Acc:3594]	1	Y	N	N
ENSG00000169783	Tier 1	LINGO1	15	77905369	78113242	-1	leucine rich repeat and Ig domain containing 1 [Source:HGNC Symbol;Acc:21205]	1	N	Y	N
ENSG00000169836	Tier 1	TACR3	4	104507188	104640973	-1	tachykinin receptor 3 [Source:HGNC Symbol;Acc:11528]	1	Y	Y	N
ENSG00000169967	Tier 1	MAP3K2	2	128056306	128146041	-1	mitogen-activated protein kinase kinase kinase 2 [Source:HGNC Symbol;Acc:6854]	3	Y	N	N
ENSG00000170145	Tier 1	SIK2	11	111473115	111601577	1	salt-inducible kinase 2 [Source:HGNC Symbol;Acc:21680]	0	Y	N	N
ENSG00000170175	Tier 1	CHRNB1	17	7348380	7361026	1	cholinergic receptor, nicotinic, beta 1 (muscle) [Source:HGNC Symbol;Acc:1961]	0	Y	Y	N
ENSG00000170209	Tier 1	ANKK1	11	113258513	113271140	1	ankyrin repeat and kinase domain containing 1 [Source:HGNC Symbol;Acc:21027]	0	Y	N	N
ENSG00000170214	Tier 1	ADRA1B	5	159343790	159399551	1	adrenoceptor alpha 1B [Source:HGNC Symbol;Acc:278]	0	Y	Y	N
ENSG00000170312	Tier 1	CDK1	10	62538089	62554610	1	cyclin-dependent kinase 1 [Source:HGNC Symbol;Acc:1722]	0	Y	N	N
ENSG00000170421	Tier 1	KRT8	12	53290977	53343738	-1	keratin 8 [Source:HGNC Symbol;Acc:6446]	1	N	Y	N
ENSG00000170425	Tier 1	ADORA2B	17	15848231	15879060	1	adenosine A2b receptor [Source:HGNC Symbol;Acc:264]	0	Y	Y	N
ENSG00000170430	Tier 1	MGMT	10	131265448	131566271	1	O-6-methylguanine-DNA methyltransferase [Source:HGNC Symbol;Acc:7059]	1	Y	N	N
ENSG00000170458	Tier 1	CD14	5	140011313	140013286	-1	CD14 molecule [Source:HGNC Symbol;Acc:1628]	0	N	Y	N
ENSG00000170558	Tier 1	CDH2	18	25530930	25757410	-1	cadherin 2, type 1, N-cadherin (neuronal) [Source:HGNC Symbol;Acc:1759]	0	N	Y	N
ENSG00000170820	Tier 1	FSHR	2	49189296	49381676	-1	follicle stimulating hormone receptor [Source:HGNC Symbol;Acc:3969]	1	Y	Y	N
ENSG00000170899	Tier 1	GSTA4	6	52842751	52860176	-1	glutathione S-transferase alpha 4 [Source:HGNC Symbol;Acc:4629]	0	N	N	Y
ENSG00000170956	Tier 1	CEACAM3	19	42300369	42315591	1	carcinoembryonic antigen-related cell adhesion molecule 3 [Source:HGNC Symbol;Acc:1815]	0	N	Y	N
ENSG00000170989	Tier 1	S1PR1	1	101702444	101707074	1	sphingosine-1-phosphate receptor 1 [Source:HGNC Symbol;Acc:3165]	0	Y	Y	N
ENSG00000171094	Tier 1	ALK	2	29415640	30144432	-1	anaplastic lymphoma receptor tyrosine kinase [Source:HGNC Symbol;Acc:427]	0	Y	Y	N
ENSG00000171105	Tier 1	INSR	19	7112266	7294045	-1	insulin receptor [Source:HGNC Symbol;Acc:6091]	4	Y	Y	N
ENSG00000171132	Tier 1	PRKCE	2	45878484	46415129	1	protein kinase C, epsilon [Source:HGNC Symbol;Acc:9401]	5	Y	N	N
ENSG00000171189	Tier 1	GRIK1	21	30909254	31312351	-1	glutamate receptor, ionotropic, kainate 1 [Source:HGNC Symbol;Acc:4579]	1	Y	N	N
ENSG00000171234	Tier 1	UGT2B7	4	69917081	69978705	1	UDP glucuronosyltransferase 2 family, polypeptide B7 [Source:HGNC Symbol;Acc:12554]	0	Y	Y	Y
ENSG00000171298	Tier 1	GAA	17	78075355	78093678	1	glucosidase, alpha; acid [Source:HGNC Symbol;Acc:4065]	0	Y	N	N
ENSG00000171303	Tier 1	KCNK3	2	26915619	26956288	1	potassium channel, subfamily K, member 3 [Source:HGNC Symbol;Acc:6278]	0	Y	N	N
ENSG00000171310	Tier 1	CHST11	12	104849073	105155792	1	carbohydrate (chondroitin 4) sulfotransferase 11 [Source:HGNC Symbol;Acc:17422]	0	N	N	Y
ENSG00000171345	Tier 1	KRT19	17	39679869	39684560	-1	keratin 19 [Source:HGNC Symbol;Acc:6436]	0	N	Y	N
ENSG00000171408	Tier 1	PDE7B	6	136172834	136516712	1	phosphodiesterase 7B [Source:HGNC Symbol;Acc:8792]	1	Y	N	N
ENSG00000171428	Tier 1	NAT1	8	18027986	18081198	1	N-acetyltransferase 1 (arylamine N-acetyltransferase) [Source:HGNC Symbol;Acc:7645]	0	Y	N	Y
ENSG00000171497	Tier 1	PPID	4	159630286	159644548	-1	peptidylprolyl isomerase D [Source:HGNC Symbol;Acc:9257]	6	Y	Y	N
ENSG00000171522	Tier 1	PTGER4	5	40679600	40693837	1	prostaglandin E receptor 4 (subtype EP4) [Source:HGNC Symbol;Acc:9596]	1	Y	N	N
ENSG00000171552	Tier 1	BCL2L1	20	30252255	30311792	-1	BCL2-like 1 [Source:HGNC Symbol;Acc:992]	0	Y	N	N
ENSG00000171557	Tier 1	FGG	4	155525286	155534119	-1	fibrinogen gamma chain [Source:HGNC Symbol;Acc:3694]	5	N	Y	N
ENSG00000171560	Tier 1	FGA	4	155504278	155511918	-1	fibrinogen alpha chain [Source:HGNC Symbol;Acc:3661]	6	N	Y	N
ENSG00000171564	Tier 1	FGB	4	155484108	155492238	1	fibrinogen beta chain [Source:HGNC Symbol;Acc:3662]	7	N	Y	N
ENSG00000171608	Tier 1	PIK3CD	1	9711790	9789172	1	phosphatidylinositol-4,5-bisphosphate 3-kinase, catalytic subunit delta [Source:HGNC Symbol;Acc:8977]	0	Y	N	N
ENSG00000171720	Tier 1	HDAC3	5	141000443	141016437	-1	histone deacetylase 3 [Source:HGNC Symbol;Acc:4854]	0	Y	N	N
ENSG00000171759	Tier 1	PAH	12	103230663	103352188	-1	phenylalanine hydroxylase [Source:HGNC Symbol;Acc:8582]	1	Y	N	N
ENSG00000171791	Tier 1	BCL2	18	60790579	60987361	-1	B-cell CLL/lymphoma 2 [Source:HGNC Symbol;Acc:990]	3	Y	N	N
ENSG00000171848	Tier 1	RRM2	2	10262455	10271545	1	ribonucleotide reductase M2 [Source:HGNC Symbol;Acc:10452]	0	Y	N	N
ENSG00000171873	Tier 1	ADRA1D	20	4201329	4229721	-1	adrenoceptor alpha 1D [Source:HGNC Symbol;Acc:280]	0	Y	Y	N
ENSG00000171903	Tier 1	CYP4F11	19	16023177	16045677	-1	cytochrome P450, family 4, subfamily F, polypeptide 11 [Source:HGNC Symbol;Acc:13265]	1	Y	N	Y
ENSG00000172037	Tier 1	LAMB2	3	49158547	49170551	-1	laminin, beta 2 (laminin S) [Source:HGNC Symbol;Acc:6487]	2	N	Y	N
ENSG00000172062	Tier 1	SMN1	5	70220768	70249769	1	survival of motor neuron 1, telomeric [Source:HGNC Symbol;Acc:11117]	0	Y	N	N
ENSG00000172156	Tier 1	CCL11	17	32612687	32615353	1	chemokine (C-C motif) ligand 11 [Source:HGNC Symbol;Acc:10610]	3	N	Y	N
ENSG00000172270	Tier 1	BSG	19	571297	583493	1	basigin (Ok blood group) [Source:HGNC Symbol;Acc:1116]	0	N	Y	N
ENSG00000172572	Tier 1	PDE3A	12	20522179	20837315	1	phosphodiesterase 3A, cGMP-inhibited [Source:HGNC Symbol;Acc:8778]	1	Y	N	Y
ENSG00000172817	Tier 1	CYP7B1	8	65500320	65711318	-1	cytochrome P450, family 7, subfamily B, polypeptide 1 [Source:HGNC Symbol;Acc:2652]	0	N	N	Y
ENSG00000172819	Tier 1	RARG	12	53604354	53626764	-1	retinoic acid receptor, gamma [Source:HGNC Symbol;Acc:9866]	0	Y	N	N
ENSG00000172831	Tier 1	CES2	16	66968347	66978999	1	carboxylesterase 2 [Source:HGNC Symbol;Acc:1864]	0	Y	Y	Y
ENSG00000172889	Tier 1	EGFL7	9	139553308	139567130	1	EGF-like-domain, multiple 7 [Source:HGNC Symbol;Acc:20594]	0	N	Y	N
ENSG00000172893	Tier 1	DHCR7	11	71139239	71163914	-1	7-dehydrocholesterol reductase [Source:HGNC Symbol;Acc:2860]	2	Y	N	N
ENSG00000172940	Tier 1	SLC22A13	3	38307303	38319806	1	solute carrier family 22 (organic anion/urate transporter), member 13 [Source:HGNC Symbol;Acc:8494]	0	Y	N	Y
ENSG00000172955	Tier 1	ADH6	4	100123795	100140694	-1	alcohol dehydrogenase 6 (class V) [Source:HGNC Symbol;Acc:255]	5	Y	N	Y
ENSG00000173020	Tier 1	ADRBK1	11	67033881	67054027	1	adrenergic, beta, receptor kinase 1 [Source:HGNC Symbol;Acc:289]	0	Y	N	N
ENSG00000173153	Tier 1	ESRRA	11	64073044	64084215	1	estrogen-related receptor alpha [Source:HGNC Symbol;Acc:3471]	5	Y	N	N
ENSG00000173175	Tier 1	ADCY5	3	123001143	123168605	-1	adenylate cyclase 5 [Source:HGNC Symbol;Acc:236]	7	Y	N	N
ENSG00000173198	Tier 1	CYSLTR1	X	77526961	77583048	-1	cysteinyl leukotriene receptor 1 [Source:HGNC Symbol;Acc:17451]	0	Y	N	N
ENSG00000173327	Tier 1	MAP3K11	11	65365226	65382853	-1	mitogen-activated protein kinase kinase kinase 11 [Source:HGNC Symbol;Acc:6850]	2	Y	N	N
ENSG00000173511	Tier 1	VEGFB	11	64002010	64006259	1	vascular endothelial growth factor B [Source:HGNC Symbol;Acc:12681]	1	N	Y	N
ENSG00000173585	Tier 1	CCR9	3	45927996	45944667	1	chemokine (C-C motif) receptor 9 [Source:HGNC Symbol;Acc:1610]	0	Y	Y	N
ENSG00000173597	Tier 1	SULT1B1	4	70586880	70653679	-1	sulfotransferase family, cytosolic, 1B, member 1 [Source:HGNC Symbol;Acc:17845]	0	N	N	Y
ENSG00000173610	Tier 1	UGT2A1	4	70454135	70518965	-1	UDP glucuronosyltransferase 2 family, polypeptide A1, complex locus [Source:HGNC Symbol;Acc:12542]	0	N	N	Y
ENSG00000173638	Tier 1	SLC19A1	21	46913486	46964325	-1	solute carrier family 19 (folate transporter), member 1 [Source:HGNC Symbol;Acc:10937]	0	N	Y	Y
ENSG00000173930	Tier 1	SLCO4C1	5	101569690	101632253	-1	solute carrier organic anion transporter family, member 4C1 [Source:HGNC Symbol;Acc:23612]	2	Y	N	Y
ENSG00000174156	Tier 1	GSTA3	6	52761437	52774483	-1	glutathione S-transferase alpha 3 [Source:HGNC Symbol;Acc:4628]	0	N	N	Y
ENSG00000174175	Tier 1	SELP	1	169558087	169599431	-1	selectin P (granule membrane protein 140kDa, antigen CD62) [Source:HGNC Symbol;Acc:10721]	5	Y	Y	N
ENSG00000174292	Tier 1	TNK1	17	7283853	7293093	1	tyrosine kinase, non-receptor, 1 [Source:HGNC Symbol;Acc:11940]	0	Y	N	N
ENSG00000174417	Tier 1	TRHR	8	110098850	110131813	1	thyrotropin-releasing hormone receptor [Source:HGNC Symbol;Acc:12299]	1	Y	Y	N
ENSG00000174607	Tier 1	UGT8	4	115519611	115599380	1	UDP glycosyltransferase 8 [Source:HGNC Symbol;Acc:12555]	0	N	N	Y
ENSG00000174640	Tier 1	SLCO2A1	3	133651540	133771028	-1	solute carrier organic anion transporter family, member 2A1 [Source:HGNC Symbol;Acc:10955]	0	Y	N	Y
ENSG00000174669	Tier 1	SLC29A2	11	66129992	66139685	-1	solute carrier family 29 (equilibrative nucleoside transporter), member 2 [Source:HGNC Symbol;Acc:11004]	0	Y	N	Y
ENSG00000174672	Tier 1	BRSK2	11	1411129	1483919	1	BR serine/threonine kinase 2 [Source:HGNC Symbol;Acc:11405]	0	Y	N	N
ENSG00000174775	Tier 1	HRAS	11	532242	537287	-1	Harvey rat sarcoma viral oncogene homolog [Source:HGNC Symbol;Acc:5173]	0	Y	N	N
ENSG00000174807	Tier 1	CD248	11	66081958	66084515	-1	CD248 molecule, endosialin [Source:HGNC Symbol;Acc:18219]	0	N	Y	N
ENSG00000174990	Tier 1	CA5A	16	87921625	87970135	-1	carbonic anhydrase VA, mitochondrial [Source:HGNC Symbol;Acc:1377]	0	Y	N	N
ENSG00000175003	Tier 1	SLC22A1	6	160542821	160579750	1	solute carrier family 22 (organic cation transporter), member 1 [Source:HGNC Symbol;Acc:10963]	12	Y	N	Y
ENSG00000175040	Tier 1	CHST2	3	142838173	142841800	1	carbohydrate (N-acetylglucosamine-6-O) sulfotransferase 2 [Source:HGNC Symbol;Acc:1970]	0	N	N	Y
ENSG00000175206	Tier 1	NPPA	1	11905766	11908402	-1	natriuretic peptide A [Source:HGNC Symbol;Acc:7939]	1	Y	Y	N
ENSG00000175264	Tier 1	CHST1	11	45670427	45687172	-1	carbohydrate (keratan sulfate Gal-6) sulfotransferase 1 [Source:HGNC Symbol;Acc:1969]	0	N	N	Y
ENSG00000175305	Tier 1	CCNE2	8	95891998	95908906	-1	cyclin E2 [Source:HGNC Symbol;Acc:1590]	1	Y	N	N
ENSG00000175344	Tier 1	CHRNA7	15	32322691	32464722	1	cholinergic receptor, nicotinic, alpha 7 (neuronal) [Source:HGNC Symbol;Acc:1960]	0	Y	Y	N
ENSG00000175535	Tier 1	PNLIP	10	118305443	118327367	1	pancreatic lipase [Source:HGNC Symbol;Acc:9155]	0	Y	Y	N
ENSG00000175591	Tier 1	P2RY2	11	72929343	72947397	1	purinergic receptor P2Y, G-protein coupled, 2 [Source:HGNC Symbol;Acc:8541]	0	Y	Y	N
ENSG00000175756	Tier 1	AURKAIP1	1	1309110	1310875	-1	aurora kinase A interacting protein 1 [Source:HGNC Symbol;Acc:24114]	1	Y	N	N
ENSG00000176014	Tier 1	TUBB6	18	12307668	12344319	1	tubulin, beta 6 class V [Source:HGNC Symbol;Acc:20776]	0	Y	Y	N
ENSG00000176105	Tier 1	YES1	18	721588	812547	-1	v-yes-1 Yamaguchi sarcoma viral oncogene homolog 1 [Source:HGNC Symbol;Acc:12841]	0	Y	N	N
ENSG00000176136	Tier 1	MC5R	18	13824154	13826861	1	melanocortin 5 receptor [Source:HGNC Symbol;Acc:6933]	0	Y	Y	N
ENSG00000176153	Tier 1	GPX2	14	65405870	65409531	-1	glutathione peroxidase 2 (gastrointestinal) [Source:HGNC Symbol;Acc:4554]	0	N	N	Y
ENSG00000176387	Tier 1	HSD11B2	16	67464555	67471456	1	hydroxysteroid (11-beta) dehydrogenase 2 [Source:HGNC Symbol;Acc:5209]	0	Y	N	N
ENSG00000176444	Tier 1	CLK2	1	155232659	155248282	-1	CDC-like kinase 2 [Source:HGNC Symbol;Acc:2069]	4	Y	N	N
ENSG00000176463	Tier 1	SLCO3A1	15	92396925	92715665	1	solute carrier organic anion transporter family, member 3A1 [Source:HGNC Symbol;Acc:10952]	0	N	N	Y
ENSG00000176601	Tier 1	MAP3K19	2	135722061	135805038	-1	mitogen-activated protein kinase kinase kinase 19 [Source:HGNC Symbol;Acc:26249]	5	Y	N	N
ENSG00000176749	Tier 1	CDK5R1	17	30813637	30818274	1	cyclin-dependent kinase 5, regulatory subunit 1 (p35) [Source:HGNC Symbol;Acc:1775]	0	Y	N	N
ENSG00000176884	Tier 1	GRIN1	9	140032842	140063207	1	glutamate receptor, ionotropic, N-methyl D-aspartate 1 [Source:HGNC Symbol;Acc:4584]	0	Y	N	N
ENSG00000176890	Tier 1	TYMS	18	657604	673578	1	thymidylate synthetase [Source:HGNC Symbol;Acc:12441]	0	Y	N	N
ENSG00000177084	Tier 1	POLE	12	133200348	133263951	-1	polymerase (DNA directed), epsilon, catalytic subunit [Source:HGNC Symbol;Acc:9177]	0	Y	N	N
ENSG00000177169	Tier 1	ULK1	12	132379196	132407712	1	unc-51 like autophagy activating kinase 1 [Source:HGNC Symbol;Acc:12558]	0	Y	N	N
ENSG00000177189	Tier 1	RPS6KA3	X	20168029	20285523	-1	ribosomal protein S6 kinase, 90kDa, polypeptide 3 [Source:HGNC Symbol;Acc:10432]	0	Y	N	N
ENSG00000177455	Tier 1	CD19	16	28943260	28950667	1	CD19 molecule [Source:HGNC Symbol;Acc:1633]	8	N	Y	N
ENSG00000177628	Tier 1	GBA	1	155204243	155214490	-1	glucosidase, beta, acid [Source:HGNC Symbol;Acc:4177]	4	Y	Y	N
ENSG00000177663	Tier 1	IL17RA	22	17565844	17596583	1	interleukin 17 receptor A [Source:HGNC Symbol;Acc:5985]	0	N	Y	N
ENSG00000178035	Tier 1	IMPDH2	3	49061758	49066841	-1	IMP (inosine 5'-monophosphate) dehydrogenase 2 [Source:HGNC Symbol;Acc:6053]	2	Y	N	N
ENSG00000178084	Tier 1	HTR3C	3	183770835	183778459	1	5-hydroxytryptamine (serotonin) receptor 3C, ionotropic [Source:HGNC Symbol;Acc:24003]	0	Y	N	N
ENSG00000178394	Tier 1	HTR1A	5	63256183	63258334	-1	5-hydroxytryptamine (serotonin) receptor 1A, G protein-coupled [Source:HGNC Symbol;Acc:5286]	0	Y	Y	N
ENSG00000178467	Tier 1	P4HTM	3	49027319	49044587	1	prolyl 4-hydroxylase, transmembrane (endoplasmic reticulum) [Source:HGNC Symbol;Acc:28858]	2	Y	N	N
ENSG00000178562	Tier 1	CD28	2	204571198	204603635	1	CD28 molecule [Source:HGNC Symbol;Acc:1653]	2	N	Y	N
ENSG00000178568	Tier 1	ERBB4	2	212240446	213403565	-1	v-erb-b2 avian erythroblastic leukemia viral oncogene homolog 4 [Source:HGNC Symbol;Acc:3432]	1	Y	Y	N
ENSG00000178607	Tier 1	ERN1	17	62116502	62208179	-1	endoplasmic reticulum to nucleus signaling 1 [Source:HGNC Symbol;Acc:3449]	0	Y	N	N
ENSG00000178623	Tier 1	GPR35	2	241544848	241570676	1	G protein-coupled receptor 35 [Source:HGNC Symbol;Acc:4492]	2	Y	Y	N
ENSG00000178950	Tier 1	GAK	4	843064	926161	-1	cyclin G associated kinase [Source:HGNC Symbol;Acc:4113]	4	Y	N	N
ENSG00000178999	Tier 1	AURKB	17	8108056	8113918	-1	aurora kinase B [Source:HGNC Symbol;Acc:11390]	1	Y	N	N
ENSG00000179097	Tier 1	HTR1F	3	88039846	88042919	1	5-hydroxytryptamine (serotonin) receptor 1F, G protein-coupled [Source:HGNC Symbol;Acc:5292]	0	Y	Y	N
ENSG00000179142	Tier 1	CYP11B2	8	143991975	143999259	-1	cytochrome P450, family 11, subfamily B, polypeptide 2 [Source:HGNC Symbol;Acc:2592]	0	Y	N	Y
ENSG00000179546	Tier 1	HTR1D	1	23516993	23521222	-1	5-hydroxytryptamine (serotonin) receptor 1D, G protein-coupled [Source:HGNC Symbol;Acc:5289]	1	Y	Y	N
ENSG00000179603	Tier 1	GRM8	7	126078652	126893348	-1	glutamate receptor, metabotropic 8 [Source:HGNC Symbol;Acc:4600]	0	Y	N	N
ENSG00000179921	Tier 1	GPBAR1	2	219124219	219128582	1	G protein-coupled bile acid receptor 1 [Source:HGNC Symbol;Acc:19680]	2	Y	N	N
ENSG00000180176	Tier 1	TH	11	2185159	2193107	-1	tyrosine hydroxylase [Source:HGNC Symbol;Acc:11782]	1	Y	N	N
ENSG00000180210	Tier 1	F2	11	46740730	46761056	1	coagulation factor II (thrombin) [Source:HGNC Symbol;Acc:3535]	5	Y	Y	N
ENSG00000180370	Tier 1	PAK2	3	196466728	196559518	1	p21 protein (Cdc42/Rac)-activated kinase 2 [Source:HGNC Symbol;Acc:8591]	0	Y	N	N
ENSG00000180432	Tier 1	CYP8B1	3	42897497	42917633	-1	cytochrome P450, family 8, subfamily B, polypeptide 1 [Source:HGNC Symbol;Acc:2653]	1	N	N	Y
ENSG00000180616	Tier 1	SSTR2	17	71161151	71167185	1	somatostatin receptor 2 [Source:HGNC Symbol;Acc:11331]	0	Y	Y	N
ENSG00000180638	Tier 1	SLC47A2	17	19581601	19622292	-1	solute carrier family 47 (multidrug and toxin extrusion), member 2 [Source:HGNC Symbol;Acc:26439]	0	Y	N	Y
ENSG00000180720	Tier 1	CHRM4	11	46406640	46408107	-1	cholinergic receptor, muscarinic 4 [Source:HGNC Symbol;Acc:1953]	0	Y	Y	N
ENSG00000180739	Tier 1	S1PR5	19	10623623	10628607	-1	sphingosine-1-phosphate receptor 5 [Source:HGNC Symbol;Acc:14299]	0	Y	Y	N
ENSG00000180767	Tier 1	CHST13	3	126243126	126262134	1	carbohydrate (chondroitin 4) sulfotransferase 13 [Source:HGNC Symbol;Acc:21755]	0	N	N	Y
ENSG00000180772	Tier 1	AGTR2	X	115301975	115306225	1	angiotensin II receptor, type 2 [Source:HGNC Symbol;Acc:338]	0	Y	Y	N
ENSG00000180815	Tier 1	MAP3K15	X	19378174	19533379	-1	mitogen-activated protein kinase kinase kinase 15 [Source:HGNC Symbol;Acc:31689]	0	Y	N	N
ENSG00000180871	Tier 1	CXCR2	2	218990012	219001976	1	chemokine (C-X-C motif) receptor 2 [Source:HGNC Symbol;Acc:6027]	2	Y	Y	N
ENSG00000180914	Tier 1	OXTR	3	8792094	8811314	-1	oxytocin receptor [Source:HGNC Symbol;Acc:8529]	0	Y	Y	N
ENSG00000181019	Tier 1	NQO1	16	69740899	69760854	-1	NAD(P)H dehydrogenase, quinone 1 [Source:HGNC Symbol;Acc:2874]	3	Y	N	N
ENSG00000181072	Tier 1	CHRM2	7	136553416	136705002	1	cholinergic receptor, muscarinic 2 [Source:HGNC Symbol;Acc:1951]	1	Y	Y	N
ENSG00000181085	Tier 1	MAPK15	8	144798429	144804628	1	mitogen-activated protein kinase 15 [Source:HGNC Symbol;Acc:24667]	0	Y	N	N
ENSG00000181104	Tier 1	F2R	5	76011868	76031606	1	coagulation factor II (thrombin) receptor [Source:HGNC Symbol;Acc:3537]	2	Y	Y	N
ENSG00000181143	Tier 1	MUC16	19	8959520	9092018	-1	mucin 16, cell surface associated [Source:HGNC Symbol;Acc:15582]	0	N	Y	N
ENSG00000181408	Tier 1	UTS2R	17	80332153	80333462	1	urotensin 2 receptor [Source:HGNC Symbol;Acc:4468]	0	Y	Y	N
ENSG00000181856	Tier 1	SLC2A4	17	7184986	7191576	1	solute carrier family 2 (facilitated glucose transporter), member 4 [Source:HGNC Symbol;Acc:11009]	1	N	Y	Y
ENSG00000182256	Tier 1	GABRG3	15	27216429	27778373	1	gamma-aminobutyric acid (GABA) A receptor, gamma 3 [Source:HGNC Symbol;Acc:4088]	1	Y	Y	N
ENSG00000182333	Tier 1	LIPF	10	90424198	90438571	1	lipase, gastric [Source:HGNC Symbol;Acc:6622]	0	Y	Y	N
ENSG00000182541	Tier 1	LIMK2	22	31608225	31676066	1	LIM domain kinase 2 [Source:HGNC Symbol;Acc:6614]	0	Y	N	N
ENSG00000182578	Tier 1	CSF1R	5	149432854	149492935	-1	colony stimulating factor 1 receptor [Source:HGNC Symbol;Acc:2433]	0	Y	Y	N
ENSG00000182580	Tier 1	EPHB3	3	184279572	184300197	1	EPH receptor B3 [Source:HGNC Symbol;Acc:3394]	0	Y	N	N
ENSG00000182782	Tier 1	HCAR2	12	123185840	123187890	-1	hydroxycarboxylic acid receptor 2 [Source:HGNC Symbol;Acc:24827]	0	Y	Y	N
ENSG00000182793	Tier 1	GSTA5	6	52696453	52710893	-1	glutathione S-transferase alpha 5 [Source:HGNC Symbol;Acc:19662]	0	N	N	Y
ENSG00000182866	Tier 1	LCK	1	32716840	32751766	1	lymphocyte-specific protein tyrosine kinase [Source:HGNC Symbol;Acc:6524]	0	Y	N	N
ENSG00000183044	Tier 1	ABAT	16	8768422	8878432	1	4-aminobutyrate aminotransferase [Source:HGNC Symbol;Acc:23]	0	Y	N	N
ENSG00000183049	Tier 1	CAMK1D	10	12391481	12877545	1	calcium/calmodulin-dependent protein kinase ID [Source:HGNC Symbol;Acc:19341]	0	Y	N	N
ENSG00000183134	Tier 1	PTGDR2	11	60618413	60623444	-1	prostaglandin D2 receptor 2 [Source:HGNC Symbol;Acc:4502]	0	Y	Y	N
ENSG00000183196	Tier 1	CHST6	16	75510949	75529282	-1	carbohydrate (N-acetylglucosamine 6-O) sulfotransferase 6 [Source:HGNC Symbol;Acc:6938]	3	N	N	Y
ENSG00000183317	Tier 1	EPHA10	1	38179552	38230805	-1	EPH receptor A10 [Source:HGNC Symbol;Acc:19987]	0	Y	Y	N
ENSG00000183421	Tier 1	RIPK4	21	43159529	43187266	-1	receptor-interacting serine-threonine kinase 4 [Source:HGNC Symbol;Acc:496]	0	Y	N	N
ENSG00000183454	Tier 1	GRIN2A	16	9852376	10276611	-1	glutamate receptor, ionotropic, N-methyl D-aspartate 2A [Source:HGNC Symbol;Acc:4585]	3	Y	N	N
ENSG00000183473	Tier 1	SSTR3	22	37600278	37608362	-1	somatostatin receptor 3 [Source:HGNC Symbol;Acc:11332]	1	Y	Y	N
ENSG00000183735	Tier 1	TBK1	12	64845660	64895888	1	TANK-binding kinase 1 [Source:HGNC Symbol;Acc:11584]	0	Y	N	N
ENSG00000183765	Tier 1	CHEK2	22	29083731	29138410	-1	checkpoint kinase 2 [Source:HGNC Symbol;Acc:16627]	7	Y	N	N
ENSG00000183813	Tier 1	CCR4	3	32993066	32997841	1	chemokine (C-C motif) receptor 4 [Source:HGNC Symbol;Acc:1605]	1	Y	Y	N
ENSG00000183873	Tier 1	SCN5A	3	38589548	38691164	-1	sodium channel, voltage-gated, type V, alpha subunit [Source:HGNC Symbol;Acc:10593]	17	Y	N	N
ENSG00000183943	Tier 1	PRKX	X	3522411	3631649	-1	protein kinase, X-linked [Source:HGNC Symbol;Acc:9441]	0	Y	N	N
ENSG00000184156	Tier 1	KCNQ3	8	133133108	133493200	-1	potassium voltage-gated channel, KQT-like subfamily, member 3 [Source:HGNC Symbol;Acc:6297]	0	Y	N	N
ENSG00000184160	Tier 1	ADRA2C	4	3768075	3770251	1	adrenoceptor alpha 2C [Source:HGNC Symbol;Acc:283]	0	Y	Y	N
ENSG00000184216	Tier 1	IRAK1	X	153275951	153285431	-1	interleukin-1 receptor-associated kinase 1 [Source:HGNC Symbol;Acc:6112]	3	Y	N	N
ENSG00000184254	Tier 1	ALDH1A3	15	101417919	101456831	1	aldehyde dehydrogenase 1 family, member A3 [Source:HGNC Symbol;Acc:409]	0	Y	N	Y
ENSG00000184304	Tier 1	PRKD1	14	30045687	30661104	-1	protein kinase D1 [Source:HGNC Symbol;Acc:9407]	2	Y	N	N
ENSG00000184343	Tier 1	SRPK3	X	153041867	153051187	1	SRSF protein kinase 3 [Source:HGNC Symbol;Acc:11402]	0	Y	N	N
ENSG00000184357	Tier 1	HIST1H1B	6	27834570	27835359	-1	histone cluster 1, H1b [Source:HGNC Symbol;Acc:4719]	7	N	Y	N
ENSG00000184371	Tier 1	CSF1	1	110452864	110473614	1	colony stimulating factor 1 (macrophage) [Source:HGNC Symbol;Acc:2432]	0	N	Y	N
ENSG00000184428	Tier 1	TOP1MT	8	144386554	144442149	-1	topoisomerase (DNA) I, mitochondrial [Source:HGNC Symbol;Acc:29787]	0	Y	N	N
ENSG00000184544	Tier 1	DHRS7C	17	9674751	9694614	-1	dehydrogenase/reductase (SDR family) member 7C [Source:HGNC Symbol;Acc:32423]	0	N	N	Y
ENSG00000184588	Tier 1	PDE4B	1	66258197	66840259	1	phosphodiesterase 4B, cAMP-specific [Source:HGNC Symbol;Acc:8781]	0	Y	N	N
ENSG00000184674	Tier 1	GSTT1	22	24376133	24384680	-1	glutathione S-transferase theta 1 [Source:HGNC Symbol;Acc:4641]	1	N	N	Y
ENSG00000184845	Tier 1	DRD1	5	174867042	174871211	-1	dopamine receptor D1 [Source:HGNC Symbol;Acc:3020]	0	Y	N	N
ENSG00000184937	Tier 1	WT1	11	32409321	32457176	-1	Wilms tumor 1 [Source:HGNC Symbol;Acc:12796]	0	N	Y	N
ENSG00000184984	Tier 1	CHRM5	15	34260921	34357291	1	cholinergic receptor, muscarinic 5 [Source:HGNC Symbol;Acc:1954]	0	Y	Y	N
ENSG00000184999	Tier 1	SLC22A10	11	62905339	63137190	1	solute carrier family 22, member 10 [Source:HGNC Symbol;Acc:18057]	0	Y	N	Y
ENSG00000185010	Tier 1	F8	X	154064063	154255215	-1	coagulation factor VIII, procoagulant component [Source:HGNC Symbol;Acc:3546]	11	N	Y	N
ENSG00000185015	Tier 1	CA13	8	86132816	86196302	1	carbonic anhydrase XIII [Source:HGNC Symbol;Acc:14914]	1	Y	N	N
ENSG00000185231	Tier 1	MC2R	18	13882043	13915706	-1	melanocortin 2 receptor (adrenocorticotropic hormone) [Source:HGNC Symbol;Acc:6930]	0	Y	Y	N
ENSG00000185291	Tier 1	IL3RA	X	1455509	1501578	1	interleukin 3 receptor, alpha (low affinity) [Source:HGNC Symbol;Acc:6012]	0	N	Y	N
ENSG00000185313	Tier 1	SCN10A	3	38738293	38835501	-1	sodium channel, voltage-gated, type X, alpha subunit [Source:HGNC Symbol;Acc:10582]	13	Y	N	N
ENSG00000185386	Tier 1	MAPK11	22	50702142	50709196	-1	mitogen-activated protein kinase 11 [Source:HGNC Symbol;Acc:6873]	0	Y	N	N
ENSG00000185499	Tier 1	MUC1	1	155158300	155162707	-1	mucin 1, cell surface associated [Source:HGNC Symbol;Acc:7508]	5	N	Y	N
ENSG00000185513	Tier 1	L3MBTL1	20	42136320	42179590	1	l(3)mbt-like 1 (Drosophila) [Source:HGNC Symbol;Acc:15905]	0	Y	N	N
ENSG00000185559	Tier 1	DLK1	14	101192042	101201539	1	delta-like 1 homolog (Drosophila) [Source:HGNC Symbol;Acc:2907]	0	Y	Y	N
ENSG00000185664	Tier 1	PMEL	12	56347889	56367101	-1	premelanosome protein [Source:HGNC Symbol;Acc:10880]	4	N	Y	N
ENSG00000185686	Tier 1	PRAME	22	22890123	22901768	-1	preferentially expressed antigen in melanoma [Source:HGNC Symbol;Acc:9336]	0	N	Y	N
ENSG00000185760	Tier 1	KCNQ5	6	73331520	73908574	1	potassium voltage-gated channel, KQT-like subfamily, member 5 [Source:HGNC Symbol;Acc:6299]	1	Y	N	N
ENSG00000185974	Tier 1	GRK1	13	114321470	114440708	1	G protein-coupled receptor kinase 1 [Source:HGNC Symbol;Acc:10013]	0	Y	N	N
ENSG00000186009	Tier 1	ATP4B	13	114303119	114312501	-1	ATPase, H+/K+ exchanging, beta polypeptide [Source:HGNC Symbol;Acc:820]	0	Y	N	N
ENSG00000186038	Tier 1	HTR3E	3	183814852	183824783	1	5-hydroxytryptamine (serotonin) receptor 3E, ionotropic [Source:HGNC Symbol;Acc:24005]	0	Y	N	N
ENSG00000186090	Tier 1	HTR3D	3	183749332	183757157	1	5-hydroxytryptamine (serotonin) receptor 3D, ionotropic [Source:HGNC Symbol;Acc:24004]	0	Y	N	N
ENSG00000186104	Tier 1	CYP2R1	11	14899553	14913798	-1	cytochrome P450, family 2, subfamily R, polypeptide 1 [Source:HGNC Symbol;Acc:20580]	5	Y	N	Y
ENSG00000186115	Tier 1	CYP4F2	19	15988833	16008930	-1	cytochrome P450, family 4, subfamily F, polypeptide 2 [Source:HGNC Symbol;Acc:2645]	5	Y	N	Y
ENSG00000186160	Tier 1	CYP4Z1	1	47533160	47583991	1	cytochrome P450, family 4, subfamily Z, polypeptide 1 [Source:HGNC Symbol;Acc:20583]	0	Y	N	Y
ENSG00000186204	Tier 1	CYP4F12	19	15783567	15807984	1	cytochrome P450, family 4, subfamily F, polypeptide 12 [Source:HGNC Symbol;Acc:18857]	0	Y	N	Y
ENSG00000186297	Tier 1	GABRA5	15	27111510	27194354	1	gamma-aminobutyric acid (GABA) A receptor, alpha 5 [Source:HGNC Symbol;Acc:4079]	0	Y	N	N
ENSG00000186318	Tier 1	BACE1	11	117156402	117186975	-1	beta-site APP-cleaving enzyme 1 [Source:HGNC Symbol;Acc:933]	0	Y	Y	N
ENSG00000186350	Tier 1	RXRA	9	137208944	137332431	1	retinoid X receptor, alpha [Source:HGNC Symbol;Acc:10477]	0	Y	N	Y
ENSG00000186526	Tier 1	CYP4F8	19	15726029	15741448	1	cytochrome P450, family 4, subfamily F, polypeptide 8 [Source:HGNC Symbol;Acc:2648]	0	N	N	Y
ENSG00000186529	Tier 1	CYP4F3	19	15751707	15773635	1	cytochrome P450, family 4, subfamily F, polypeptide 3 [Source:HGNC Symbol;Acc:2646]	0	Y	N	Y
ENSG00000186716	Tier 1	BCR	22	23521891	23660224	1	breakpoint cluster region [Source:HGNC Symbol;Acc:1014]	0	Y	N	N
ENSG00000186795	Tier 1	KCNK18	10	118957000	118969810	1	potassium channel, subfamily K, member 18 [Source:HGNC Symbol;Acc:19439]	0	Y	N	N
ENSG00000186803	Tier 1	IFNA10	9	21206180	21207142	-1	interferon, alpha 10 [Source:HGNC Symbol;Acc:5418]	0	N	Y	N
ENSG00000186827	Tier 1	TNFRSF4	1	1146706	1149518	-1	tumor necrosis factor receptor superfamily, member 4 [Source:HGNC Symbol;Acc:11918]	0	N	Y	N
ENSG00000186868	Tier 1	MAPT	17	43971748	44105700	1	microtubule-associated protein tau [Source:HGNC Symbol;Acc:6893]	19	Y	N	N
ENSG00000186891	Tier 1	TNFRSF18	1	1138888	1142071	-1	tumor necrosis factor receptor superfamily, member 18 [Source:HGNC Symbol;Acc:11914]	0	N	Y	N
ENSG00000186951	Tier 1	PPARA	22	46546424	46639653	1	peroxisome proliferator-activated receptor alpha [Source:HGNC Symbol;Acc:9232]	2	Y	N	Y
ENSG00000187010	Tier 1	RHD	1	25598884	25656936	1	Rh blood group, D antigen [Source:HGNC Symbol;Acc:10009]	8	N	Y	N
ENSG00000187048	Tier 1	CYP4A11	1	47394849	47407156	-1	cytochrome P450, family 4, subfamily A, polypeptide 11 [Source:HGNC Symbol;Acc:2642]	5	Y	N	Y
ENSG00000187134	Tier 1	AKR1C1	10	4934796	5025475	1	aldo-keto reductase family 1, member C1 [Source:HGNC Symbol;Acc:384]	0	Y	N	N
ENSG00000187258	Tier 1	NPSR1	7	34697851	34917944	1	neuropeptide S receptor 1 [Source:HGNC Symbol;Acc:23631]	0	Y	Y	N
ENSG00000187266	Tier 1	EPOR	19	11488236	11495018	-1	erythropoietin receptor [Source:HGNC Symbol;Acc:3416]	0	N	Y	N
ENSG00000187486	Tier 1	KCNJ11	11	17407406	17410878	-1	potassium inwardly-rectifying channel, subfamily J, member 11 [Source:HGNC Symbol;Acc:6257]	4	Y	Y	Y
ENSG00000187553	Tier 1	CYP26C1	10	94821021	94828454	1	cytochrome P450, family 26, subfamily C, polypeptide 1 [Source:HGNC Symbol;Acc:20577]	0	Y	N	Y
ENSG00000187630	Tier 1	DHRS4L2	14	24439148	24475617	1	dehydrogenase/reductase (SDR family) member 4 like 2 [Source:HGNC Symbol;Acc:19731]	0	N	N	Y
ENSG00000187758	Tier 1	ADH1A	4	100197524	100212185	-1	alcohol dehydrogenase 1A (class I), alpha polypeptide [Source:HGNC Symbol;Acc:249]	5	Y	N	Y
ENSG00000187837	Tier 1	HIST1H1C	6	26055968	26056699	-1	histone cluster 1, H1c [Source:HGNC Symbol;Acc:4716]	40	N	Y	N
ENSG00000188130	Tier 1	MAPK12	22	50683879	50700254	-1	mitogen-activated protein kinase 12 [Source:HGNC Symbol;Acc:6874]	0	Y	N	N
ENSG00000188229	Tier 1	TUBB4B	9	140135665	140138159	1	tubulin, beta 4B class IVb [Source:HGNC Symbol;Acc:20771]	0	Y	Y	N
ENSG00000188257	Tier 1	PLA2G2A	1	20301925	20306932	-1	phospholipase A2, group IIA (platelets, synovial fluid) [Source:HGNC Symbol;Acc:9031]	0	Y	Y	N
ENSG00000188379	Tier 1	IFNA2	9	21384254	21385396	-1	interferon, alpha 2 [Source:HGNC Symbol;Acc:5423]	0	N	Y	N
ENSG00000188389	Tier 1	PDCD1	2	242792033	242801060	-1	programmed cell death 1 [Source:HGNC Symbol;Acc:8760]	0	N	Y	N
ENSG00000188404	Tier 1	SELL	1	169659808	169680839	-1	selectin L [Source:HGNC Symbol;Acc:10720]	1	Y	Y	N
ENSG00000188641	Tier 1	DPYD	1	97543299	98386605	-1	dihydropyrimidine dehydrogenase [Source:HGNC Symbol;Acc:3012]	5	Y	N	Y
ENSG00000188778	Tier 1	ADRB3	8	37820516	37824483	-1	adrenoceptor beta 3 [Source:HGNC Symbol;Acc:288]	0	Y	Y	N
ENSG00000188784	Tier 1	PLA2G2E	1	20246502	20250110	-1	phospholipase A2, group IIE [Source:HGNC Symbol;Acc:13414]	0	Y	Y	N
ENSG00000188822	Tier 1	CNR2	1	24197016	24285549	-1	cannabinoid receptor 2 (macrophage) [Source:HGNC Symbol;Acc:2160]	0	Y	Y	N
ENSG00000188906	Tier 1	LRRK2	12	40590546	40763087	1	leucine-rich repeat kinase 2 [Source:HGNC Symbol;Acc:18618]	8	Y	N	N
ENSG00000189013	Tier 1	KIR2DL4	19	55236002	55325972	1	killer cell immunoglobulin-like receptor, two domains, long cytoplasmic tail, 4 [Source:HGNC Symbol;Acc:6332]	0	N	Y	N
ENSG00000189060	Tier 1	H1F0	22	38201114	38203442	1	H1 histone family, member 0 [Source:HGNC Symbol;Acc:4714]	1	N	Y	N
ENSG00000189091	Tier 1	SF3B3	16	70557691	70608820	1	splicing factor 3b, subunit 3, 130kDa [Source:HGNC Symbol;Acc:10770]	0	Y	N	N
ENSG00000189221	Tier 1	MAOA	X	43515467	43606068	1	monoamine oxidase A [Source:HGNC Symbol;Acc:6833]	0	Y	N	Y
ENSG00000196126	Tier 1	HLA-DRB1	6	32546546	32557625	-1	major histocompatibility complex, class II, DR beta 1 [Source:HGNC Symbol;Acc:4948]	127	N	Y	N
ENSG00000196132	Tier 1	MYT1	20	62783144	62873604	1	myelin transcription factor 1 [Source:HGNC Symbol;Acc:7622]	0	Y	N	N
ENSG00000196139	Tier 1	AKR1C3	10	5077546	5149878	1	aldo-keto reductase family 1, member C3 [Source:HGNC Symbol;Acc:386]	4	Y	N	N
ENSG00000196188	Tier 1	CTSE	1	206317459	206332104	1	cathepsin E [Source:HGNC Symbol;Acc:2530]	0	Y	Y	N
ENSG00000196218	Tier 1	RYR1	19	38924339	39078204	1	ryanodine receptor 1 (skeletal) [Source:HGNC Symbol;Acc:10483]	0	Y	N	N
ENSG00000196230	Tier 1	TUBB	6	30687978	30693203	1	tubulin, beta class I [Source:HGNC Symbol;Acc:20778]	12	Y	Y	N
ENSG00000196262	Tier 1	PPIA	7	44836279	44864163	1	peptidylprolyl isomerase A (cyclophilin A) [Source:HGNC Symbol;Acc:9253]	0	Y	Y	N
ENSG00000196305	Tier 1	IARS	9	94972489	95056038	-1	isoleucyl-tRNA synthetase [Source:HGNC Symbol;Acc:5330]	0	Y	N	N
ENSG00000196344	Tier 1	ADH7	4	100333418	100356894	-1	alcohol dehydrogenase 7 (class IV), mu or sigma polypeptide [Source:HGNC Symbol;Acc:256]	1	Y	Y	Y
ENSG00000196352	Tier 1	CD55	1	207494853	207534311	1	CD55 molecule, decay accelerating factor for complement (Cromer blood group) [Source:HGNC Symbol;Acc:2665]	0	N	Y	N
ENSG00000196411	Tier 1	EPHB4	7	100400187	100425121	-1	EPH receptor B4 [Source:HGNC Symbol;Acc:3395]	3	Y	N	N
ENSG00000196468	Tier 1	FGF16	X	76709648	76712769	1	fibroblast growth factor 16 [Source:HGNC Symbol;Acc:3672]	0	Y	Y	N
ENSG00000196498	Tier 1	NCOR2	12	124808961	125052135	-1	nuclear receptor corepressor 2 [Source:HGNC Symbol;Acc:7673]	0	Y	N	N
ENSG00000196502	Tier 1	SULT1A1	16	28616903	28634946	-1	sulfotransferase family, cytosolic, 1A, phenol-preferring, member 1 [Source:HGNC Symbol;Acc:11453]	12	N	N	Y
ENSG00000196517	Tier 1	SLC6A9	1	44457172	44497139	-1	solute carrier family 6 (neurotransmitter transporter, glycine), member 9 [Source:HGNC Symbol;Acc:11056]	0	Y	N	N
ENSG00000196549	Tier 1	MME	3	154741913	154901497	1	membrane metallo-endopeptidase [Source:HGNC Symbol;Acc:7154]	0	Y	Y	N
ENSG00000196557	Tier 1	CACNA1H	16	1203241	1271771	1	calcium channel, voltage-dependent, T type, alpha 1H subunit [Source:HGNC Symbol;Acc:1395]	0	Y	N	N
ENSG00000196569	Tier 1	LAMA2	6	129204342	129837714	1	laminin, alpha 2 [Source:HGNC Symbol;Acc:6482]	2	N	Y	N
ENSG00000196591	Tier 1	HDAC2	6	114254192	114332472	-1	histone deacetylase 2 [Source:HGNC Symbol;Acc:4853]	0	Y	N	N
ENSG00000196611	Tier 1	MMP1	11	102660651	102668891	-1	matrix metallopeptidase 1 (interstitial collagenase) [Source:HGNC Symbol;Acc:7155]	0	Y	Y	N
ENSG00000196616	Tier 1	ADH1B	4	100226121	100242558	-1	alcohol dehydrogenase 1B (class I), beta polypeptide [Source:HGNC Symbol;Acc:250]	5	Y	N	Y
ENSG00000196620	Tier 1	UGT2B15	4	69512348	69536346	-1	UDP glucuronosyltransferase 2 family, polypeptide B15 [Source:HGNC Symbol;Acc:12546]	1	N	N	Y
ENSG00000196639	Tier 1	HRH1	3	11178779	11305243	1	histamine receptor H1 [Source:HGNC Symbol;Acc:5182]	0	Y	N	N
ENSG00000196664	Tier 1	TLR7	X	12885202	12908499	1	toll-like receptor 7 [Source:HGNC Symbol;Acc:15631]	0	Y	N	N
ENSG00000196689	Tier 1	TRPV1	17	3468738	3500392	-1	transient receptor potential cation channel, subfamily V, member 1 [Source:HGNC Symbol;Acc:12716]	0	Y	N	N
ENSG00000196730	Tier 1	DAPK1	9	90112143	90323548	1	death-associated protein kinase 1 [Source:HGNC Symbol;Acc:2674]	0	Y	N	N
ENSG00000196811	Tier 1	CHRNG	2	233404437	233411113	1	cholinergic receptor, nicotinic, gamma (muscle) [Source:HGNC Symbol;Acc:1967]	2	Y	N	N
ENSG00000196839	Tier 1	ADA	20	43248163	43280874	-1	adenosine deaminase [Source:HGNC Symbol;Acc:186]	0	Y	Y	N
ENSG00000196876	Tier 1	SCN8A	12	51984050	52206648	1	sodium channel, voltage gated, type VIII, alpha subunit [Source:HGNC Symbol;Acc:10596]	0	Y	N	N
ENSG00000196878	Tier 1	LAMB3	1	209788215	209825811	-1	laminin, beta 3 [Source:HGNC Symbol;Acc:6490]	0	N	Y	N
ENSG00000197122	Tier 1	SRC	20	35973088	36034453	1	v-src avian sarcoma (Schmidt-Ruppin A-2) viral oncogene homolog [Source:HGNC Symbol;Acc:11283]	0	Y	N	N
ENSG00000197150	Tier 1	ABCB8	7	150725510	150744869	1	ATP-binding cassette, sub-family B (MDR/TAP), member 8 [Source:HGNC Symbol;Acc:49]	0	Y	N	Y
ENSG00000197165	Tier 1	SULT1A2	16	28603264	28608430	-1	sulfotransferase family, cytosolic, 1A, phenol-preferring, member 2 [Source:HGNC Symbol;Acc:11454]	12	N	N	Y
ENSG00000197208	Tier 1	SLC22A4	5	131630136	131679899	1	solute carrier family 22 (organic cation/zwitterion transporter), member 4 [Source:HGNC Symbol;Acc:10968]	21	Y	N	Y
ENSG00000197299	Tier 1	BLM	15	91260558	91358859	1	Bloom syndrome, RecQ helicase-like [Source:HGNC Symbol;Acc:1058]	0	Y	N	N
ENSG00000197375	Tier 1	SLC22A5	5	131705444	131731306	1	solute carrier family 22 (organic cation/carnitine transporter), member 5 [Source:HGNC Symbol;Acc:10969]	21	Y	N	Y
ENSG00000197386	Tier 1	HTT	4	3076408	3245676	1	huntingtin [Source:HGNC Symbol;Acc:4851]	0	Y	N	N
ENSG00000197408	Tier 1	CYP2B6	19	41497204	41524303	1	cytochrome P450, family 2, subfamily B, polypeptide 6 [Source:HGNC Symbol;Acc:2615]	0	Y	N	Y
ENSG00000197442	Tier 1	MAP3K5	6	136878185	137113656	-1	mitogen-activated protein kinase kinase kinase 5 [Source:HGNC Symbol;Acc:6857]	0	Y	N	N
ENSG00000197446	Tier 1	CYP2F1	19	41620337	41634271	1	cytochrome P450, family 2, subfamily F, polypeptide 1 [Source:HGNC Symbol;Acc:2632]	0	Y	N	Y
ENSG00000197448	Tier 1	GSTK1	7	142941186	142967947	1	glutathione S-transferase kappa 1 [Source:HGNC Symbol;Acc:16906]	0	Y	Y	Y
ENSG00000197506	Tier 1	SLC28A3	9	86890372	86955672	-1	solute carrier family 28 (concentrative nucleoside transporter), member 3 [Source:HGNC Symbol;Acc:16484]	0	N	N	Y
ENSG00000197561	Tier 1	ELANE	19	851014	856242	1	elastase, neutrophil expressed [Source:HGNC Symbol;Acc:3309]	0	Y	Y	N
ENSG00000197616	Tier 1	MYH6	14	23851199	23877486	-1	myosin, heavy chain 6, cardiac muscle, alpha [Source:HGNC Symbol;Acc:7576]	3	N	Y	N
ENSG00000197635	Tier 1	DPP4	2	162848751	162931052	-1	dipeptidyl-peptidase 4 [Source:HGNC Symbol;Acc:3009]	2	Y	Y	N
ENSG00000197646	Tier 1	PDCD1LG2	9	5510545	5571282	1	programmed cell death 1 ligand 2 [Source:HGNC Symbol;Acc:18731]	0	N	Y	N
ENSG00000197766	Tier 1	CFD	19	859453	863453	1	complement factor D (adipsin) [Source:HGNC Symbol;Acc:2771]	0	N	Y	N
ENSG00000197838	Tier 1	CYP2A13	19	41594377	41602100	1	cytochrome P450, family 2, subfamily A, polypeptide 13 [Source:HGNC Symbol;Acc:2608]	0	Y	N	Y
ENSG00000197888	Tier 1	UGT2B17	4	69402902	69434245	-1	UDP glucuronosyltransferase 2 family, polypeptide B17 [Source:HGNC Symbol;Acc:12547]	0	N	N	Y
ENSG00000197891	Tier 1	SLC22A12	11	64358113	64369820	1	solute carrier family 22 (organic anion/urate transporter), member 12 [Source:HGNC Symbol;Acc:17989]	7	Y	N	Y
ENSG00000197894	Tier 1	ADH5	4	99992132	100009952	-1	alcohol dehydrogenase 5 (class III), chi polypeptide [Source:HGNC Symbol;Acc:253]	0	Y	N	Y
ENSG00000197901	Tier 1	SLC22A6	11	62703857	62752455	-1	solute carrier family 22 (organic anion transporter), member 6 [Source:HGNC Symbol;Acc:10970]	0	Y	N	Y
ENSG00000197919	Tier 1	IFNA1	9	21440440	21441315	1	interferon, alpha 1 [Source:HGNC Symbol;Acc:5417]	0	N	Y	N
ENSG00000198001	Tier 1	IRAK4	12	44152747	44183346	1	interleukin-1 receptor-associated kinase 4 [Source:HGNC Symbol;Acc:17967]	1	Y	N	N
ENSG00000198049	Tier 1	AVPR1B	1	206223976	206231639	1	arginine vasopressin receptor 1B [Source:HGNC Symbol;Acc:896]	0	Y	Y	N
ENSG00000198074	Tier 1	AKR1B10	7	134212344	134226160	1	aldo-keto reductase family 1, member B10 (aldose reductase) [Source:HGNC Symbol;Acc:382]	0	Y	Y	N
ENSG00000198077	Tier 1	CYP2A7	19	41381344	41388657	-1	cytochrome P450, family 2, subfamily A, polypeptide 7 [Source:HGNC Symbol;Acc:2611]	0	Y	N	Y
ENSG00000198099	Tier 1	ADH4	4	100044808	100078949	-1	alcohol dehydrogenase 4 (class II), pi polypeptide [Source:HGNC Symbol;Acc:252]	3	Y	N	Y
ENSG00000198121	Tier 1	LPAR1	9	113635543	113800981	-1	lysophosphatidic acid receptor 1 [Source:HGNC Symbol;Acc:3166]	2	Y	Y	N
ENSG00000198189	Tier 1	HSD17B11	4	88257762	88312538	-1	hydroxysteroid (17-beta) dehydrogenase 11 [Source:HGNC Symbol;Acc:22960]	0	N	N	Y
ENSG00000198203	Tier 1	SULT1C2	2	108905095	108926371	1	sulfotransferase family, cytosolic, 1C, member 2 [Source:HGNC Symbol;Acc:11456]	0	N	N	Y
ENSG00000198223	Tier 1	CSF2RA	X	1387693	1429274	1	colony stimulating factor 2 receptor, alpha, low-affinity (granulocyte-macrophage) [Source:HGNC Symbol;Acc:2435]	0	N	Y	N
ENSG00000198355	Tier 1	PIM3	22	50354161	50357728	1	pim-3 oncogene [Source:HGNC Symbol;Acc:19310]	1	Y	N	N
ENSG00000198400	Tier 1	NTRK1	1	156785432	156851642	1	neurotrophic tyrosine kinase, receptor, type 1 [Source:HGNC Symbol;Acc:8031]	0	Y	N	N
ENSG00000198431	Tier 1	TXNRD1	12	104609557	104744061	1	thioredoxin reductase 1 [Source:HGNC Symbol;Acc:12437]	0	Y	N	N
ENSG00000198502	Tier 1	HLA-DRB5	6	32485120	32498064	-1	major histocompatibility complex, class II, DR beta 5 [Source:HGNC Symbol;Acc:4953]	120	N	Y	N
ENSG00000198598	Tier 1	MMP17	12	132312938	132336328	1	matrix metallopeptidase 17 (membrane-inserted) [Source:HGNC Symbol;Acc:7163]	0	Y	Y	N
ENSG00000198691	Tier 1	ABCA4	1	94458393	94586688	-1	ATP-binding cassette, sub-family A (ABC1), member 4 [Source:HGNC Symbol;Acc:34]	2	Y	Y	Y
ENSG00000198704	Tier 1	GPX6	6	28471073	28495992	-1	glutathione peroxidase 6 (olfactory) [Source:HGNC Symbol;Acc:4558]	8	N	Y	Y
ENSG00000198734	Tier 1	F5	1	169483404	169555826	-1	coagulation factor V (proaccelerin, labile factor) [Source:HGNC Symbol;Acc:3542]	8	N	Y	N
ENSG00000198785	Tier 1	GRIN3A	9	104331635	104500862	-1	glutamate receptor, ionotropic, N-methyl-D-aspartate 3A [Source:HGNC Symbol;Acc:16767]	0	Y	N	N
ENSG00000198793	Tier 1	MTOR	1	11166592	11322564	-1	mechanistic target of rapamycin (serine/threonine kinase) [Source:HGNC Symbol;Acc:3942]	2	Y	N	N
ENSG00000198805	Tier 1	PNP	14	20937113	20945253	1	purine nucleoside phosphorylase [Source:HGNC Symbol;Acc:7892]	0	Y	N	N
ENSG00000198822	Tier 1	GRM3	7	86273230	86494200	1	glutamate receptor, metabotropic 3 [Source:HGNC Symbol;Acc:4595]	1	Y	N	N
ENSG00000198838	Tier 1	RYR3	15	33603163	34158303	1	ryanodine receptor 3 [Source:HGNC Symbol;Acc:10485]	1	Y	N	N
ENSG00000198848	Tier 1	CES1	16	55836763	55867249	-1	carboxylesterase 1 [Source:HGNC Symbol;Acc:1863]	0	Y	Y	Y
ENSG00000198851	Tier 1	CD3E	11	118175260	118186890	1	CD3e molecule, epsilon (CD3-TCR complex) [Source:HGNC Symbol;Acc:1674]	0	N	Y	N
ENSG00000198900	Tier 1	TOP1	20	39657458	39753127	1	topoisomerase (DNA) I [Source:HGNC Symbol;Acc:11986]	4	Y	N	N
ENSG00000198909	Tier 1	MAP3K3	17	61699775	61773663	1	mitogen-activated protein kinase kinase kinase 3 [Source:HGNC Symbol;Acc:6855]	5	Y	N	N
ENSG00000198947	Tier 1	DMD	X	31115794	33357558	-1	dystrophin [Source:HGNC Symbol;Acc:2928]	0	N	Y	N
ENSG00000203797	Tier 1	DDO	6	110712974	110736765	-1	D-aspartate oxidase [Source:HGNC Symbol;Acc:2727]	0	Y	N	Y
ENSG00000203859	Tier 1	HSD3B2	1	119957554	119965658	1	hydroxy-delta-5-steroid dehydrogenase, 3 beta- and steroid delta-isomerase 2 [Source:HGNC Symbol;Acc:5218]	1	Y	N	N
ENSG00000204231	Tier 1	RXRB	6	33161365	33168630	-1	retinoid X receptor, beta [Source:HGNC Symbol;Acc:10478]	1	Y	N	N
ENSG00000204264	Tier 1	PSMB8	6	32808494	32812480	-1	proteasome (prosome, macropain) subunit, beta type, 8 [Source:HGNC Symbol;Acc:9545]	6	Y	N	N
ENSG00000204287	Tier 1	HLA-DRA	6	32407619	32412823	1	major histocompatibility complex, class II, DR alpha [Source:HGNC Symbol;Acc:4947]	100	N	Y	N
ENSG00000204385	Tier 1	SLC44A4	6	31830969	31846823	-1	solute carrier family 44, member 4 [Source:HGNC Symbol;Acc:13941]	60	N	Y	N
ENSG00000204427	Tier 1	ABHD16A	6	31654726	31671221	-1	abhydrolase domain containing 16A [Source:HGNC Symbol;Acc:13921]	56	Y	N	N
ENSG00000204580	Tier 1	DDR1	6	30844198	30867933	1	discoidin domain receptor tyrosine kinase 1 [Source:HGNC Symbol;Acc:2730]	19	Y	Y	N
ENSG00000204681	Tier 1	GABBR1	6	29523406	29601753	-1	gamma-aminobutyric acid (GABA) B receptor, 1 [Source:HGNC Symbol;Acc:4070]	4	Y	Y	N
ENSG00000204983	Tier 1	PRSS1	7	142457319	142460923	1	protease, serine, 1 (trypsin 1) [Source:HGNC Symbol;Acc:9475]	1	Y	Y	N
ENSG00000205155	Tier 1	PSENEN	19	36236015	36237911	1	presenilin enhancer gamma secretase subunit [Source:HGNC Symbol;Acc:30100]	0	Y	N	N
ENSG00000205268	Tier 1	PDE7A	8	66629745	66754557	-1	phosphodiesterase 7A [Source:HGNC Symbol;Acc:8791]	0	Y	N	N
ENSG00000205359	Tier 1	SLCO6A1	5	101707486	101834720	-1	solute carrier organic anion transporter family, member 6A1 [Source:HGNC Symbol;Acc:23613]	2	N	N	Y
ENSG00000205571	Tier 1	SMN2	5	69345350	69374349	1	survival of motor neuron 2, centromeric [Source:HGNC Symbol;Acc:11118]	0	Y	N	N
ENSG00000205755	Tier 1	CRLF2	X	1314890	1331616	-1	cytokine receptor-like factor 2 [Source:HGNC Symbol;Acc:14281]	0	N	Y	N
ENSG00000206503	Tier 1	HLA-A	6	29909037	29913661	1	major histocompatibility complex, class I, A [Source:HGNC Symbol;Acc:4931]	20	Y	Y	N
ENSG00000211445	Tier 1	GPX3	5	150400124	150408554	1	glutathione peroxidase 3 (plasma) [Source:HGNC Symbol;Acc:4555]	0	N	Y	Y
ENSG00000211452	Tier 1	DIO1	1	54356912	54376759	1	deiodinase, iodothyronine, type I [Source:HGNC Symbol;Acc:2883]	3	Y	N	N
ENSG00000211699	Tier 1	TRGV3	7	38398113	38398763	-1	T cell receptor gamma variable 3 [Source:HGNC Symbol;Acc:12288]	0	N	Y	N
ENSG00000211707	Tier 1	TRBV7-1	7	142032006	142032527	1	T cell receptor beta variable 7-1 (non-functional) [Source:HGNC Symbol;Acc:12235]	0	N	Y	N
ENSG00000211810	Tier 1	TRAV29DV5	14	22631134	22631766	1	T cell receptor alpha variable 29/delta variable 5 (gene/pseudogene) [Source:HGNC Symbol;Acc:12127]	0	N	Y	N
ENSG00000211891	Tier 1	IGHE	14	106064224	106068065	-1	immunoglobulin heavy constant epsilon [Source:HGNC Symbol;Acc:5522]	0	N	Y	N
ENSG00000212122	Tier 1	TSSK1B	5	112768251	112770728	-1	testis-specific serine kinase 1B [Source:HGNC Symbol;Acc:14968]	0	Y	N	N
ENSG00000213341	Tier 1	CHUK	10	101948055	101989376	-1	conserved helix-loop-helix ubiquitous kinase [Source:HGNC Symbol;Acc:1974]	1	Y	N	N
ENSG00000213366	Tier 1	GSTM2	1	110210644	110252171	1	glutathione S-transferase mu 2 (muscle) [Source:HGNC Symbol;Acc:4634]	1	N	N	Y
ENSG00000213694	Tier 1	S1PR3	9	91606362	91619925	1	sphingosine-1-phosphate receptor 3 [Source:HGNC Symbol;Acc:3167]	0	Y	Y	N
ENSG00000213759	Tier 1	UGT2B11	4	70065669	70080449	-1	UDP glucuronosyltransferase 2 family, polypeptide B11 [Source:HGNC Symbol;Acc:12545]	0	N	N	Y
ENSG00000213903	Tier 1	LTB4R	14	24780656	24787242	1	leukotriene B4 receptor [Source:HGNC Symbol;Acc:6713]	1	Y	Y	N
ENSG00000213923	Tier 1	CSNK1E	22	38686697	38794527	-1	casein kinase 1, epsilon [Source:HGNC Symbol;Acc:2453]	0	Y	N	N
ENSG00000214042	Tier 1	IFNA7	9	21201468	21202204	-1	interferon, alpha 7 [Source:HGNC Symbol;Acc:5428]	0	N	Y	N
ENSG00000214102	Tier 1	WEE2	7	141408153	141431071	1	WEE1 homolog 2 (S. pombe) [Source:HGNC Symbol;Acc:19684]	0	Y	N	N
ENSG00000215182	Tier 1	MUC5AC	11	1151580	1222364	1	mucin 5AC, oligomeric mucus/gel-forming [Source:HGNC Symbol;Acc:7515]	0	N	Y	N
ENSG00000215644	Tier 1	GCGR	17	79762008	79771889	1	glucagon receptor [Source:HGNC Symbol;Acc:4192]	0	Y	Y	N
ENSG00000220205	Tier 1	VAMP2	17	8062467	8066864	-1	vesicle-associated membrane protein 2 (synaptobrevin 2) [Source:HGNC Symbol;Acc:12643]	1	N	Y	N
ENSG00000221867	Tier 1	MAGEA3	X	151934652	151938240	-1	melanoma antigen family A, 3 [Source:HGNC Symbol;Acc:6801]	0	N	Y	N
ENSG00000222040	Tier 1	ADRA2B	2	96778707	96781984	-1	adrenoceptor alpha 2B [Source:HGNC Symbol;Acc:282]	0	Y	Y	N
ENSG00000226979	Tier 1	LTA	6	31539831	31542101	1	lymphotoxin alpha [Source:HGNC Symbol;Acc:6709]	35	N	Y	N
ENSG00000227507	Tier 1	LTB	6	31548302	31550299	-1	lymphotoxin beta (TNF superfamily, member 3) [Source:HGNC Symbol;Acc:6711]	34	N	Y	N
ENSG00000228716	Tier 1	DHFR	5	79922047	79950802	-1	dihydrofolate reductase [Source:HGNC Symbol;Acc:2861]	0	Y	N	N
ENSG00000229164	Tier 1	TRAC	14	23016447	23021097	1	T cell receptor alpha constant [Source:HGNC Symbol;Acc:12029]	2	N	Y	N
ENSG00000232810	Tier 1	TNF	6	31543344	31546113	1	tumor necrosis factor [Source:HGNC Symbol;Acc:11892]	35	Y	Y	N
ENSG00000233276	Tier 1	GPX1	3	49394609	49396033	-1	glutathione peroxidase 1 [Source:HGNC Symbol;Acc:4553]	11	N	N	Y
ENSG00000236637	Tier 1	IFNA4	9	21186617	21187598	-1	interferon, alpha 4 [Source:HGNC Symbol;Acc:5425]	0	N	Y	N
ENSG00000239697	Tier 1	TNFSF12	17	7452208	7464925	1	tumor necrosis factor (ligand) superfamily, member 12 [Source:HGNC Symbol;Acc:11927]	19	N	Y	N
ENSG00000239732	Tier 1	TLR9	3	52255096	52273183	-1	toll-like receptor 9 [Source:HGNC Symbol;Acc:15633]	6	Y	Y	N
ENSG00000240224	Tier 1	UGT1A5	2	234621638	234681945	1	UDP glucuronosyltransferase 1 family, polypeptide A5 [Source:HGNC Symbol;Acc:12537]	32	N	N	Y
ENSG00000241119	Tier 1	UGT1A9	2	234580499	234681946	1	UDP glucuronosyltransferase 1 family, polypeptide A9 [Source:HGNC Symbol;Acc:12541]	32	N	N	Y
ENSG00000241186	Tier 1	TDGF1	3	46616045	46668033	1	teratocarcinoma-derived growth factor 1 [Source:HGNC Symbol;Acc:11701]	0	N	Y	N
ENSG00000241635	Tier 1	UGT1A8	2	234526291	234681956	1	UDP glucuronosyltransferase 1 family, polypeptide A8 [Source:HGNC Symbol;Acc:12540]	32	N	N	Y
ENSG00000242366	Tier 1	UGT1A1	2	234668894	234681945	1	UDP glucuronosyltransferase 1 family, polypeptide A1 [Source:HGNC Symbol;Acc:12530]	32	N	N	Y
ENSG00000242515	Tier 1	UGT1A10	2	234545100	234681951	1	UDP glucuronosyltransferase 1 family, polypeptide A10 [Source:HGNC Symbol;Acc:12531]	32	N	N	Y
ENSG00000243135	Tier 1	UGT1A3	2	234637754	234681945	1	UDP glucuronosyltransferase 1 family, polypeptide A3 [Source:HGNC Symbol;Acc:12535]	32	N	N	Y
ENSG00000243480	Tier 1	AMY2A	1	104159999	104168402	1	amylase, alpha 2A (pancreatic) [Source:HGNC Symbol;Acc:477]	0	Y	Y	N
ENSG00000243772	Tier 1	KIR2DL3	19	55249980	55295776	1	killer cell immunoglobulin-like receptor, two domains, long cytoplasmic tail, 3 [Source:HGNC Symbol;Acc:6331]	0	N	Y	N
ENSG00000243955	Tier 1	GSTA1	6	52656462	52668708	-1	glutathione S-transferase alpha 1 [Source:HGNC Symbol;Acc:4626]	0	Y	N	Y
ENSG00000244067	Tier 1	GSTA2	6	52614897	52628367	-1	glutathione S-transferase alpha 2 [Source:HGNC Symbol;Acc:4627]	0	N	N	Y
ENSG00000244122	Tier 1	UGT1A7	2	234590584	234681945	1	UDP glucuronosyltransferase 1 family, polypeptide A7 [Source:HGNC Symbol;Acc:12539]	32	N	N	Y
ENSG00000244474	Tier 1	UGT1A4	2	234627424	234681945	1	UDP glucuronosyltransferase 1 family, polypeptide A4 [Source:HGNC Symbol;Acc:12536]	32	N	N	Y
ENSG00000248144	Tier 1	ADH1C	4	100257649	100274184	-1	alcohol dehydrogenase 1C (class I), gamma polypeptide [Source:HGNC Symbol;Acc:251]	0	Y	N	Y
ENSG00000254087	Tier 1	LYN	8	56792372	56923940	1	v-yes-1 Yamaguchi sarcoma viral related oncogene homolog [Source:HGNC Symbol;Acc:6735]	0	Y	N	N
ENSG00000255974	Tier 1	CYP2A6	19	41349443	41356352	-1	cytochrome P450, family 2, subfamily A, polypeptide 6 [Source:HGNC Symbol;Acc:2610]	3	Y	N	Y
ENSG00000256713	Tier 1	PGA5	11	61008514	61018920	1	pepsinogen 5, group I (pepsinogen A) [Source:HGNC Symbol;Acc:8887]	0	Y	Y	N
ENSG00000257335	Tier 1	MGAM	7	141607613	141806547	1	maltase-glucoamylase (alpha-glucosidase) [Source:HGNC Symbol;Acc:7043]	3	Y	N	N
ENSG00000257365	Tier 1	FNTB	14	65381203	65529368	1	farnesyltransferase, CAAX box, beta [Source:HGNC Symbol;Acc:3785]	1	Y	N	N
ENSG00000258429	Tier 1	PDF	16	69362524	69364498	-1	peptide deformylase (mitochondrial) [Source:HGNC Symbol;Acc:30012]	0	Y	N	N
ENSG00000258839	Tier 1	MC1R	16	89978527	89987385	1	melanocortin 1 receptor (alpha melanocyte stimulating hormone receptor) [Source:HGNC Symbol;Acc:6929]	17	Y	Y	N
ENSG00000258947	Tier 1		16	89987800	90005169	1	Tubulin beta-3 chain [Source:UniProtKB/Swiss-Prot;Acc:Q13509]	17	Y	Y	N
ENSG00000259207	Tier 1	ITGB3	17	45331212	45421658	1	integrin, beta 3 (platelet glycoprotein IIIa, antigen CD61) [Source:HGNC Symbol;Acc:6156]	2	Y	Y	N
ENSG00000261052	Tier 1	SULT1A3	16	30205754	30215631	1	sulfotransferase family, cytosolic, 1A, phenol-preferring, member 3 [Source:HGNC Symbol;Acc:11455]	0	N	N	Y
ENSG00000267534	Tier 1	S1PR2	19	10334520	10341948	-1	sphingosine-1-phosphate receptor 2 [Source:HGNC Symbol;Acc:3169]	0	Y	N	N
ENSG00000269858	Tier 1	EGLN2	19	41304901	41314338	1	egl-9 family hypoxia-inducible factor 2 [Source:HGNC Symbol;Acc:14660]	4	Y	N	N
ENSG00000270024	Tier 1	C8orf44-SGK3	8	67579831	67772707	1	C8orf44-SGK3 readthrough [Source:HGNC Symbol;Acc:48354]	0	Y	N	N
ENSG00000273079	Tier 1	GRIN2B	12	13693165	14133053	-1	glutamate receptor, ionotropic, N-methyl D-aspartate 2B [Source:HGNC Symbol;Acc:4586]	1	Y	N	N
ENSG00000001036	Tier 2	FUCA2	6	143815948	143832827	-1	fucosidase, alpha-L- 2, plasma [Source:HGNC Symbol;Acc:4008]	0	Y	Y	N
ENSG00000001084	Tier 2	GCLC	6	53362139	53481768	-1	glutamate-cysteine ligase, catalytic subunit [Source:HGNC Symbol;Acc:4311]	0	Y	N	N
ENSG00000002330	Tier 2	BAD	11	64037302	64052176	-1	BCL2-associated agonist of cell death [Source:HGNC Symbol;Acc:936]	4	Y	N	N
ENSG00000002726	Tier 2	AOC1	7	150521715	150558592	1	amine oxidase, copper containing 1 [Source:HGNC Symbol;Acc:80]	5	Y	Y	N
ENSG00000004487	Tier 2	KDM1A	1	23345941	23410182	1	lysine (K)-specific demethylase 1A [Source:HGNC Symbol;Acc:29079]	1	Y	N	N
ENSG00000005339	Tier 2	CREBBP	16	3775055	3930727	-1	CREB binding protein [Source:HGNC Symbol;Acc:2348]	1	Y	N	N
ENSG00000006062	Tier 2	MAP3K14	17	43340488	43394414	-1	mitogen-activated protein kinase kinase kinase 14 [Source:HGNC Symbol;Acc:6853]	0	Y	N	N
ENSG00000006634	Tier 2	DBF4	7	87505531	87538856	1	DBF4 homolog (S. cerevisiae) [Source:HGNC Symbol;Acc:17364]	0	Y	N	N
ENSG00000006837	Tier 2	CDKL3	5	133541305	133706738	-1	cyclin-dependent kinase-like 3 [Source:HGNC Symbol;Acc:15483]	0	Y	N	N
ENSG00000007952	Tier 2	NOX1	X	100098313	100129334	-1	NADPH oxidase 1 [Source:HGNC Symbol;Acc:7889]	0	Y	N	N
ENSG00000008118	Tier 2	CAMK1G	1	209757062	209787283	1	calcium/calmodulin-dependent protein kinase IG [Source:HGNC Symbol;Acc:14585]	0	Y	N	N
ENSG00000008128	Tier 2	CDK11A	1	1634169	1655766	-1	cyclin-dependent kinase 11A [Source:HGNC Symbol;Acc:1730]	0	Y	N	N
ENSG00000008516	Tier 2	MMP25	16	3096682	3110727	1	matrix metallopeptidase 25 [Source:HGNC Symbol;Acc:14246]	0	Y	Y	N
ENSG00000010219	Tier 2	DYRK4	12	4671370	4723325	1	dual-specificity tyrosine-(Y)-phosphorylation regulated kinase 4 [Source:HGNC Symbol;Acc:3095]	0	Y	N	N
ENSG00000010379	Tier 2	SLC6A13	12	329789	372039	-1	solute carrier family 6 (neurotransmitter transporter), member 13 [Source:HGNC Symbol;Acc:11046]	4	Y	N	N
ENSG00000010438	Tier 2	PRSS3	9	33750515	33799230	1	protease, serine, 3 [Source:HGNC Symbol;Acc:9486]	0	Y	Y	N
ENSG00000011304	Tier 2	PTBP1	19	797075	812327	1	polypyrimidine tract binding protein 1 [Source:HGNC Symbol;Acc:9583]	0	Y	N	N
ENSG00000011405	Tier 2	PIK3C2A	11	17099277	17229530	-1	phosphatidylinositol-4-phosphate 3-kinase, catalytic subunit type 2 alpha [Source:HGNC Symbol;Acc:8971]	3	Y	N	N
ENSG00000011422	Tier 2	PLAUR	19	44150247	44174699	-1	plasminogen activator, urokinase receptor [Source:HGNC Symbol;Acc:9053]	0	Y	Y	N
ENSG00000011485	Tier 2	PPP5C	19	46850251	46896238	1	protein phosphatase 5, catalytic subunit [Source:HGNC Symbol;Acc:9322]	1	Y	N	N
ENSG00000012048	Tier 2	BRCA1	17	41196312	41277500	-1	breast cancer 1, early onset [Source:HGNC Symbol;Acc:1100]	0	Y	N	N
ENSG00000014216	Tier 2	CAPN1	11	64948037	64979477	1	calpain 1, (mu/I) large subunit [Source:HGNC Symbol;Acc:1476]	1	Y	N	N
ENSG00000014257	Tier 2	ACPP	3	132036211	132087142	1	acid phosphatase, prostate [Source:HGNC Symbol;Acc:125]	0	Y	Y	N
ENSG00000025434	Tier 2	NR1H3	11	47269851	47290396	1	nuclear receptor subfamily 1, group H, member 3 [Source:HGNC Symbol;Acc:7966]	11	Y	N	N
ENSG00000025708	Tier 2	TYMP	22	50964181	50968485	-1	thymidine phosphorylase [Source:HGNC Symbol;Acc:3148]	5	Y	N	N
ENSG00000027644	Tier 2	INSRR	1	156809855	156828810	-1	insulin receptor-related receptor [Source:HGNC Symbol;Acc:6093]	0	Y	Y	N
ENSG00000031544	Tier 2	NR2E3	15	72084977	72110600	1	nuclear receptor subfamily 2, group E, member 3 [Source:HGNC Symbol;Acc:7974]	1	Y	N	N
ENSG00000033178	Tier 2	UBA6	4	68478370	68566897	-1	ubiquitin-like modifier activating enzyme 6 [Source:HGNC Symbol;Acc:25581]	0	Y	N	N
ENSG00000036473	Tier 2	OTC	X	38211798	38280703	1	ornithine carbamoyltransferase [Source:HGNC Symbol;Acc:8512]	0	Y	N	N
ENSG00000036565	Tier 2	SLC18A1	8	20002366	20040717	-1	solute carrier family 18 (vesicular monoamine transporter), member 1 [Source:HGNC Symbol;Acc:10934]	0	Y	N	N
ENSG00000036672	Tier 2	USP2	11	119225925	119252436	-1	ubiquitin specific peptidase 2 [Source:HGNC Symbol;Acc:12618]	0	Y	N	N
ENSG00000041880	Tier 2	PARP3	3	51976361	51982883	1	poly (ADP-ribose) polymerase family, member 3 [Source:HGNC Symbol;Acc:273]	0	Y	N	N
ENSG00000044574	Tier 2	HSPA5	9	127997132	128003609	-1	heat shock 70kDa protein 5 (glucose-regulated protein, 78kDa) [Source:HGNC Symbol;Acc:5238]	0	Y	Y	N
ENSG00000049247	Tier 2	UTS2	1	7903143	7913572	-1	urotensin 2 [Source:HGNC Symbol;Acc:12636]	1	Y	Y	N
ENSG00000051180	Tier 2	RAD51	15	40986972	41024354	1	RAD51 recombinase [Source:HGNC Symbol;Acc:9817]	0	Y	N	N
ENSG00000055332	Tier 2	EIF2AK2	2	37326353	37384208	-1	eukaryotic translation initiation factor 2-alpha kinase 2 [Source:HGNC Symbol;Acc:9437]	0	Y	N	N
ENSG00000055732	Tier 2	MCOLN3	1	85483765	85514182	-1	mucolipin 3 [Source:HGNC Symbol;Acc:13358]	0	Y	N	N
ENSG00000056291	Tier 2	NPFFR2	4	72897521	73013784	1	neuropeptide FF receptor 2 [Source:HGNC Symbol;Acc:4525]	0	Y	Y	N
ENSG00000057252	Tier 2	SOAT1	1	179262925	179327815	1	sterol O-acyltransferase 1 [Source:HGNC Symbol;Acc:11177]	0	Y	N	N
ENSG00000058091	Tier 2	CDK14	7	90095738	90839905	1	cyclin-dependent kinase 14 [Source:HGNC Symbol;Acc:8883]	0	Y	N	N
ENSG00000059758	Tier 2	CDK17	12	96672039	96794338	-1	cyclin-dependent kinase 17 [Source:HGNC Symbol;Acc:8750]	0	Y	N	N
ENSG00000060982	Tier 2	BCAT1	12	24964295	25102393	-1	branched chain amino-acid transaminase 1, cytosolic [Source:HGNC Symbol;Acc:976]	0	Y	N	N
ENSG00000064601	Tier 2	CTSA	20	44518783	44527459	1	cathepsin A [Source:HGNC Symbol;Acc:9251]	0	Y	Y	N
ENSG00000064651	Tier 2	SLC12A2	5	127419458	127525380	1	solute carrier family 12 (sodium/potassium/chloride transporter), member 2 [Source:HGNC Symbol;Acc:10911]	0	Y	N	N
ENSG00000064687	Tier 2	ABCA7	19	1040102	1065571	1	ATP-binding cassette, sub-family A (ABC1), member 7 [Source:HGNC Symbol;Acc:37]	3	Y	Y	N
ENSG00000065427	Tier 2	KARS	16	75661622	75682541	-1	lysyl-tRNA synthetase [Source:HGNC Symbol;Acc:6215]	0	Y	Y	N
ENSG00000065833	Tier 2	ME1	6	83920108	84140797	-1	malic enzyme 1, NADP(+)-dependent, cytosolic [Source:HGNC Symbol;Acc:6983]	0	Y	N	N
ENSG00000066044	Tier 2	ELAVL1	19	8023463	8070543	-1	ELAV like RNA binding protein 1 [Source:HGNC Symbol;Acc:3312]	0	Y	N	N
ENSG00000066135	Tier 2	KDM4A	1	44115829	44171186	1	lysine (K)-specific demethylase 4A [Source:HGNC Symbol;Acc:22978]	2	Y	N	N
ENSG00000068903	Tier 2	SIRT2	19	39369197	39390502	-1	sirtuin 2 [Source:HGNC Symbol;Acc:10886]	0	Y	N	N
ENSG00000068976	Tier 2	PYGM	11	64513861	64527769	-1	phosphorylase, glycogen, muscle [Source:HGNC Symbol;Acc:9726]	1	Y	N	N
ENSG00000069956	Tier 2	MAPK6	15	52244303	52358462	1	mitogen-activated protein kinase 6 [Source:HGNC Symbol;Acc:6879]	0	Y	N	N
ENSG00000070501	Tier 2	POLB	8	42195972	42229326	1	polymerase (DNA directed), beta [Source:HGNC Symbol;Acc:9174]	2	Y	N	N
ENSG00000070610	Tier 2	GBA2	9	35736863	35749983	-1	glucosidase, beta (bile acid) 2 [Source:HGNC Symbol;Acc:18986]	0	Y	N	N
ENSG00000070759	Tier 2	TESK2	1	45809555	45956872	-1	testis-specific kinase 2 [Source:HGNC Symbol;Acc:11732]	2	Y	N	N
ENSG00000070770	Tier 2	CSNK2A2	16	58191811	58231824	-1	casein kinase 2, alpha prime polypeptide [Source:HGNC Symbol;Acc:2459]	0	Y	N	N
ENSG00000070831	Tier 2	CDC42	1	22379120	22419437	1	cell division cycle 42 [Source:HGNC Symbol;Acc:1736]	8	Y	N	N
ENSG00000071909	Tier 2	MYO3B	2	171034655	171511681	1	myosin IIIB [Source:HGNC Symbol;Acc:15576]	0	Y	N	N
ENSG00000073009	Tier 2	IKBKG	X	153769414	153796782	1	inhibitor of kappa light polypeptide gene enhancer in B-cells, kinase gamma [Source:HGNC Symbol;Acc:5961]	9	Y	N	N
ENSG00000073060	Tier 2	SCARB1	12	125261402	125367214	-1	scavenger receptor class B, member 1 [Source:HGNC Symbol;Acc:1664]	6	Y	N	N
ENSG00000074047	Tier 2	GLI2	2	121493199	121750229	1	GLI family zinc finger 2 [Source:HGNC Symbol;Acc:4318]	0	Y	N	N
ENSG00000074416	Tier 2	MGLL	3	127407909	127542051	-1	monoglyceride lipase [Source:HGNC Symbol;Acc:17038]	1	Y	N	N
ENSG00000074603	Tier 2	DPP8	15	65734801	65810042	-1	dipeptidyl-peptidase 8 [Source:HGNC Symbol;Acc:16490]	2	Y	N	N
ENSG00000075673	Tier 2	ATP12A	13	25254549	25285921	1	ATPase, H+/K+ transporting, nongastric, alpha polypeptide [Source:HGNC Symbol;Acc:13816]	0	Y	N	N
ENSG00000076555	Tier 2	ACACB	12	109554400	109706031	1	acetyl-CoA carboxylase beta [Source:HGNC Symbol;Acc:85]	0	Y	N	N
ENSG00000077616	Tier 2	NAALAD2	11	89864683	89926062	1	N-acetylated alpha-linked acidic dipeptidase 2 [Source:HGNC Symbol;Acc:14526]	1	Y	N	N
ENSG00000078061	Tier 2	ARAF	X	47420516	47431307	1	v-raf murine sarcoma 3611 viral oncogene homolog [Source:HGNC Symbol;Acc:646]	0	Y	N	N
ENSG00000078142	Tier 2	PIK3C3	18	39535171	39667794	1	phosphatidylinositol 3-kinase, catalytic subunit type 3 [Source:HGNC Symbol;Acc:8974]	0	Y	N	N
ENSG00000078549	Tier 2	ADCYAP1R1	7	31092076	31151089	1	adenylate cyclase activating polypeptide 1 (pituitary) receptor type I [Source:HGNC Symbol;Acc:242]	0	Y	Y	N
ENSG00000079215	Tier 2	SLC1A3	5	36606457	36688436	1	solute carrier family 1 (glial high affinity glutamate transporter), member 3 [Source:HGNC Symbol;Acc:10941]	0	Y	N	N
ENSG00000079435	Tier 2	LIPE	19	42905659	42931578	-1	lipase, hormone-sensitive [Source:HGNC Symbol;Acc:6621]	0	Y	N	N
ENSG00000080618	Tier 2	CPB2	13	46627321	46679211	-1	carboxypeptidase B2 (plasma) [Source:HGNC Symbol;Acc:2300]	0	Y	Y	N
ENSG00000080709	Tier 2	KCNN2	5	113696642	113832337	1	potassium intermediate/small conductance calcium-activated channel, subfamily N, member 2 [Source:HGNC Symbol;Acc:6291]	1	Y	N	N
ENSG00000084072	Tier 2	PPIE	1	40157854	40229586	1	peptidylprolyl isomerase E (cyclophilin E) [Source:HGNC Symbol;Acc:9258]	0	N	Y	N
ENSG00000084774	Tier 2	CAD	2	27440258	27466811	1	carbamoyl-phosphate synthetase 2, aspartate transcarbamylase, and dihydroorotase [Source:HGNC Symbol;Acc:1424]	1	Y	N	N
ENSG00000085377	Tier 2	PREP	6	105725440	105850959	-1	prolyl endopeptidase [Source:HGNC Symbol;Acc:9358]	0	Y	N	N
ENSG00000086061	Tier 2	DNAJA1	9	33025209	33039905	1	DnaJ (Hsp40) homolog, subfamily A, member 1 [Source:HGNC Symbol;Acc:5229]	0	Y	N	N
ENSG00000086232	Tier 2	EIF2AK1	7	6061881	6098861	-1	eukaryotic translation initiation factor 2-alpha kinase 1 [Source:HGNC Symbol;Acc:24921]	0	Y	N	N
ENSG00000086696	Tier 2	HSD17B2	16	82068609	82132139	1	hydroxysteroid (17-beta) dehydrogenase 2 [Source:HGNC Symbol;Acc:5211]	0	Y	N	N
ENSG00000086991	Tier 2	NOX4	11	89057524	89322779	-1	NADPH oxidase 4 [Source:HGNC Symbol;Acc:7891]	11	Y	N	N
ENSG00000087095	Tier 2	NLK	17	26368763	26523407	1	nemo-like kinase [Source:HGNC Symbol;Acc:29858]	0	Y	N	N
ENSG00000088305	Tier 2	DNMT3B	20	31350191	31397162	1	DNA (cytosine-5-)-methyltransferase 3 beta [Source:HGNC Symbol;Acc:2979]	1	Y	N	N
ENSG00000088926	Tier 2	F11	4	187187099	187210835	1	coagulation factor XI [Source:HGNC Symbol;Acc:3529]	4	Y	Y	N
ENSG00000089022	Tier 2	MAPKAPK5	12	112279782	112334343	1	mitogen-activated protein kinase-activated protein kinase 5 [Source:HGNC Symbol;Acc:6889]	74	Y	N	N
ENSG00000089041	Tier 2	P2RX7	12	121570622	121623876	1	purinergic receptor P2X, ligand-gated ion channel, 7 [Source:HGNC Symbol;Acc:8537]	0	Y	N	N
ENSG00000089050	Tier 2	RBBP9	20	18467184	18477887	-1	retinoblastoma binding protein 9 [Source:HGNC Symbol;Acc:9892]	0	Y	N	N
ENSG00000089685	Tier 2	BIRC5	17	76210267	76221717	1	baculoviral IAP repeat containing 5 [Source:HGNC Symbol;Acc:593]	0	Y	N	N
ENSG00000091428	Tier 2	RAPGEF4	2	173600002	173917621	1	Rap guanine nucleotide exchange factor (GEF) 4 [Source:HGNC Symbol;Acc:16626]	0	Y	N	N
ENSG00000091704	Tier 2	CPA1	7	130020180	130027955	1	carboxypeptidase A1 (pancreatic) [Source:HGNC Symbol;Acc:2296]	0	Y	Y	N
ENSG00000092295	Tier 2	TGM1	14	24718320	24733638	-1	transglutaminase 1 [Source:HGNC Symbol;Acc:11777]	0	Y	N	N
ENSG00000092531	Tier 2	SNAP23	15	42783431	42837547	1	synaptosomal-associated protein, 23kDa [Source:HGNC Symbol;Acc:11131]	0	N	Y	N
ENSG00000095015	Tier 2	MAP3K1	5	56111401	56191979	1	mitogen-activated protein kinase kinase kinase 1, E3 ubiquitin protein ligase [Source:HGNC Symbol;Acc:6848]	14	Y	N	N
ENSG00000095777	Tier 2	MYO3A	10	26223196	26501456	1	myosin IIIA [Source:HGNC Symbol;Acc:7601]	0	Y	N	N
ENSG00000097046	Tier 2	CDC7	1	91966408	91991321	1	cell division cycle 7 [Source:HGNC Symbol;Acc:1745]	0	Y	N	N
ENSG00000099194	Tier 2	SCD	10	102106881	102124591	1	stearoyl-CoA desaturase (delta-9-desaturase) [Source:HGNC Symbol;Acc:10571]	0	Y	N	N
ENSG00000099810	Tier 2	MTAP	9	21802542	21931646	1	methylthioadenosine phosphorylase [Source:HGNC Symbol;Acc:7413]	2	Y	N	N
ENSG00000100219	Tier 2	XBP1	22	29190543	29196585	-1	X-box binding protein 1 [Source:HGNC Symbol;Acc:12801]	3	Y	N	N
ENSG00000100300	Tier 2	TSPO	22	43547520	43559248	1	translocator protein (18kDa) [Source:HGNC Symbol;Acc:1158]	0	Y	N	N
ENSG00000100312	Tier 2	ACR	22	51176624	51183762	1	acrosin [Source:HGNC Symbol;Acc:126]	0	Y	Y	N
ENSG00000100324	Tier 2	TAB1	22	39795746	39833065	1	TGF-beta activated kinase 1/MAP3K7 binding protein 1 [Source:HGNC Symbol;Acc:18157]	20	Y	N	N
ENSG00000100393	Tier 2	EP300	22	41487790	41576081	1	E1A binding protein p300 [Source:HGNC Symbol;Acc:3373]	1	Y	N	N
ENSG00000100448	Tier 2	CTSG	14	25042728	25045466	-1	cathepsin G [Source:HGNC Symbol;Acc:2532]	0	Y	Y	N
ENSG00000100453	Tier 2	GZMB	14	25100160	25103473	-1	granzyme B (granzyme 2, cytotoxic T-lymphocyte-associated serine esterase 1) [Source:HGNC Symbol;Acc:4709]	1	Y	Y	N
ENSG00000100490	Tier 2	CDKL1	14	50796310	50883179	-1	cyclin-dependent kinase-like 1 (CDC2-related kinase) [Source:HGNC Symbol;Acc:1781]	0	Y	N	N
ENSG00000100504	Tier 2	PYGL	14	51324609	51411454	-1	phosphorylase, glycogen, liver [Source:HGNC Symbol;Acc:9725]	1	Y	N	N
ENSG00000100906	Tier 2	NFKBIA	14	35870717	35873955	-1	nuclear factor of kappa light polypeptide gene enhancer in B-cells inhibitor, alpha [Source:HGNC Symbol;Acc:7797]	0	Y	N	N
ENSG00000101049	Tier 2	SGK2	20	42187608	42216877	1	serum/glucocorticoid regulated kinase 2 [Source:HGNC Symbol;Acc:13900]	0	Y	N	N
ENSG00000101160	Tier 2	CTSZ	20	57570240	57582302	-1	cathepsin Z [Source:HGNC Symbol;Acc:2547]	1	Y	Y	N
ENSG00000101224	Tier 2	CDC25B	20	3767578	3786762	1	cell division cycle 25B [Source:HGNC Symbol;Acc:1726]	0	Y	N	N
ENSG00000101323	Tier 2	HAO1	20	7863628	7921121	-1	hydroxyacid oxidase (glycolate oxidase) 1 [Source:HGNC Symbol;Acc:4809]	1	Y	N	N
ENSG00000101444	Tier 2	AHCY	20	32868074	32899608	-1	adenosylhomocysteinase [Source:HGNC Symbol;Acc:343]	1	Y	N	N
ENSG00000101670	Tier 2	LIPG	18	47087069	47119272	1	lipase, endothelial [Source:HGNC Symbol;Acc:6623]	0	Y	Y	N
ENSG00000101916	Tier 2	TLR8	X	12924739	12941288	1	toll-like receptor 8 [Source:HGNC Symbol;Acc:15632]	0	Y	Y	N
ENSG00000101945	Tier 2	SUV39H1	X	48553945	48567403	1	suppressor of variegation 3-9 homolog 1 (Drosophila) [Source:HGNC Symbol;Acc:11479]	0	Y	N	N
ENSG00000101958	Tier 2	GLRA2	X	14547420	14749934	1	glycine receptor, alpha 2 [Source:HGNC Symbol;Acc:4327]	0	Y	Y	N
ENSG00000101981	Tier 2	F9	X	138612917	138645617	1	coagulation factor IX [Source:HGNC Symbol;Acc:3551]	0	Y	Y	N
ENSG00000102172	Tier 2	SMS	X	21958691	22025798	1	spermine synthase [Source:HGNC Symbol;Acc:11123]	0	Y	N	N
ENSG00000102195	Tier 2	GPR50	X	150345125	150349937	1	G protein-coupled receptor 50 [Source:HGNC Symbol;Acc:4506]	0	Y	Y	N
ENSG00000102239	Tier 2	BRS3	X	135570046	135575939	1	bombesin-like receptor 3 [Source:HGNC Symbol;Acc:1113]	0	Y	Y	N
ENSG00000102554	Tier 2	KLF5	13	73629114	73651676	1	Kruppel-like factor 5 (intestinal) [Source:HGNC Symbol;Acc:6349]	0	Y	N	N
ENSG00000102699	Tier 2	PARP4	13	24995064	25086948	-1	poly (ADP-ribose) polymerase family, member 4 [Source:HGNC Symbol;Acc:271]	0	Y	N	N
ENSG00000103150	Tier 2	MLYCD	16	83932731	83949787	1	malonyl-CoA decarboxylase [Source:HGNC Symbol;Acc:7150]	0	Y	N	N
ENSG00000103319	Tier 2	EEF2K	16	22217603	22298554	1	eukaryotic elongation factor-2 kinase [Source:HGNC Symbol;Acc:24615]	0	Y	N	N
ENSG00000103811	Tier 2	CTSH	15	79213400	79241916	-1	cathepsin H [Source:HGNC Symbol;Acc:2535]	1	Y	Y	N
ENSG00000104332	Tier 2	SFRP1	8	41119481	41167016	-1	secreted frizzled-related protein 1 [Source:HGNC Symbol;Acc:10776]	0	Y	Y	N
ENSG00000104885	Tier 2	DOT1L	19	2164148	2232577	1	DOT1-like histone H3K79 methyltransferase [Source:HGNC Symbol;Acc:24948]	5	Y	N	N
ENSG00000105143	Tier 2	SLC1A6	19	15060846	15133802	-1	solute carrier family 1 (high affinity aspartate/glutamate transporter), member 6 [Source:HGNC Symbol;Acc:10944]	0	Y	N	N
ENSG00000105426	Tier 2	PTPRS	19	5158506	5340814	-1	protein tyrosine phosphatase, receptor type, S [Source:HGNC Symbol;Acc:9681]	0	Y	N	N
ENSG00000105486	Tier 2	LIG1	19	48618702	48673860	-1	ligase I, DNA, ATP-dependent [Source:HGNC Symbol;Acc:6598]	0	Y	N	N
ENSG00000105492	Tier 2	SIGLEC6	19	52022779	52035110	-1	sialic acid binding Ig-like lectin 6 [Source:HGNC Symbol;Acc:10875]	0	N	Y	N
ENSG00000105501	Tier 2	SIGLEC5	19	52114781	52150151	-1	sialic acid binding Ig-like lectin 5 [Source:HGNC Symbol;Acc:10874]	1	N	Y	N
ENSG00000105642	Tier 2	KCNN1	19	18062102	18110889	1	potassium intermediate/small conductance calcium-activated channel, subfamily N, member 1 [Source:HGNC Symbol;Acc:6290]	0	Y	N	N
ENSG00000105835	Tier 2	NAMPT	7	105888731	105926772	-1	nicotinamide phosphoribosyltransferase [Source:HGNC Symbol;Acc:30092]	0	Y	N	N
ENSG00000106018	Tier 2	VIPR2	7	158820866	158937649	-1	vasoactive intestinal peptide receptor 2 [Source:HGNC Symbol;Acc:12695]	1	N	Y	N
ENSG00000106100	Tier 2	NOD1	7	30464143	30518400	-1	nucleotide-binding oligomerization domain containing 1 [Source:HGNC Symbol;Acc:16390]	0	Y	N	N
ENSG00000106144	Tier 2	CASP2	7	142985308	143004789	1	caspase 2, apoptosis-related cysteine peptidase [Source:HGNC Symbol;Acc:1503]	0	Y	N	N
ENSG00000106366	Tier 2	SERPINE1	7	100770370	100782547	1	serpin peptidase inhibitor, clade E (nexin, plasminogen activator inhibitor type 1), member 1 [Source:HGNC Symbol;Acc:8583]	0	Y	Y	N
ENSG00000106633	Tier 2	GCK	7	44183872	44237769	-1	glucokinase (hexokinase 4) [Source:HGNC Symbol;Acc:4195]	13	Y	N	N
ENSG00000106682	Tier 2	EIF4H	7	73588575	73611431	1	eukaryotic translation initiation factor 4H [Source:HGNC Symbol;Acc:12741]	0	Y	N	N
ENSG00000106683	Tier 2	LIMK1	7	73497263	73536855	1	LIM domain kinase 1 [Source:HGNC Symbol;Acc:6613]	0	Y	N	N
ENSG00000107077	Tier 2	KDM4C	9	6720863	7175648	1	lysine (K)-specific demethylase 4C [Source:HGNC Symbol;Acc:17071]	2	Y	N	N
ENSG00000107593	Tier 2	PKD2L1	10	102047903	102090243	-1	polycystic kidney disease 2-like 1 [Source:HGNC Symbol;Acc:9011]	9	Y	N	N
ENSG00000107779	Tier 2	BMPR1A	10	88516407	88692595	1	bone morphogenetic protein receptor, type IA [Source:HGNC Symbol;Acc:1076]	0	Y	Y	N
ENSG00000107798	Tier 2	LIPA	10	90973326	91174314	-1	lipase A, lysosomal acid, cholesterol esterase [Source:HGNC Symbol;Acc:6617]	2	Y	N	N
ENSG00000107968	Tier 2	MAP3K8	10	30722866	30750762	1	mitogen-activated protein kinase kinase kinase 8 [Source:HGNC Symbol;Acc:6860]	1	Y	N	N
ENSG00000108179	Tier 2	PPIF	10	81107225	81115093	1	peptidylprolyl isomerase F [Source:HGNC Symbol;Acc:9259]	1	N	Y	N
ENSG00000108379	Tier 2	WNT3	17	44839872	44910520	-1	wingless-type MMTV integration site family, member 3 [Source:HGNC Symbol;Acc:12782]	13	Y	Y	N
ENSG00000108479	Tier 2	GALK1	17	73747675	73761792	-1	galactokinase 1 [Source:HGNC Symbol;Acc:4118]	0	Y	N	N
ENSG00000108788	Tier 2	MLX	17	40719086	40725257	1	MLX, MAX dimerization protein [Source:HGNC Symbol;Acc:11645]	1	Y	N	N
ENSG00000108839	Tier 2	ALOX12	17	6899384	6914055	1	arachidonate 12-lipoxygenase [Source:HGNC Symbol;Acc:429]	3	Y	N	N
ENSG00000108861	Tier 2	DUSP3	17	41843489	41856356	-1	dual specificity phosphatase 3 [Source:HGNC Symbol;Acc:3069]	2	Y	N	N
ENSG00000109321	Tier 2	AREG	4	75310851	75320726	1	amphiregulin [Source:HGNC Symbol;Acc:651]	0	Y	Y	N
ENSG00000109323	Tier 2	MANBA	4	103552660	103682151	-1	mannosidase, beta A, lysosomal [Source:HGNC Symbol;Acc:6831]	1	Y	N	N
ENSG00000109576	Tier 2	AADAT	4	170981373	171012850	-1	aminoadipate aminotransferase [Source:HGNC Symbol;Acc:17929]	1	Y	N	N
ENSG00000109861	Tier 2	CTSC	11	88026760	88070955	-1	cathepsin C [Source:HGNC Symbol;Acc:2528]	0	Y	Y	N
ENSG00000109991	Tier 2	P2RX3	11	57105848	57138073	1	purinergic receptor P2X, ligand-gated ion channel, 3 [Source:HGNC Symbol;Acc:8534]	0	Y	N	N
ENSG00000110090	Tier 2	CPT1A	11	68522088	68611878	-1	carnitine palmitoyltransferase 1A (liver) [Source:HGNC Symbol;Acc:2328]	1	Y	N	N
ENSG00000110436	Tier 2	SLC1A2	11	35272753	35441610	-1	solute carrier family 1 (glial high affinity glutamate transporter), member 2 [Source:HGNC Symbol;Acc:10940]	1	Y	N	N
ENSG00000110881	Tier 2	ASIC1	12	50451331	50477394	1	acid-sensing (proton-gated) ion channel 1 [Source:HGNC Symbol;Acc:100]	1	Y	Y	N
ENSG00000110887	Tier 2	DAO	12	109252708	109294819	1	D-amino-acid oxidase [Source:HGNC Symbol;Acc:2671]	0	Y	N	N
ENSG00000110911	Tier 2	SLC11A2	12	51373184	51422349	-1	solute carrier family 11 (proton-coupled divalent metal ion transporter), member 2 [Source:HGNC Symbol;Acc:10908]	0	Y	N	N
ENSG00000111199	Tier 2	TRPV4	12	110220890	110271212	-1	transient receptor potential cation channel, subfamily V, member 4 [Source:HGNC Symbol;Acc:18083]	0	Y	N	N
ENSG00000111640	Tier 2	GAPDH	12	6643093	6647537	1	glyceraldehyde-3-phosphate dehydrogenase [Source:HGNC Symbol;Acc:4141]	0	Y	N	N
ENSG00000111716	Tier 2	LDHB	12	21788276	21910791	-1	lactate dehydrogenase B [Source:HGNC Symbol;Acc:6541]	0	Y	N	N
ENSG00000111725	Tier 2	PRKAB1	12	120105558	120119435	1	protein kinase, AMP-activated, beta 1 non-catalytic subunit [Source:HGNC Symbol;Acc:9378]	1	Y	N	N
ENSG00000111886	Tier 2	GABRR2	6	89966927	90025018	-1	gamma-aminobutyric acid (GABA) A receptor, rho 2 [Source:HGNC Symbol;Acc:4091]	0	Y	Y	N
ENSG00000112079	Tier 2	STK38	6	36461669	36515247	-1	serine/threonine kinase 38 [Source:HGNC Symbol;Acc:17847]	0	Y	N	N
ENSG00000112245	Tier 2	PTP4A1	6	64231666	64293492	1	protein tyrosine phosphatase type IVA, member 1 [Source:HGNC Symbol;Acc:9634]	0	Y	N	N
ENSG00000112486	Tier 2	CCR6	6	167525295	167553184	1	chemokine (C-C motif) receptor 6 [Source:HGNC Symbol;Acc:1607]	11	Y	Y	N
ENSG00000112701	Tier 2	SENP6	6	76311225	76427997	1	SUMO1/sentrin specific peptidase 6 [Source:HGNC Symbol;Acc:20944]	2	Y	N	N
ENSG00000113262	Tier 2	GRM6	5	178405328	178423207	-1	glutamate receptor, metabotropic 6 [Source:HGNC Symbol;Acc:4598]	0	Y	N	N
ENSG00000113407	Tier 2	TARS	5	33440802	33469644	1	threonyl-tRNA synthetase [Source:HGNC Symbol;Acc:11572]	0	Y	N	N
ENSG00000113441	Tier 2	LNPEP	5	96271098	96373219	1	leucyl/cystinyl aminopeptidase [Source:HGNC Symbol;Acc:6656]	3	Y	Y	N
ENSG00000114166	Tier 2	KAT2B	3	20081515	20195896	1	K(lysine) acetyltransferase 2B [Source:HGNC Symbol;Acc:8638]	0	Y	N	N
ENSG00000114491	Tier 2	UMPS	3	124449213	124464040	1	uridine monophosphate synthetase [Source:HGNC Symbol;Acc:12563]	0	Y	N	N
ENSG00000114670	Tier 2	NEK11	3	130745694	131069309	1	NIMA-related kinase 11 [Source:HGNC Symbol;Acc:18593]	0	Y	N	N
ENSG00000114738	Tier 2	MAPKAPK3	3	50648951	50686720	1	mitogen-activated protein kinase-activated protein kinase 3 [Source:HGNC Symbol;Acc:6888]	1	Y	N	N
ENSG00000114739	Tier 2	ACVR2B	3	38495342	38534633	1	activin A receptor, type IIB [Source:HGNC Symbol;Acc:174]	0	Y	N	N
ENSG00000114812	Tier 2	VIPR1	3	42530791	42579059	1	vasoactive intestinal peptide receptor 1 [Source:HGNC Symbol;Acc:12694]	0	N	Y	N
ENSG00000114854	Tier 2	TNNC1	3	52485118	52488086	-1	troponin C type 1 (slow) [Source:HGNC Symbol;Acc:11943]	10	Y	N	N
ENSG00000114857	Tier 2	NKTR	3	42642106	42690227	1	natural killer-tumor recognition sequence [Source:HGNC Symbol;Acc:7833]	0	N	Y	N
ENSG00000114904	Tier 2	NEK4	3	52744800	52804965	-1	NIMA-related kinase 4 [Source:HGNC Symbol;Acc:11399]	10	Y	N	N
ENSG00000114999	Tier 2	TTL	2	113239731	113299316	1	tubulin tyrosine ligase [Source:HGNC Symbol;Acc:21586]	0	Y	N	N
ENSG00000115233	Tier 2	PSMD14	2	162164549	162268228	1	proteasome (prosome, macropain) 26S subunit, non-ATPase, 14 [Source:HGNC Symbol;Acc:16889]	0	Y	N	N
ENSG00000115252	Tier 2	PDE1A	2	183004763	183387919	-1	phosphodiesterase 1A, calmodulin-dependent [Source:HGNC Symbol;Acc:8774]	0	Y	N	N
ENSG00000115415	Tier 2	STAT1	2	191829084	191885686	-1	signal transducer and activator of transcription 1, 91kDa [Source:HGNC Symbol;Acc:11362]	0	Y	N	N
ENSG00000115457	Tier 2	IGFBP2	2	217497551	217529159	1	insulin-like growth factor binding protein 2, 36kDa [Source:HGNC Symbol;Acc:5471]	1	Y	Y	N
ENSG00000115461	Tier 2	IGFBP5	2	217536828	217560248	-1	insulin-like growth factor binding protein 5 [Source:HGNC Symbol;Acc:5474]	0	Y	Y	N
ENSG00000115665	Tier 2	SLC5A7	2	108602979	108630450	1	solute carrier family 5 (sodium/choline cotransporter), member 7 [Source:HGNC Symbol;Acc:14025]	0	Y	N	N
ENSG00000115687	Tier 2	PASK	2	242045514	242089679	-1	PAS domain containing serine/threonine kinase [Source:HGNC Symbol;Acc:17270]	0	Y	N	N
ENSG00000115828	Tier 2	QPCT	2	37571717	37600465	1	glutaminyl-peptide cyclotransferase [Source:HGNC Symbol;Acc:9753]	1	Y	Y	N
ENSG00000115919	Tier 2	KYNU	2	143635067	143799890	1	kynureninase [Source:HGNC Symbol;Acc:6469]	0	Y	N	N
ENSG00000116014	Tier 2	KISS1R	19	917287	921015	1	KISS1 receptor [Source:HGNC Symbol;Acc:4510]	0	Y	Y	N
ENSG00000116016	Tier 2	EPAS1	2	46520806	46613836	1	endothelial PAS domain protein 1 [Source:HGNC Symbol;Acc:3374]	1	Y	N	N
ENSG00000116039	Tier 2	ATP6V1B1	2	71163012	71192536	1	ATPase, H+ transporting, lysosomal 56/58kDa, V1 subunit B1 [Source:HGNC Symbol;Acc:853]	0	Y	N	N
ENSG00000116171	Tier 2	SCP2	1	53392901	53517375	1	sterol carrier protein 2 [Source:HGNC Symbol;Acc:10606]	0	Y	N	N
ENSG00000116237	Tier 2	ICMT	1	6281253	6296032	-1	isoprenylcysteine carboxyl methyltransferase [Source:HGNC Symbol;Acc:5350]	3	Y	N	N
ENSG00000116337	Tier 2	AMPD2	1	110158726	110174673	1	adenosine monophosphate deaminase 2 [Source:HGNC Symbol;Acc:469]	1	Y	N	N
ENSG00000116649	Tier 2	SRM	1	11114641	11120081	-1	spermidine synthase [Source:HGNC Symbol;Acc:11296]	0	Y	N	N
ENSG00000116748	Tier 2	AMPD1	1	115215719	115238239	-1	adenosine monophosphate deaminase 1 [Source:HGNC Symbol;Acc:468]	9	Y	N	N
ENSG00000116882	Tier 2	HAO2	1	119911402	119936753	1	hydroxyacid oxidase 2 (long chain) [Source:HGNC Symbol;Acc:4810]	1	Y	N	N
ENSG00000117009	Tier 2	KMO	1	241695434	241758944	1	kynurenine 3-monooxygenase (kynurenine 3-hydroxylase) [Source:HGNC Symbol;Acc:6381]	0	Y	N	N
ENSG00000117152	Tier 2	RGS4	1	163038565	163046592	1	regulator of G-protein signaling 4 [Source:HGNC Symbol;Acc:10000]	0	Y	N	N
ENSG00000117266	Tier 2	CDK18	1	205473723	205501921	1	cyclin-dependent kinase 18 [Source:HGNC Symbol;Acc:8751]	0	Y	N	N
ENSG00000117298	Tier 2	ECE1	1	21543740	21671997	-1	endothelin converting enzyme 1 [Source:HGNC Symbol;Acc:3146]	0	Y	Y	N
ENSG00000117308	Tier 2	GALE	1	24122089	24127271	-1	UDP-galactose-4-epimerase [Source:HGNC Symbol;Acc:4116]	0	Y	N	N
ENSG00000117394	Tier 2	SLC2A1	1	43391052	43424530	-1	solute carrier family 2 (facilitated glucose transporter), member 1 [Source:HGNC Symbol;Acc:11005]	0	Y	N	N
ENSG00000117834	Tier 2	SLC5A9	1	48688357	48714316	1	solute carrier family 5 (sodium/sugar cotransporter), member 9 [Source:HGNC Symbol;Acc:22146]	0	Y	N	N
ENSG00000118194	Tier 2	TNNT2	1	201328136	201346890	-1	troponin T type 2 (cardiac) [Source:HGNC Symbol;Acc:11949]	0	Y	N	N
ENSG00000118515	Tier 2	SGK1	6	134490384	134639250	-1	serum/glucocorticoid regulated kinase 1 [Source:HGNC Symbol;Acc:10810]	1	Y	N	N
ENSG00000118762	Tier 2	PKD2	4	88928820	88998929	1	polycystic kidney disease 2 (autosomal dominant) [Source:HGNC Symbol;Acc:9009]	11	Y	N	N
ENSG00000118939	Tier 2	UCHL3	13	76123619	76180085	1	ubiquitin carboxyl-terminal esterase L3 (ubiquitin thiolesterase) [Source:HGNC Symbol;Acc:12515]	0	Y	N	N
ENSG00000119121	Tier 2	TRPM6	9	77337411	77503010	-1	transient receptor potential cation channel, subfamily M, member 6 [Source:HGNC Symbol;Acc:17995]	1	Y	N	N
ENSG00000119408	Tier 2	NEK6	9	127019885	127115586	1	NIMA-related kinase 6 [Source:HGNC Symbol;Acc:7749]	0	Y	N	N
ENSG00000119638	Tier 2	NEK9	14	75548822	75594047	-1	NIMA-related kinase 9 [Source:HGNC Symbol;Acc:18591]	0	Y	N	N
ENSG00000119912	Tier 2	IDE	10	94211441	94333833	-1	insulin-degrading enzyme [Source:HGNC Symbol;Acc:5381]	10	Y	Y	N
ENSG00000119915	Tier 2	ELOVL3	10	103986085	103989346	1	ELOVL fatty acid elongase 3 [Source:HGNC Symbol;Acc:18047]	1	Y	N	N
ENSG00000120054	Tier 2	CPN1	10	101801950	101841634	-1	carboxypeptidase N, polypeptide 1 [Source:HGNC Symbol;Acc:2312]	4	Y	Y	N
ENSG00000120868	Tier 2	APAF1	12	99038919	99129204	1	apoptotic peptidase activating factor 1 [Source:HGNC Symbol;Acc:576]	0	Y	N	N
ENSG00000121774	Tier 2	KHDRBS1	1	32479430	32526451	1	KH domain containing, RNA binding, signal transduction associated 1 [Source:HGNC Symbol;Acc:18116]	0	Y	N	N
ENSG00000121858	Tier 2	TNFSF10	3	172223298	172241297	-1	tumor necrosis factor (ligand) superfamily, member 10 [Source:HGNC Symbol;Acc:11925]	0	Y	Y	N
ENSG00000121989	Tier 2	ACVR2A	2	148602086	148688393	1	activin A receptor, type IIA [Source:HGNC Symbol;Acc:173]	1	Y	N	N
ENSG00000122012	Tier 2	SV2C	5	75378997	75649764	1	synaptic vesicle glycoprotein 2C [Source:HGNC Symbol;Acc:30670]	0	Y	N	N
ENSG00000122121	Tier 2	XPNPEP2	X	128872950	128903514	1	X-prolyl aminopeptidase (aminopeptidase P) 2, membrane-bound [Source:HGNC Symbol;Acc:12823]	0	Y	N	N
ENSG00000122861	Tier 2	PLAU	10	75668935	75677255	1	plasminogen activator, urokinase [Source:HGNC Symbol;Acc:9052]	1	Y	Y	N
ENSG00000122873	Tier 2	CISD1	10	60028818	60049346	1	CDGSH iron sulfur domain 1 [Source:HGNC Symbol;Acc:30880]	2	Y	N	N
ENSG00000123268	Tier 2	ATF1	12	51157493	51214905	1	activating transcription factor 1 [Source:HGNC Symbol;Acc:783]	2	Y	N	N
ENSG00000123358	Tier 2	NR4A1	12	52416616	52453291	1	nuclear receptor subfamily 4, group A, member 1 [Source:HGNC Symbol;Acc:7980]	0	Y	N	N
ENSG00000123360	Tier 2	PDE1B	12	54943134	54973023	1	phosphodiesterase 1B, calmodulin-dependent [Source:HGNC Symbol;Acc:8775]	0	Y	N	N
ENSG00000123454	Tier 2	DBH	9	136501482	136524466	1	dopamine beta-hydroxylase (dopamine beta-monooxygenase) [Source:HGNC Symbol;Acc:2689]	0	Y	N	N
ENSG00000123700	Tier 2	KCNJ2	17	68164814	68176189	1	potassium inwardly-rectifying channel, subfamily J, member 2 [Source:HGNC Symbol;Acc:6263]	0	Y	Y	N
ENSG00000123815	Tier 2	ADCK4	19	41197434	41224112	-1	aarF domain containing kinase 4 [Source:HGNC Symbol;Acc:19041]	2	Y	N	N
ENSG00000123992	Tier 2	DNPEP	2	220238268	220264744	-1	aspartyl aminopeptidase [Source:HGNC Symbol;Acc:2981]	0	Y	N	N
ENSG00000124140	Tier 2	SLC12A5	20	44650356	44688784	1	solute carrier family 12 (potassium/chloride transporter), member 5 [Source:HGNC Symbol;Acc:13818]	7	Y	N	N
ENSG00000124151	Tier 2	NCOA3	20	46130601	46285621	1	nuclear receptor coactivator 3 [Source:HGNC Symbol;Acc:7670]	1	Y	N	N
ENSG00000124253	Tier 2	PCK1	20	56136136	56141513	1	phosphoenolpyruvate carboxykinase 1 (soluble) [Source:HGNC Symbol;Acc:8724]	0	Y	N	N
ENSG00000124299	Tier 2	PEPD	19	33877856	34012700	-1	peptidase D [Source:HGNC Symbol;Acc:8840]	6	Y	N	N
ENSG00000124491	Tier 2	F13A1	6	6144318	6321246	-1	coagulation factor XIII, A1 polypeptide [Source:HGNC Symbol;Acc:3531]	2	Y	Y	N
[truncated: 2,814 more rows]

## Sheet: Table 3
Overlapping druggable genes
CDK7
[truncated: 2,531 more rows]

## Sheet: Table 4
Druggable genes performed Bayesian colocalization analysis in neonatal respiratory distress or datasets (PP.H4 > 75%).																				MR Egger				Weighted median				IVW		plelotropy		MR-PRESSO，Global Test
[truncated: 13 more rows]
